# Supplementary material for: Spatial and Temporal Variations in the Occurrence and Foraging Activity of Coastal Dolphins in Menai Bay, Zanzibar, Tanzania
Source: PLoS One. 2016 Mar 2;11(3):e0148995. doi: 10.1371/journal.pone.0148995 (PMC4774871; doi:10.1371/journal.pone.0148995)
Supplement: S1 Table — Detection Positive Minutes (DPM), Total Unfiltered Clicks (Nall) and Minutes On (MinOn) are displayed. (XLSX) [file pone.0148995.s001.xlsx]

## Sheet: Sheet1
Massoni - Menai Bay 2013 02 02 POD2149 file01.CP3							L'Oasis - Menai Bay 2013 02 02 POD2135 file01.CP3							Usine - Menai Bay 2013 02 02 POD2140 file01.CP3
POD 2149							POD 2135							POD 2140
Start Time: 02/02/2013 08:26:00							Start Time: 02/02/2013 08:44:00							Start Time: 02/02/2013 08:35:00
End Time: 03/04/2013 16:39:00							End Time: 03/04/2013 16:44:00							End Time: 20/03/2013 12:49:00
No click filters							No click filters							No click filters
GENENC: Other cet							GENENC: Other cet							GENENC: Other cet
DPM Train Detection-positive minutes per 1mins. Time shown is end of period							DPM Train Detection-positive minutes per 1mins. Time shown is end of period							DPM Train Detection-positive minutes per 1mins. Time shown is end of period
File	ChunkEnd	DPM	Nall	MinsOn			File	ChunkEnd	DPM	Nall	MinsOn			File	ChunkEnd	DPM	Nall	MinsOn
Massoni - Menai Bay 2013 02 02 POD2149 file01.CP3	2013-02-02 08:26:00	0	0	0			L'Oasis - Menai Bay 2013 02 02 POD2135 file01.CP3	2013-02-02 08:44:00	0	0	0			Usine - Menai Bay 2013 02 02 POD2140 file01.CP3	2013-02-02 08:35:00	0	0	0
Massoni - Menai Bay 2013 02 02 POD2149 file01.CP3	2013-02-02 08:27:00	0	0	0			L'Oasis - Menai Bay 2013 02 02 POD2135 file01.CP3	2013-02-02 08:45:00	0	0	0			Usine - Menai Bay 2013 02 02 POD2140 file01.CP3	2013-02-02 08:36:00	0	0	0
Massoni - Menai Bay 2013 02 02 POD2149 file01.CP3	2013-02-02 08:28:00	0	0	0			L'Oasis - Menai Bay 2013 02 02 POD2135 file01.CP3	2013-02-02 08:46:00	0	0	0			Usine - Menai Bay 2013 02 02 POD2140 file01.CP3	2013-02-02 08:37:00	0	0	0
Massoni - Menai Bay 2013 02 02 POD2149 file01.CP3	2013-02-02 08:29:00	0	0	0			L'Oasis - Menai Bay 2013 02 02 POD2135 file01.CP3	2013-02-02 08:47:00	0	0	0			Usine - Menai Bay 2013 02 02 POD2140 file01.CP3	2013-02-02 08:38:00	0	0	0
Massoni - Menai Bay 2013 02 02 POD2149 file01.CP3	2013-02-02 08:30:00	0	0	0			L'Oasis - Menai Bay 2013 02 02 POD2135 file01.CP3	2013-02-02 08:48:00	0	0	0			Usine - Menai Bay 2013 02 02 POD2140 file01.CP3	2013-02-02 08:39:00	0	0	0
Massoni - Menai Bay 2013 02 02 POD2149 file01.CP3	2013-02-02 08:31:00	0	0	0			L'Oasis - Menai Bay 2013 02 02 POD2135 file01.CP3	2013-02-02 08:49:00	0	0	0			Usine - Menai Bay 2013 02 02 POD2140 file01.CP3	2013-02-02 08:40:00	0	0	0
Massoni - Menai Bay 2013 02 02 POD2149 file01.CP3	2013-02-02 08:32:00	0	0	0			L'Oasis - Menai Bay 2013 02 02 POD2135 file01.CP3	2013-02-02 08:50:00	0	0	0			Usine - Menai Bay 2013 02 02 POD2140 file01.CP3	2013-02-02 08:41:00	0	0	0
Massoni - Menai Bay 2013 02 02 POD2149 file01.CP3	2013-02-02 08:33:00	0	0	0			L'Oasis - Menai Bay 2013 02 02 POD2135 file01.CP3	2013-02-02 08:51:00	0	0	0			Usine - Menai Bay 2013 02 02 POD2140 file01.CP3	2013-02-02 08:42:00	0	0	0
Massoni - Menai Bay 2013 02 02 POD2149 file01.CP3	2013-02-02 08:34:00	0	0	0			L'Oasis - Menai Bay 2013 02 02 POD2135 file01.CP3	2013-02-02 08:52:00	0	0	0			Usine - Menai Bay 2013 02 02 POD2140 file01.CP3	2013-02-02 08:43:00	0	0	0
Massoni - Menai Bay 2013 02 02 POD2149 file01.CP3	2013-02-02 08:35:00	0	0	0			L'Oasis - Menai Bay 2013 02 02 POD2135 file01.CP3	2013-02-02 08:53:00	0	0	0			Usine - Menai Bay 2013 02 02 POD2140 file01.CP3	2013-02-02 08:44:00	0	0	0
Massoni - Menai Bay 2013 02 02 POD2149 file01.CP3	2013-02-02 08:36:00	0	0	0			L'Oasis - Menai Bay 2013 02 02 POD2135 file01.CP3	2013-02-02 08:54:00	0	0	0			Usine - Menai Bay 2013 02 02 POD2140 file01.CP3	2013-02-02 08:45:00	0	0	0
Massoni - Menai Bay 2013 02 02 POD2149 file01.CP3	2013-02-02 08:37:00	0	0	0			L'Oasis - Menai Bay 2013 02 02 POD2135 file01.CP3	2013-02-02 08:55:00	0	0	0			Usine - Menai Bay 2013 02 02 POD2140 file01.CP3	2013-02-02 08:46:00	0	0	0
Massoni - Menai Bay 2013 02 02 POD2149 file01.CP3	2013-02-02 08:38:00	0	0	0			L'Oasis - Menai Bay 2013 02 02 POD2135 file01.CP3	2013-02-02 08:56:00	0	0	0			Usine - Menai Bay 2013 02 02 POD2140 file01.CP3	2013-02-02 08:47:00	0	0	0
Massoni - Menai Bay 2013 02 02 POD2149 file01.CP3	2013-02-02 08:39:00	0	0	0			L'Oasis - Menai Bay 2013 02 02 POD2135 file01.CP3	2013-02-02 08:57:00	0	0	0			Usine - Menai Bay 2013 02 02 POD2140 file01.CP3	2013-02-02 08:48:00	0	0	0
Massoni - Menai Bay 2013 02 02 POD2149 file01.CP3	2013-02-02 08:40:00	0	0	0			L'Oasis - Menai Bay 2013 02 02 POD2135 file01.CP3	2013-02-02 08:58:00	0	0	0			Usine - Menai Bay 2013 02 02 POD2140 file01.CP3	2013-02-02 08:49:00	0	0	0
Massoni - Menai Bay 2013 02 02 POD2149 file01.CP3	2013-02-02 08:41:00	0	0	0			L'Oasis - Menai Bay 2013 02 02 POD2135 file01.CP3	2013-02-02 08:59:00	0	0	0			Usine - Menai Bay 2013 02 02 POD2140 file01.CP3	2013-02-02 08:50:00	0	0	0
Massoni - Menai Bay 2013 02 02 POD2149 file01.CP3	2013-02-02 08:42:00	0	0	0			L'Oasis - Menai Bay 2013 02 02 POD2135 file01.CP3	2013-02-02 09:00:00	0	0	0			Usine - Menai Bay 2013 02 02 POD2140 file01.CP3	2013-02-02 08:51:00	0	0	0
Massoni - Menai Bay 2013 02 02 POD2149 file01.CP3	2013-02-02 08:43:00	0	0	0			L'Oasis - Menai Bay 2013 02 02 POD2135 file01.CP3	2013-02-02 09:01:00	0	0	0			Usine - Menai Bay 2013 02 02 POD2140 file01.CP3	2013-02-02 08:52:00	0	0	0
Massoni - Menai Bay 2013 02 02 POD2149 file01.CP3	2013-02-02 08:44:00	0	0	0			L'Oasis - Menai Bay 2013 02 02 POD2135 file01.CP3	2013-02-02 09:02:00	0	0	0			Usine - Menai Bay 2013 02 02 POD2140 file01.CP3	2013-02-02 08:53:00	0	0	0
Massoni - Menai Bay 2013 02 02 POD2149 file01.CP3	2013-02-02 08:45:00	0	0	0			L'Oasis - Menai Bay 2013 02 02 POD2135 file01.CP3	2013-02-02 09:03:00	0	0	0			Usine - Menai Bay 2013 02 02 POD2140 file01.CP3	2013-02-02 08:54:00	0	0	0
Massoni - Menai Bay 2013 02 02 POD2149 file01.CP3	2013-02-02 08:46:00	0	0	0			L'Oasis - Menai Bay 2013 02 02 POD2135 file01.CP3	2013-02-02 09:04:00	0	0	0			Usine - Menai Bay 2013 02 02 POD2140 file01.CP3	2013-02-02 08:55:00	0	0	0
Massoni - Menai Bay 2013 02 02 POD2149 file01.CP3	2013-02-02 08:47:00	0	0	0			L'Oasis - Menai Bay 2013 02 02 POD2135 file01.CP3	2013-02-02 09:05:00	0	0	0			Usine - Menai Bay 2013 02 02 POD2140 file01.CP3	2013-02-02 08:56:00	0	0	0
Massoni - Menai Bay 2013 02 02 POD2149 file01.CP3	2013-02-02 08:48:00	0	0	0			L'Oasis - Menai Bay 2013 02 02 POD2135 file01.CP3	2013-02-02 09:06:00	0	0	0			Usine - Menai Bay 2013 02 02 POD2140 file01.CP3	2013-02-02 08:57:00	0	0	0
Massoni - Menai Bay 2013 02 02 POD2149 file01.CP3	2013-02-02 08:49:00	0	0	0			L'Oasis - Menai Bay 2013 02 02 POD2135 file01.CP3	2013-02-02 09:07:00	0	0	0			Usine - Menai Bay 2013 02 02 POD2140 file01.CP3	2013-02-02 08:58:00	0	0	0
Massoni - Menai Bay 2013 02 02 POD2149 file01.CP3	2013-02-02 08:50:00	0	0	0			L'Oasis - Menai Bay 2013 02 02 POD2135 file01.CP3	2013-02-02 09:08:00	0	0	0			Usine - Menai Bay 2013 02 02 POD2140 file01.CP3	2013-02-02 08:59:00	0	0	0
Massoni - Menai Bay 2013 02 02 POD2149 file01.CP3	2013-02-02 08:51:00	0	0	0			L'Oasis - Menai Bay 2013 02 02 POD2135 file01.CP3	2013-02-02 09:09:00	0	0	0			Usine - Menai Bay 2013 02 02 POD2140 file01.CP3	2013-02-02 09:00:00	0	0	0
Massoni - Menai Bay 2013 02 02 POD2149 file01.CP3	2013-02-02 08:52:00	0	0	0			L'Oasis - Menai Bay 2013 02 02 POD2135 file01.CP3	2013-02-02 09:10:00	0	0	0			Usine - Menai Bay 2013 02 02 POD2140 file01.CP3	2013-02-02 09:01:00	0	0	0
Massoni - Menai Bay 2013 02 02 POD2149 file01.CP3	2013-02-02 08:53:00	0	0	0			L'Oasis - Menai Bay 2013 02 02 POD2135 file01.CP3	2013-02-02 09:11:00	0	0	0			Usine - Menai Bay 2013 02 02 POD2140 file01.CP3	2013-02-02 09:02:00	0	0	0
Massoni - Menai Bay 2013 02 02 POD2149 file01.CP3	2013-02-02 08:54:00	0	0	0			L'Oasis - Menai Bay 2013 02 02 POD2135 file01.CP3	2013-02-02 09:12:00	0	0	0			Usine - Menai Bay 2013 02 02 POD2140 file01.CP3	2013-02-02 09:03:00	0	0	0
Massoni - Menai Bay 2013 02 02 POD2149 file01.CP3	2013-02-02 08:55:00	0	0	0			L'Oasis - Menai Bay 2013 02 02 POD2135 file01.CP3	2013-02-02 09:13:00	0	0	0			Usine - Menai Bay 2013 02 02 POD2140 file01.CP3	2013-02-02 09:04:00	0	0	0
Massoni - Menai Bay 2013 02 02 POD2149 file01.CP3	2013-02-02 08:56:00	0	0	0			L'Oasis - Menai Bay 2013 02 02 POD2135 file01.CP3	2013-02-02 09:14:00	0	0	0			Usine - Menai Bay 2013 02 02 POD2140 file01.CP3	2013-02-02 09:05:00	0	0	0
Massoni - Menai Bay 2013 02 02 POD2149 file01.CP3	2013-02-02 08:57:00	0	0	0			L'Oasis - Menai Bay 2013 02 02 POD2135 file01.CP3	2013-02-02 09:15:00	0	0	0			Usine - Menai Bay 2013 02 02 POD2140 file01.CP3	2013-02-02 09:06:00	0	0	0
Massoni - Menai Bay 2013 02 02 POD2149 file01.CP3	2013-02-02 08:58:00	0	0	0			L'Oasis - Menai Bay 2013 02 02 POD2135 file01.CP3	2013-02-02 09:16:00	0	0	0			Usine - Menai Bay 2013 02 02 POD2140 file01.CP3	2013-02-02 09:07:00	0	0	0
Massoni - Menai Bay 2013 02 02 POD2149 file01.CP3	2013-02-02 08:59:00	0	0	0			L'Oasis - Menai Bay 2013 02 02 POD2135 file01.CP3	2013-02-02 09:17:00	0	0	0			Usine - Menai Bay 2013 02 02 POD2140 file01.CP3	2013-02-02 09:08:00	0	0	0
Massoni - Menai Bay 2013 02 02 POD2149 file01.CP3	2013-02-02 09:00:00	0	0	0			L'Oasis - Menai Bay 2013 02 02 POD2135 file01.CP3	2013-02-02 09:18:00	0	0	0			Usine - Menai Bay 2013 02 02 POD2140 file01.CP3	2013-02-02 09:09:00	0	0	0
Massoni - Menai Bay 2013 02 02 POD2149 file01.CP3	2013-02-02 09:01:00	0	0	0			L'Oasis - Menai Bay 2013 02 02 POD2135 file01.CP3	2013-02-02 09:19:00	0	0	0			Usine - Menai Bay 2013 02 02 POD2140 file01.CP3	2013-02-02 09:10:00	0	0	0
Massoni - Menai Bay 2013 02 02 POD2149 file01.CP3	2013-02-02 09:02:00	0	0	0			L'Oasis - Menai Bay 2013 02 02 POD2135 file01.CP3	2013-02-02 09:20:00	0	0	0			Usine - Menai Bay 2013 02 02 POD2140 file01.CP3	2013-02-02 09:11:00	0	0	0
Massoni - Menai Bay 2013 02 02 POD2149 file01.CP3	2013-02-02 09:03:00	0	0	0			L'Oasis - Menai Bay 2013 02 02 POD2135 file01.CP3	2013-02-02 09:21:00	0	0	0			Usine - Menai Bay 2013 02 02 POD2140 file01.CP3	2013-02-02 09:12:00	0	0	0
Massoni - Menai Bay 2013 02 02 POD2149 file01.CP3	2013-02-02 09:04:00	0	0	0			L'Oasis - Menai Bay 2013 02 02 POD2135 file01.CP3	2013-02-02 09:22:00	0	0	0			Usine - Menai Bay 2013 02 02 POD2140 file01.CP3	2013-02-02 09:13:00	0	0	0
Massoni - Menai Bay 2013 02 02 POD2149 file01.CP3	2013-02-02 09:05:00	0	0	0			L'Oasis - Menai Bay 2013 02 02 POD2135 file01.CP3	2013-02-02 09:23:00	0	0	0			Usine - Menai Bay 2013 02 02 POD2140 file01.CP3	2013-02-02 09:14:00	0	0	0
Massoni - Menai Bay 2013 02 02 POD2149 file01.CP3	2013-02-02 09:06:00	0	0	0			L'Oasis - Menai Bay 2013 02 02 POD2135 file01.CP3	2013-02-02 09:24:00	0	0	0			Usine - Menai Bay 2013 02 02 POD2140 file01.CP3	2013-02-02 09:15:00	0	0	0
Massoni - Menai Bay 2013 02 02 POD2149 file01.CP3	2013-02-02 09:07:00	0	0	0			L'Oasis - Menai Bay 2013 02 02 POD2135 file01.CP3	2013-02-02 09:25:00	0	0	0			Usine - Menai Bay 2013 02 02 POD2140 file01.CP3	2013-02-02 09:16:00	0	0	0
Massoni - Menai Bay 2013 02 02 POD2149 file01.CP3	2013-02-02 09:08:00	0	0	0			L'Oasis - Menai Bay 2013 02 02 POD2135 file01.CP3	2013-02-02 09:26:00	0	0	0			Usine - Menai Bay 2013 02 02 POD2140 file01.CP3	2013-02-02 09:17:00	0	0	0
Massoni - Menai Bay 2013 02 02 POD2149 file01.CP3	2013-02-02 09:09:00	0	0	0			L'Oasis - Menai Bay 2013 02 02 POD2135 file01.CP3	2013-02-02 09:27:00	0	0	0			Usine - Menai Bay 2013 02 02 POD2140 file01.CP3	2013-02-02 09:18:00	0	0	0
Massoni - Menai Bay 2013 02 02 POD2149 file01.CP3	2013-02-02 09:10:00	0	0	0			L'Oasis - Menai Bay 2013 02 02 POD2135 file01.CP3	2013-02-02 09:28:00	0	0	0			Usine - Menai Bay 2013 02 02 POD2140 file01.CP3	2013-02-02 09:19:00	0	0	1
Massoni - Menai Bay 2013 02 02 POD2149 file01.CP3	2013-02-02 09:11:00	0	0	0			L'Oasis - Menai Bay 2013 02 02 POD2135 file01.CP3	2013-02-02 09:29:00	0	0	0			Usine - Menai Bay 2013 02 02 POD2140 file01.CP3	2013-02-02 09:20:00	0	0	0
Massoni - Menai Bay 2013 02 02 POD2149 file01.CP3	2013-02-02 09:12:00	0	0	0			L'Oasis - Menai Bay 2013 02 02 POD2135 file01.CP3	2013-02-02 09:30:00	0	0	0			Usine - Menai Bay 2013 02 02 POD2140 file01.CP3	2013-02-02 09:21:00	0	0	0
Massoni - Menai Bay 2013 02 02 POD2149 file01.CP3	2013-02-02 09:13:00	0	0	0			L'Oasis - Menai Bay 2013 02 02 POD2135 file01.CP3	2013-02-02 09:31:00	0	0	0			Usine - Menai Bay 2013 02 02 POD2140 file01.CP3	2013-02-02 09:22:00	0	0	0
Massoni - Menai Bay 2013 02 02 POD2149 file01.CP3	2013-02-02 09:14:00	0	0	0			L'Oasis - Menai Bay 2013 02 02 POD2135 file01.CP3	2013-02-02 09:32:00	0	0	0			Usine - Menai Bay 2013 02 02 POD2140 file01.CP3	2013-02-02 09:23:00	0	0	0
Massoni - Menai Bay 2013 02 02 POD2149 file01.CP3	2013-02-02 09:15:00	0	0	0			L'Oasis - Menai Bay 2013 02 02 POD2135 file01.CP3	2013-02-02 09:33:00	0	0	0			Usine - Menai Bay 2013 02 02 POD2140 file01.CP3	2013-02-02 09:24:00	0	0	0
Massoni - Menai Bay 2013 02 02 POD2149 file01.CP3	2013-02-02 09:16:00	0	0	0			L'Oasis - Menai Bay 2013 02 02 POD2135 file01.CP3	2013-02-02 09:34:00	0	0	0			Usine - Menai Bay 2013 02 02 POD2140 file01.CP3	2013-02-02 09:25:00	0	0	0
Massoni - Menai Bay 2013 02 02 POD2149 file01.CP3	2013-02-02 09:17:00	0	0	0			L'Oasis - Menai Bay 2013 02 02 POD2135 file01.CP3	2013-02-02 09:35:00	0	0	0			Usine - Menai Bay 2013 02 02 POD2140 file01.CP3	2013-02-02 09:26:00	0	0	0
Massoni - Menai Bay 2013 02 02 POD2149 file01.CP3	2013-02-02 09:18:00	0	0	0			L'Oasis - Menai Bay 2013 02 02 POD2135 file01.CP3	2013-02-02 09:36:00	0	0	0			Usine - Menai Bay 2013 02 02 POD2140 file01.CP3	2013-02-02 09:27:00	0	0	0
Massoni - Menai Bay 2013 02 02 POD2149 file01.CP3	2013-02-02 09:19:00	0	0	0			L'Oasis - Menai Bay 2013 02 02 POD2135 file01.CP3	2013-02-02 09:37:00	0	0	0			Usine - Menai Bay 2013 02 02 POD2140 file01.CP3	2013-02-02 09:28:00	0	0	0
Massoni - Menai Bay 2013 02 02 POD2149 file01.CP3	2013-02-02 09:20:00	0	0	0			L'Oasis - Menai Bay 2013 02 02 POD2135 file01.CP3	2013-02-02 09:38:00	0	0	0			Usine - Menai Bay 2013 02 02 POD2140 file01.CP3	2013-02-02 09:29:00	0	0	0
Massoni - Menai Bay 2013 02 02 POD2149 file01.CP3	2013-02-02 09:21:00	0	0	0			L'Oasis - Menai Bay 2013 02 02 POD2135 file01.CP3	2013-02-02 09:39:00	0	0	0			Usine - Menai Bay 2013 02 02 POD2140 file01.CP3	2013-02-02 09:30:00	0	0	0
Massoni - Menai Bay 2013 02 02 POD2149 file01.CP3	2013-02-02 09:22:00	0	0	0			L'Oasis - Menai Bay 2013 02 02 POD2135 file01.CP3	2013-02-02 09:40:00	0	0	0			Usine - Menai Bay 2013 02 02 POD2140 file01.CP3	2013-02-02 09:31:00	0	0	0
Massoni - Menai Bay 2013 02 02 POD2149 file01.CP3	2013-02-02 09:23:00	0	0	0			L'Oasis - Menai Bay 2013 02 02 POD2135 file01.CP3	2013-02-02 09:41:00	0	0	0			Usine - Menai Bay 2013 02 02 POD2140 file01.CP3	2013-02-02 09:32:00	0	0	0
Massoni - Menai Bay 2013 02 02 POD2149 file01.CP3	2013-02-02 09:24:00	0	0	0			L'Oasis - Menai Bay 2013 02 02 POD2135 file01.CP3	2013-02-02 09:42:00	0	0	0			Usine - Menai Bay 2013 02 02 POD2140 file01.CP3	2013-02-02 09:33:00	0	0	0
Massoni - Menai Bay 2013 02 02 POD2149 file01.CP3	2013-02-02 09:25:00	0	0	0			L'Oasis - Menai Bay 2013 02 02 POD2135 file01.CP3	2013-02-02 09:43:00	0	0	0			Usine - Menai Bay 2013 02 02 POD2140 file01.CP3	2013-02-02 09:34:00	0	0	0
Massoni - Menai Bay 2013 02 02 POD2149 file01.CP3	2013-02-02 09:26:00	0	0	0			L'Oasis - Menai Bay 2013 02 02 POD2135 file01.CP3	2013-02-02 09:44:00	0	0	0			Usine - Menai Bay 2013 02 02 POD2140 file01.CP3	2013-02-02 09:35:00	0	0	0
Massoni - Menai Bay 2013 02 02 POD2149 file01.CP3	2013-02-02 09:27:00	0	0	0			L'Oasis - Menai Bay 2013 02 02 POD2135 file01.CP3	2013-02-02 09:45:00	0	0	0			Usine - Menai Bay 2013 02 02 POD2140 file01.CP3	2013-02-02 09:36:00	0	0	0
Massoni - Menai Bay 2013 02 02 POD2149 file01.CP3	2013-02-02 09:28:00	0	0	0			L'Oasis - Menai Bay 2013 02 02 POD2135 file01.CP3	2013-02-02 09:46:00	0	0	0			Usine - Menai Bay 2013 02 02 POD2140 file01.CP3	2013-02-02 09:37:00	0	0	0
Massoni - Menai Bay 2013 02 02 POD2149 file01.CP3	2013-02-02 09:29:00	0	0	0			L'Oasis - Menai Bay 2013 02 02 POD2135 file01.CP3	2013-02-02 09:47:00	0	0	0			Usine - Menai Bay 2013 02 02 POD2140 file01.CP3	2013-02-02 09:38:00	0	0	0
Massoni - Menai Bay 2013 02 02 POD2149 file01.CP3	2013-02-02 09:30:00	0	0	0			L'Oasis - Menai Bay 2013 02 02 POD2135 file01.CP3	2013-02-02 09:48:00	0	0	0			Usine - Menai Bay 2013 02 02 POD2140 file01.CP3	2013-02-02 09:39:00	0	0	0
Massoni - Menai Bay 2013 02 02 POD2149 file01.CP3	2013-02-02 09:31:00	0	0	0			L'Oasis - Menai Bay 2013 02 02 POD2135 file01.CP3	2013-02-02 09:49:00	0	0	0			Usine - Menai Bay 2013 02 02 POD2140 file01.CP3	2013-02-02 09:40:00	0	0	0
Massoni - Menai Bay 2013 02 02 POD2149 file01.CP3	2013-02-02 09:32:00	0	0	0			L'Oasis - Menai Bay 2013 02 02 POD2135 file01.CP3	2013-02-02 09:50:00	0	0	0			Usine - Menai Bay 2013 02 02 POD2140 file01.CP3	2013-02-02 09:41:00	0	0	0
Massoni - Menai Bay 2013 02 02 POD2149 file01.CP3	2013-02-02 09:33:00	0	0	0			L'Oasis - Menai Bay 2013 02 02 POD2135 file01.CP3	2013-02-02 09:51:00	0	0	0			Usine - Menai Bay 2013 02 02 POD2140 file01.CP3	2013-02-02 09:42:00	0	0	0
Massoni - Menai Bay 2013 02 02 POD2149 file01.CP3	2013-02-02 09:34:00	0	0	0			L'Oasis - Menai Bay 2013 02 02 POD2135 file01.CP3	2013-02-02 09:52:00	0	0	0			Usine - Menai Bay 2013 02 02 POD2140 file01.CP3	2013-02-02 09:43:00	0	1222	1
Massoni - Menai Bay 2013 02 02 POD2149 file01.CP3	2013-02-02 09:35:00	0	0	0			L'Oasis - Menai Bay 2013 02 02 POD2135 file01.CP3	2013-02-02 09:53:00	0	0	0			Usine - Menai Bay 2013 02 02 POD2140 file01.CP3	2013-02-02 09:44:00	0	551	1
Massoni - Menai Bay 2013 02 02 POD2149 file01.CP3	2013-02-02 09:36:00	0	0	0			L'Oasis - Menai Bay 2013 02 02 POD2135 file01.CP3	2013-02-02 09:54:00	0	0	0			Usine - Menai Bay 2013 02 02 POD2140 file01.CP3	2013-02-02 09:45:00	0	339	1
Massoni - Menai Bay 2013 02 02 POD2149 file01.CP3	2013-02-02 09:37:00	0	0	0			L'Oasis - Menai Bay 2013 02 02 POD2135 file01.CP3	2013-02-02 09:55:00	0	0	0			Usine - Menai Bay 2013 02 02 POD2140 file01.CP3	2013-02-02 09:46:00	0	1547	1
Massoni - Menai Bay 2013 02 02 POD2149 file01.CP3	2013-02-02 09:38:00	0	0	0			L'Oasis - Menai Bay 2013 02 02 POD2135 file01.CP3	2013-02-02 09:56:00	0	0	0			Usine - Menai Bay 2013 02 02 POD2140 file01.CP3	2013-02-02 09:47:00	0	127	1
Massoni - Menai Bay 2013 02 02 POD2149 file01.CP3	2013-02-02 09:39:00	0	0	0			L'Oasis - Menai Bay 2013 02 02 POD2135 file01.CP3	2013-02-02 09:57:00	0	0	0			Usine - Menai Bay 2013 02 02 POD2140 file01.CP3	2013-02-02 09:48:00	0	471	1
Massoni - Menai Bay 2013 02 02 POD2149 file01.CP3	2013-02-02 09:40:00	0	0	0			L'Oasis - Menai Bay 2013 02 02 POD2135 file01.CP3	2013-02-02 09:58:00	0	0	0			Usine - Menai Bay 2013 02 02 POD2140 file01.CP3	2013-02-02 09:49:00	0	120	1
Massoni - Menai Bay 2013 02 02 POD2149 file01.CP3	2013-02-02 09:41:00	0	0	0			L'Oasis - Menai Bay 2013 02 02 POD2135 file01.CP3	2013-02-02 09:59:00	0	0	0			Usine - Menai Bay 2013 02 02 POD2140 file01.CP3	2013-02-02 09:50:00	0	135	1
Massoni - Menai Bay 2013 02 02 POD2149 file01.CP3	2013-02-02 09:42:00	0	0	0			L'Oasis - Menai Bay 2013 02 02 POD2135 file01.CP3	2013-02-02 10:00:00	0	0	0			Usine - Menai Bay 2013 02 02 POD2140 file01.CP3	2013-02-02 09:51:00	0	927	1
Massoni - Menai Bay 2013 02 02 POD2149 file01.CP3	2013-02-02 09:43:00	0	0	0			L'Oasis - Menai Bay 2013 02 02 POD2135 file01.CP3	2013-02-02 10:01:00	0	0	0			Usine - Menai Bay 2013 02 02 POD2140 file01.CP3	2013-02-02 09:52:00	0	92	1
Massoni - Menai Bay 2013 02 02 POD2149 file01.CP3	2013-02-02 09:44:00	0	0	0			L'Oasis - Menai Bay 2013 02 02 POD2135 file01.CP3	2013-02-02 10:02:00	0	0	0			Usine - Menai Bay 2013 02 02 POD2140 file01.CP3	2013-02-02 09:53:00	0	113	1
Massoni - Menai Bay 2013 02 02 POD2149 file01.CP3	2013-02-02 09:45:00	0	0	0			L'Oasis - Menai Bay 2013 02 02 POD2135 file01.CP3	2013-02-02 10:03:00	0	0	0			Usine - Menai Bay 2013 02 02 POD2140 file01.CP3	2013-02-02 09:54:00	0	101	1
Massoni - Menai Bay 2013 02 02 POD2149 file01.CP3	2013-02-02 09:46:00	0	0	0			L'Oasis - Menai Bay 2013 02 02 POD2135 file01.CP3	2013-02-02 10:04:00	0	0	0			Usine - Menai Bay 2013 02 02 POD2140 file01.CP3	2013-02-02 09:55:00	0	97	1
Massoni - Menai Bay 2013 02 02 POD2149 file01.CP3	2013-02-02 09:47:00	0	0	0			L'Oasis - Menai Bay 2013 02 02 POD2135 file01.CP3	2013-02-02 10:05:00	0	0	0			Usine - Menai Bay 2013 02 02 POD2140 file01.CP3	2013-02-02 09:56:00	0	114	1
Massoni - Menai Bay 2013 02 02 POD2149 file01.CP3	2013-02-02 09:48:00	0	0	0			L'Oasis - Menai Bay 2013 02 02 POD2135 file01.CP3	2013-02-02 10:06:00	0	0	0			Usine - Menai Bay 2013 02 02 POD2140 file01.CP3	2013-02-02 09:57:00	0	104	1
Massoni - Menai Bay 2013 02 02 POD2149 file01.CP3	2013-02-02 09:49:00	0	0	0			L'Oasis - Menai Bay 2013 02 02 POD2135 file01.CP3	2013-02-02 10:07:00	0	0	0			Usine - Menai Bay 2013 02 02 POD2140 file01.CP3	2013-02-02 09:58:00	0	116	1
Massoni - Menai Bay 2013 02 02 POD2149 file01.CP3	2013-02-02 09:50:00	0	0	0			L'Oasis - Menai Bay 2013 02 02 POD2135 file01.CP3	2013-02-02 10:08:00	0	0	0			Usine - Menai Bay 2013 02 02 POD2140 file01.CP3	2013-02-02 09:59:00	0	118	1
Massoni - Menai Bay 2013 02 02 POD2149 file01.CP3	2013-02-02 09:51:00	0	0	0			L'Oasis - Menai Bay 2013 02 02 POD2135 file01.CP3	2013-02-02 10:09:00	0	0	0			Usine - Menai Bay 2013 02 02 POD2140 file01.CP3	2013-02-02 10:00:00	0	118	1
Massoni - Menai Bay 2013 02 02 POD2149 file01.CP3	2013-02-02 09:52:00	0	0	0			L'Oasis - Menai Bay 2013 02 02 POD2135 file01.CP3	2013-02-02 10:10:00	0	0	0			Usine - Menai Bay 2013 02 02 POD2140 file01.CP3	2013-02-02 10:01:00	0	111	1
Massoni - Menai Bay 2013 02 02 POD2149 file01.CP3	2013-02-02 09:53:00	0	0	0			L'Oasis - Menai Bay 2013 02 02 POD2135 file01.CP3	2013-02-02 10:11:00	0	0	0			Usine - Menai Bay 2013 02 02 POD2140 file01.CP3	2013-02-02 10:02:00	0	97	1
Massoni - Menai Bay 2013 02 02 POD2149 file01.CP3	2013-02-02 09:54:00	0	0	0			L'Oasis - Menai Bay 2013 02 02 POD2135 file01.CP3	2013-02-02 10:12:00	0	0	0			Usine - Menai Bay 2013 02 02 POD2140 file01.CP3	2013-02-02 10:03:00	0	129	1
Massoni - Menai Bay 2013 02 02 POD2149 file01.CP3	2013-02-02 09:55:00	0	0	0			L'Oasis - Menai Bay 2013 02 02 POD2135 file01.CP3	2013-02-02 10:13:00	0	0	0			Usine - Menai Bay 2013 02 02 POD2140 file01.CP3	2013-02-02 10:04:00	0	112	1
Massoni - Menai Bay 2013 02 02 POD2149 file01.CP3	2013-02-02 09:56:00	0	0	0			L'Oasis - Menai Bay 2013 02 02 POD2135 file01.CP3	2013-02-02 10:14:00	0	0	0			Usine - Menai Bay 2013 02 02 POD2140 file01.CP3	2013-02-02 10:05:00	0	91	1
Massoni - Menai Bay 2013 02 02 POD2149 file01.CP3	2013-02-02 09:57:00	0	0	0			L'Oasis - Menai Bay 2013 02 02 POD2135 file01.CP3	2013-02-02 10:15:00	0	0	0			Usine - Menai Bay 2013 02 02 POD2140 file01.CP3	2013-02-02 10:06:00	0	106	1
Massoni - Menai Bay 2013 02 02 POD2149 file01.CP3	2013-02-02 09:58:00	0	0	0			L'Oasis - Menai Bay 2013 02 02 POD2135 file01.CP3	2013-02-02 10:16:00	0	0	0			Usine - Menai Bay 2013 02 02 POD2140 file01.CP3	2013-02-02 10:07:00	0	120	1
Massoni - Menai Bay 2013 02 02 POD2149 file01.CP3	2013-02-02 09:59:00	0	0	0			L'Oasis - Menai Bay 2013 02 02 POD2135 file01.CP3	2013-02-02 10:17:00	0	0	0			Usine - Menai Bay 2013 02 02 POD2140 file01.CP3	2013-02-02 10:08:00	0	98	1
Massoni - Menai Bay 2013 02 02 POD2149 file01.CP3	2013-02-02 10:00:00	0	0	0			L'Oasis - Menai Bay 2013 02 02 POD2135 file01.CP3	2013-02-02 10:18:00	0	0	0			Usine - Menai Bay 2013 02 02 POD2140 file01.CP3	2013-02-02 10:09:00	0	127	1
Massoni - Menai Bay 2013 02 02 POD2149 file01.CP3	2013-02-02 10:01:00	0	0	0			L'Oasis - Menai Bay 2013 02 02 POD2135 file01.CP3	2013-02-02 10:19:00	0	0	0			Usine - Menai Bay 2013 02 02 POD2140 file01.CP3	2013-02-02 10:10:00	0	121	1
Massoni - Menai Bay 2013 02 02 POD2149 file01.CP3	2013-02-02 10:02:00	0	0	0			L'Oasis - Menai Bay 2013 02 02 POD2135 file01.CP3	2013-02-02 10:20:00	0	0	0			Usine - Menai Bay 2013 02 02 POD2140 file01.CP3	2013-02-02 10:11:00	0	135	1
Massoni - Menai Bay 2013 02 02 POD2149 file01.CP3	2013-02-02 10:03:00	0	0	0			L'Oasis - Menai Bay 2013 02 02 POD2135 file01.CP3	2013-02-02 10:21:00	0	0	0			Usine - Menai Bay 2013 02 02 POD2140 file01.CP3	2013-02-02 10:12:00	0	123	1
Massoni - Menai Bay 2013 02 02 POD2149 file01.CP3	2013-02-02 10:04:00	0	0	0			L'Oasis - Menai Bay 2013 02 02 POD2135 file01.CP3	2013-02-02 10:22:00	0	0	0			Usine - Menai Bay 2013 02 02 POD2140 file01.CP3	2013-02-02 10:13:00	0	134	1
Massoni - Menai Bay 2013 02 02 POD2149 file01.CP3	2013-02-02 10:05:00	0	0	0			L'Oasis - Menai Bay 2013 02 02 POD2135 file01.CP3	2013-02-02 10:23:00	0	0	0			Usine - Menai Bay 2013 02 02 POD2140 file01.CP3	2013-02-02 10:14:00	0	92	1
Massoni - Menai Bay 2013 02 02 POD2149 file01.CP3	2013-02-02 10:06:00	0	0	0			L'Oasis - Menai Bay 2013 02 02 POD2135 file01.CP3	2013-02-02 10:24:00	0	0	0			Usine - Menai Bay 2013 02 02 POD2140 file01.CP3	2013-02-02 10:15:00	0	111	1
Massoni - Menai Bay 2013 02 02 POD2149 file01.CP3	2013-02-02 10:07:00	0	0	0			L'Oasis - Menai Bay 2013 02 02 POD2135 file01.CP3	2013-02-02 10:25:00	0	0	0			Usine - Menai Bay 2013 02 02 POD2140 file01.CP3	2013-02-02 10:16:00	0	122	1
Massoni - Menai Bay 2013 02 02 POD2149 file01.CP3	2013-02-02 10:08:00	0	0	0			L'Oasis - Menai Bay 2013 02 02 POD2135 file01.CP3	2013-02-02 10:26:00	0	1775	1			Usine - Menai Bay 2013 02 02 POD2140 file01.CP3	2013-02-02 10:17:00	0	105	1
Massoni - Menai Bay 2013 02 02 POD2149 file01.CP3	2013-02-02 10:09:00	0	0	0			L'Oasis - Menai Bay 2013 02 02 POD2135 file01.CP3	2013-02-02 10:27:00	0	1808	1			Usine - Menai Bay 2013 02 02 POD2140 file01.CP3	2013-02-02 10:18:00	0	108	1
Massoni - Menai Bay 2013 02 02 POD2149 file01.CP3	2013-02-02 10:10:00	0	0	0			L'Oasis - Menai Bay 2013 02 02 POD2135 file01.CP3	2013-02-02 10:28:00	0	1260	1			Usine - Menai Bay 2013 02 02 POD2140 file01.CP3	2013-02-02 10:19:00	0	114	1
Massoni - Menai Bay 2013 02 02 POD2149 file01.CP3	2013-02-02 10:11:00	0	0	0			L'Oasis - Menai Bay 2013 02 02 POD2135 file01.CP3	2013-02-02 10:29:00	0	1153	1			Usine - Menai Bay 2013 02 02 POD2140 file01.CP3	2013-02-02 10:20:00	0	100	1
Massoni - Menai Bay 2013 02 02 POD2149 file01.CP3	2013-02-02 10:12:00	0	0	0			L'Oasis - Menai Bay 2013 02 02 POD2135 file01.CP3	2013-02-02 10:30:00	0	1027	1			Usine - Menai Bay 2013 02 02 POD2140 file01.CP3	2013-02-02 10:21:00	0	97	1
Massoni - Menai Bay 2013 02 02 POD2149 file01.CP3	2013-02-02 10:13:00	0	0	0			L'Oasis - Menai Bay 2013 02 02 POD2135 file01.CP3	2013-02-02 10:31:00	0	951	1			Usine - Menai Bay 2013 02 02 POD2140 file01.CP3	2013-02-02 10:22:00	0	117	1
Massoni - Menai Bay 2013 02 02 POD2149 file01.CP3	2013-02-02 10:14:00	0	0	0			L'Oasis - Menai Bay 2013 02 02 POD2135 file01.CP3	2013-02-02 10:32:00	0	2725	1			Usine - Menai Bay 2013 02 02 POD2140 file01.CP3	2013-02-02 10:23:00	0	105	1
Massoni - Menai Bay 2013 02 02 POD2149 file01.CP3	2013-02-02 10:15:00	0	0	0			L'Oasis - Menai Bay 2013 02 02 POD2135 file01.CP3	2013-02-02 10:33:00	0	434	1			Usine - Menai Bay 2013 02 02 POD2140 file01.CP3	2013-02-02 10:24:00	0	107	1
Massoni - Menai Bay 2013 02 02 POD2149 file01.CP3	2013-02-02 10:16:00	0	0	0			L'Oasis - Menai Bay 2013 02 02 POD2135 file01.CP3	2013-02-02 10:34:00	0	521	1			Usine - Menai Bay 2013 02 02 POD2140 file01.CP3	2013-02-02 10:25:00	0	132	1
Massoni - Menai Bay 2013 02 02 POD2149 file01.CP3	2013-02-02 10:17:00	0	0	0			L'Oasis - Menai Bay 2013 02 02 POD2135 file01.CP3	2013-02-02 10:35:00	0	506	1			Usine - Menai Bay 2013 02 02 POD2140 file01.CP3	2013-02-02 10:26:00	0	101	1
Massoni - Menai Bay 2013 02 02 POD2149 file01.CP3	2013-02-02 10:18:00	0	0	0			L'Oasis - Menai Bay 2013 02 02 POD2135 file01.CP3	2013-02-02 10:36:00	0	524	1			Usine - Menai Bay 2013 02 02 POD2140 file01.CP3	2013-02-02 10:27:00	0	131	1
Massoni - Menai Bay 2013 02 02 POD2149 file01.CP3	2013-02-02 10:19:00	0	0	0			L'Oasis - Menai Bay 2013 02 02 POD2135 file01.CP3	2013-02-02 10:37:00	0	500	1			Usine - Menai Bay 2013 02 02 POD2140 file01.CP3	2013-02-02 10:28:00	0	90	1
Massoni - Menai Bay 2013 02 02 POD2149 file01.CP3	2013-02-02 10:20:00	0	0	0			L'Oasis - Menai Bay 2013 02 02 POD2135 file01.CP3	2013-02-02 10:38:00	0	551	1			Usine - Menai Bay 2013 02 02 POD2140 file01.CP3	2013-02-02 10:29:00	0	126	1
Massoni - Menai Bay 2013 02 02 POD2149 file01.CP3	2013-02-02 10:21:00	0	0	0			L'Oasis - Menai Bay 2013 02 02 POD2135 file01.CP3	2013-02-02 10:39:00	0	482	1			Usine - Menai Bay 2013 02 02 POD2140 file01.CP3	2013-02-02 10:30:00	0	115	1
Massoni - Menai Bay 2013 02 02 POD2149 file01.CP3	2013-02-02 10:22:00	0	0	0			L'Oasis - Menai Bay 2013 02 02 POD2135 file01.CP3	2013-02-02 10:40:00	0	575	1			Usine - Menai Bay 2013 02 02 POD2140 file01.CP3	2013-02-02 10:31:00	0	104	1
Massoni - Menai Bay 2013 02 02 POD2149 file01.CP3	2013-02-02 10:23:00	0	0	0			L'Oasis - Menai Bay 2013 02 02 POD2135 file01.CP3	2013-02-02 10:41:00	0	509	1			Usine - Menai Bay 2013 02 02 POD2140 file01.CP3	2013-02-02 10:32:00	0	94	1
Massoni - Menai Bay 2013 02 02 POD2149 file01.CP3	2013-02-02 10:24:00	0	0	0			L'Oasis - Menai Bay 2013 02 02 POD2135 file01.CP3	2013-02-02 10:42:00	0	460	1			Usine - Menai Bay 2013 02 02 POD2140 file01.CP3	2013-02-02 10:33:00	0	148	1
Massoni - Menai Bay 2013 02 02 POD2149 file01.CP3	2013-02-02 10:25:00	0	0	0			L'Oasis - Menai Bay 2013 02 02 POD2135 file01.CP3	2013-02-02 10:43:00	0	511	1			Usine - Menai Bay 2013 02 02 POD2140 file01.CP3	2013-02-02 10:34:00	0	131	1
Massoni - Menai Bay 2013 02 02 POD2149 file01.CP3	2013-02-02 10:26:00	0	0	0			L'Oasis - Menai Bay 2013 02 02 POD2135 file01.CP3	2013-02-02 10:44:00	0	495	1			Usine - Menai Bay 2013 02 02 POD2140 file01.CP3	2013-02-02 10:35:00	0	133	1
Massoni - Menai Bay 2013 02 02 POD2149 file01.CP3	2013-02-02 10:27:00	0	0	0			L'Oasis - Menai Bay 2013 02 02 POD2135 file01.CP3	2013-02-02 10:45:00	0	482	1			Usine - Menai Bay 2013 02 02 POD2140 file01.CP3	2013-02-02 10:36:00	0	124	1
Massoni - Menai Bay 2013 02 02 POD2149 file01.CP3	2013-02-02 10:28:00	0	0	0			L'Oasis - Menai Bay 2013 02 02 POD2135 file01.CP3	2013-02-02 10:46:00	0	460	1			Usine - Menai Bay 2013 02 02 POD2140 file01.CP3	2013-02-02 10:37:00	0	125	1
Massoni - Menai Bay 2013 02 02 POD2149 file01.CP3	2013-02-02 10:29:00	0	0	0			L'Oasis - Menai Bay 2013 02 02 POD2135 file01.CP3	2013-02-02 10:47:00	0	464	1			Usine - Menai Bay 2013 02 02 POD2140 file01.CP3	2013-02-02 10:38:00	0	121	1
Massoni - Menai Bay 2013 02 02 POD2149 file01.CP3	2013-02-02 10:30:00	0	0	0			L'Oasis - Menai Bay 2013 02 02 POD2135 file01.CP3	2013-02-02 10:48:00	0	514	1			Usine - Menai Bay 2013 02 02 POD2140 file01.CP3	2013-02-02 10:39:00	0	103	1
Massoni - Menai Bay 2013 02 02 POD2149 file01.CP3	2013-02-02 10:31:00	0	0	0			L'Oasis - Menai Bay 2013 02 02 POD2135 file01.CP3	2013-02-02 10:49:00	0	446	1			Usine - Menai Bay 2013 02 02 POD2140 file01.CP3	2013-02-02 10:40:00	0	126	1
Massoni - Menai Bay 2013 02 02 POD2149 file01.CP3	2013-02-02 10:32:00	0	0	0			L'Oasis - Menai Bay 2013 02 02 POD2135 file01.CP3	2013-02-02 10:50:00	0	563	1			Usine - Menai Bay 2013 02 02 POD2140 file01.CP3	2013-02-02 10:41:00	0	125	1
Massoni - Menai Bay 2013 02 02 POD2149 file01.CP3	2013-02-02 10:33:00	0	0	0			L'Oasis - Menai Bay 2013 02 02 POD2135 file01.CP3	2013-02-02 10:51:00	0	562	1			Usine - Menai Bay 2013 02 02 POD2140 file01.CP3	2013-02-02 10:42:00	0	107	1
Massoni - Menai Bay 2013 02 02 POD2149 file01.CP3	2013-02-02 10:34:00	0	0	0			L'Oasis - Menai Bay 2013 02 02 POD2135 file01.CP3	2013-02-02 10:52:00	0	532	1			Usine - Menai Bay 2013 02 02 POD2140 file01.CP3	2013-02-02 10:43:00	0	101	1
Massoni - Menai Bay 2013 02 02 POD2149 file01.CP3	2013-02-02 10:35:00	0	0	0			L'Oasis - Menai Bay 2013 02 02 POD2135 file01.CP3	2013-02-02 10:53:00	0	480	1			Usine - Menai Bay 2013 02 02 POD2140 file01.CP3	2013-02-02 10:44:00	0	91	1
Massoni - Menai Bay 2013 02 02 POD2149 file01.CP3	2013-02-02 10:36:00	0	0	0			L'Oasis - Menai Bay 2013 02 02 POD2135 file01.CP3	2013-02-02 10:54:00	0	478	1			Usine - Menai Bay 2013 02 02 POD2140 file01.CP3	2013-02-02 10:45:00	0	129	1
Massoni - Menai Bay 2013 02 02 POD2149 file01.CP3	2013-02-02 10:37:00	0	0	0			L'Oasis - Menai Bay 2013 02 02 POD2135 file01.CP3	2013-02-02 10:55:00	0	537	1			Usine - Menai Bay 2013 02 02 POD2140 file01.CP3	2013-02-02 10:46:00	0	136	1
Massoni - Menai Bay 2013 02 02 POD2149 file01.CP3	2013-02-02 10:38:00	0	0	0			L'Oasis - Menai Bay 2013 02 02 POD2135 file01.CP3	2013-02-02 10:56:00	0	528	1			Usine - Menai Bay 2013 02 02 POD2140 file01.CP3	2013-02-02 10:47:00	0	150	1
Massoni - Menai Bay 2013 02 02 POD2149 file01.CP3	2013-02-02 10:39:00	0	0	0			L'Oasis - Menai Bay 2013 02 02 POD2135 file01.CP3	2013-02-02 10:57:00	0	479	1			Usine - Menai Bay 2013 02 02 POD2140 file01.CP3	2013-02-02 10:48:00	0	130	1
Massoni - Menai Bay 2013 02 02 POD2149 file01.CP3	2013-02-02 10:40:00	0	0	0			L'Oasis - Menai Bay 2013 02 02 POD2135 file01.CP3	2013-02-02 10:58:00	0	517	1			Usine - Menai Bay 2013 02 02 POD2140 file01.CP3	2013-02-02 10:49:00	0	124	1
Massoni - Menai Bay 2013 02 02 POD2149 file01.CP3	2013-02-02 10:41:00	0	0	0			L'Oasis - Menai Bay 2013 02 02 POD2135 file01.CP3	2013-02-02 10:59:00	0	539	1			Usine - Menai Bay 2013 02 02 POD2140 file01.CP3	2013-02-02 10:50:00	0	108	1
Massoni - Menai Bay 2013 02 02 POD2149 file01.CP3	2013-02-02 10:42:00	0	0	0			L'Oasis - Menai Bay 2013 02 02 POD2135 file01.CP3	2013-02-02 11:00:00	0	478	1			Usine - Menai Bay 2013 02 02 POD2140 file01.CP3	2013-02-02 10:51:00	0	73	1
Massoni - Menai Bay 2013 02 02 POD2149 file01.CP3	2013-02-02 10:43:00	0	0	0			L'Oasis - Menai Bay 2013 02 02 POD2135 file01.CP3	2013-02-02 11:01:00	0	444	1			Usine - Menai Bay 2013 02 02 POD2140 file01.CP3	2013-02-02 10:52:00	0	132	1
Massoni - Menai Bay 2013 02 02 POD2149 file01.CP3	2013-02-02 10:44:00	0	0	0			L'Oasis - Menai Bay 2013 02 02 POD2135 file01.CP3	2013-02-02 11:02:00	0	572	1			Usine - Menai Bay 2013 02 02 POD2140 file01.CP3	2013-02-02 10:53:00	0	114	1
Massoni - Menai Bay 2013 02 02 POD2149 file01.CP3	2013-02-02 10:45:00	0	0	0			L'Oasis - Menai Bay 2013 02 02 POD2135 file01.CP3	2013-02-02 11:03:00	0	428	1			Usine - Menai Bay 2013 02 02 POD2140 file01.CP3	2013-02-02 10:54:00	0	109	1
Massoni - Menai Bay 2013 02 02 POD2149 file01.CP3	2013-02-02 10:46:00	0	0	0			L'Oasis - Menai Bay 2013 02 02 POD2135 file01.CP3	2013-02-02 11:04:00	0	436	1			Usine - Menai Bay 2013 02 02 POD2140 file01.CP3	2013-02-02 10:55:00	0	129	1
Massoni - Menai Bay 2013 02 02 POD2149 file01.CP3	2013-02-02 10:47:00	0	0	0			L'Oasis - Menai Bay 2013 02 02 POD2135 file01.CP3	2013-02-02 11:05:00	0	471	1			Usine - Menai Bay 2013 02 02 POD2140 file01.CP3	2013-02-02 10:56:00	0	109	1
Massoni - Menai Bay 2013 02 02 POD2149 file01.CP3	2013-02-02 10:48:00	0	0	0			L'Oasis - Menai Bay 2013 02 02 POD2135 file01.CP3	2013-02-02 11:06:00	0	510	1			Usine - Menai Bay 2013 02 02 POD2140 file01.CP3	2013-02-02 10:57:00	0	123	1
Massoni - Menai Bay 2013 02 02 POD2149 file01.CP3	2013-02-02 10:49:00	0	0	0			L'Oasis - Menai Bay 2013 02 02 POD2135 file01.CP3	2013-02-02 11:07:00	0	422	1			Usine - Menai Bay 2013 02 02 POD2140 file01.CP3	2013-02-02 10:58:00	0	110	1
Massoni - Menai Bay 2013 02 02 POD2149 file01.CP3	2013-02-02 10:50:00	0	0	0			L'Oasis - Menai Bay 2013 02 02 POD2135 file01.CP3	2013-02-02 11:08:00	0	474	1			Usine - Menai Bay 2013 02 02 POD2140 file01.CP3	2013-02-02 10:59:00	0	90	1
Massoni - Menai Bay 2013 02 02 POD2149 file01.CP3	2013-02-02 10:51:00	0	0	0			L'Oasis - Menai Bay 2013 02 02 POD2135 file01.CP3	2013-02-02 11:09:00	0	494	1			Usine - Menai Bay 2013 02 02 POD2140 file01.CP3	2013-02-02 11:00:00	0	101	1
Massoni - Menai Bay 2013 02 02 POD2149 file01.CP3	2013-02-02 10:52:00	0	0	0			L'Oasis - Menai Bay 2013 02 02 POD2135 file01.CP3	2013-02-02 11:10:00	0	544	1			Usine - Menai Bay 2013 02 02 POD2140 file01.CP3	2013-02-02 11:01:00	0	112	1
Massoni - Menai Bay 2013 02 02 POD2149 file01.CP3	2013-02-02 10:53:00	0	0	0			L'Oasis - Menai Bay 2013 02 02 POD2135 file01.CP3	2013-02-02 11:11:00	0	461	1			Usine - Menai Bay 2013 02 02 POD2140 file01.CP3	2013-02-02 11:02:00	0	97	1
Massoni - Menai Bay 2013 02 02 POD2149 file01.CP3	2013-02-02 10:54:00	0	0	0			L'Oasis - Menai Bay 2013 02 02 POD2135 file01.CP3	2013-02-02 11:12:00	0	488	1			Usine - Menai Bay 2013 02 02 POD2140 file01.CP3	2013-02-02 11:03:00	0	101	1
Massoni - Menai Bay 2013 02 02 POD2149 file01.CP3	2013-02-02 10:55:00	0	0	0			L'Oasis - Menai Bay 2013 02 02 POD2135 file01.CP3	2013-02-02 11:13:00	0	489	1			Usine - Menai Bay 2013 02 02 POD2140 file01.CP3	2013-02-02 11:04:00	0	91	1
Massoni - Menai Bay 2013 02 02 POD2149 file01.CP3	2013-02-02 10:56:00	0	0	0			L'Oasis - Menai Bay 2013 02 02 POD2135 file01.CP3	2013-02-02 11:14:00	0	481	1			Usine - Menai Bay 2013 02 02 POD2140 file01.CP3	2013-02-02 11:05:00	0	115	1
Massoni - Menai Bay 2013 02 02 POD2149 file01.CP3	2013-02-02 10:57:00	0	0	0			L'Oasis - Menai Bay 2013 02 02 POD2135 file01.CP3	2013-02-02 11:15:00	0	509	1			Usine - Menai Bay 2013 02 02 POD2140 file01.CP3	2013-02-02 11:06:00	0	104	1
Massoni - Menai Bay 2013 02 02 POD2149 file01.CP3	2013-02-02 10:58:00	0	0	0			L'Oasis - Menai Bay 2013 02 02 POD2135 file01.CP3	2013-02-02 11:16:00	0	490	1			Usine - Menai Bay 2013 02 02 POD2140 file01.CP3	2013-02-02 11:07:00	0	94	1
Massoni - Menai Bay 2013 02 02 POD2149 file01.CP3	2013-02-02 10:59:00	0	0	0			L'Oasis - Menai Bay 2013 02 02 POD2135 file01.CP3	2013-02-02 11:17:00	0	543	1			Usine - Menai Bay 2013 02 02 POD2140 file01.CP3	2013-02-02 11:08:00	0	101	1
Massoni - Menai Bay 2013 02 02 POD2149 file01.CP3	2013-02-02 11:00:00	0	0	0			L'Oasis - Menai Bay 2013 02 02 POD2135 file01.CP3	2013-02-02 11:18:00	0	466	1			Usine - Menai Bay 2013 02 02 POD2140 file01.CP3	2013-02-02 11:09:00	0	101	1
Massoni - Menai Bay 2013 02 02 POD2149 file01.CP3	2013-02-02 11:01:00	0	0	0			L'Oasis - Menai Bay 2013 02 02 POD2135 file01.CP3	2013-02-02 11:19:00	0	462	1			Usine - Menai Bay 2013 02 02 POD2140 file01.CP3	2013-02-02 11:10:00	0	128	1
Massoni - Menai Bay 2013 02 02 POD2149 file01.CP3	2013-02-02 11:02:00	0	0	0			L'Oasis - Menai Bay 2013 02 02 POD2135 file01.CP3	2013-02-02 11:20:00	0	463	1			Usine - Menai Bay 2013 02 02 POD2140 file01.CP3	2013-02-02 11:11:00	0	118	1
Massoni - Menai Bay 2013 02 02 POD2149 file01.CP3	2013-02-02 11:03:00	0	0	0			L'Oasis - Menai Bay 2013 02 02 POD2135 file01.CP3	2013-02-02 11:21:00	0	463	1			Usine - Menai Bay 2013 02 02 POD2140 file01.CP3	2013-02-02 11:12:00	0	100	1
Massoni - Menai Bay 2013 02 02 POD2149 file01.CP3	2013-02-02 11:04:00	0	0	0			L'Oasis - Menai Bay 2013 02 02 POD2135 file01.CP3	2013-02-02 11:22:00	0	508	1			Usine - Menai Bay 2013 02 02 POD2140 file01.CP3	2013-02-02 11:13:00	0	90	1
Massoni - Menai Bay 2013 02 02 POD2149 file01.CP3	2013-02-02 11:05:00	0	0	0			L'Oasis - Menai Bay 2013 02 02 POD2135 file01.CP3	2013-02-02 11:23:00	0	506	1			Usine - Menai Bay 2013 02 02 POD2140 file01.CP3	2013-02-02 11:14:00	0	99	1
Massoni - Menai Bay 2013 02 02 POD2149 file01.CP3	2013-02-02 11:06:00	0	0	0			L'Oasis - Menai Bay 2013 02 02 POD2135 file01.CP3	2013-02-02 11:24:00	0	497	1			Usine - Menai Bay 2013 02 02 POD2140 file01.CP3	2013-02-02 11:15:00	0	106	1
Massoni - Menai Bay 2013 02 02 POD2149 file01.CP3	2013-02-02 11:07:00	0	0	0			L'Oasis - Menai Bay 2013 02 02 POD2135 file01.CP3	2013-02-02 11:25:00	0	487	1			Usine - Menai Bay 2013 02 02 POD2140 file01.CP3	2013-02-02 11:16:00	0	100	1
Massoni - Menai Bay 2013 02 02 POD2149 file01.CP3	2013-02-02 11:08:00	0	0	0			L'Oasis - Menai Bay 2013 02 02 POD2135 file01.CP3	2013-02-02 11:26:00	0	520	1			Usine - Menai Bay 2013 02 02 POD2140 file01.CP3	2013-02-02 11:17:00	0	100	1
Massoni - Menai Bay 2013 02 02 POD2149 file01.CP3	2013-02-02 11:09:00	0	0	0			L'Oasis - Menai Bay 2013 02 02 POD2135 file01.CP3	2013-02-02 11:27:00	0	469	1			Usine - Menai Bay 2013 02 02 POD2140 file01.CP3	2013-02-02 11:18:00	0	124	1
Massoni - Menai Bay 2013 02 02 POD2149 file01.CP3	2013-02-02 11:10:00	0	0	0			L'Oasis - Menai Bay 2013 02 02 POD2135 file01.CP3	2013-02-02 11:28:00	0	541	1			Usine - Menai Bay 2013 02 02 POD2140 file01.CP3	2013-02-02 11:19:00	0	123	1
Massoni - Menai Bay 2013 02 02 POD2149 file01.CP3	2013-02-02 11:11:00	0	0	0			L'Oasis - Menai Bay 2013 02 02 POD2135 file01.CP3	2013-02-02 11:29:00	0	445	1			Usine - Menai Bay 2013 02 02 POD2140 file01.CP3	2013-02-02 11:20:00	0	132	1
Massoni - Menai Bay 2013 02 02 POD2149 file01.CP3	2013-02-02 11:12:00	0	0	0			L'Oasis - Menai Bay 2013 02 02 POD2135 file01.CP3	2013-02-02 11:30:00	0	496	1			Usine - Menai Bay 2013 02 02 POD2140 file01.CP3	2013-02-02 11:21:00	0	137	1
Massoni - Menai Bay 2013 02 02 POD2149 file01.CP3	2013-02-02 11:13:00	0	0	0			L'Oasis - Menai Bay 2013 02 02 POD2135 file01.CP3	2013-02-02 11:31:00	0	473	1			Usine - Menai Bay 2013 02 02 POD2140 file01.CP3	2013-02-02 11:22:00	0	111	1
Massoni - Menai Bay 2013 02 02 POD2149 file01.CP3	2013-02-02 11:14:00	0	0	0			L'Oasis - Menai Bay 2013 02 02 POD2135 file01.CP3	2013-02-02 11:32:00	0	533	1			Usine - Menai Bay 2013 02 02 POD2140 file01.CP3	2013-02-02 11:23:00	0	106	1
Massoni - Menai Bay 2013 02 02 POD2149 file01.CP3	2013-02-02 11:15:00	0	0	0			L'Oasis - Menai Bay 2013 02 02 POD2135 file01.CP3	2013-02-02 11:33:00	0	497	1			Usine - Menai Bay 2013 02 02 POD2140 file01.CP3	2013-02-02 11:24:00	0	112	1
Massoni - Menai Bay 2013 02 02 POD2149 file01.CP3	2013-02-02 11:16:00	0	0	0			L'Oasis - Menai Bay 2013 02 02 POD2135 file01.CP3	2013-02-02 11:34:00	0	446	1			Usine - Menai Bay 2013 02 02 POD2140 file01.CP3	2013-02-02 11:25:00	0	114	1
Massoni - Menai Bay 2013 02 02 POD2149 file01.CP3	2013-02-02 11:17:00	0	0	0			L'Oasis - Menai Bay 2013 02 02 POD2135 file01.CP3	2013-02-02 11:35:00	0	462	1			Usine - Menai Bay 2013 02 02 POD2140 file01.CP3	2013-02-02 11:26:00	0	91	1
Massoni - Menai Bay 2013 02 02 POD2149 file01.CP3	2013-02-02 11:18:00	0	0	0			L'Oasis - Menai Bay 2013 02 02 POD2135 file01.CP3	2013-02-02 11:36:00	0	474	1			Usine - Menai Bay 2013 02 02 POD2140 file01.CP3	2013-02-02 11:27:00	0	100	1
Massoni - Menai Bay 2013 02 02 POD2149 file01.CP3	2013-02-02 11:19:00	0	0	0			L'Oasis - Menai Bay 2013 02 02 POD2135 file01.CP3	2013-02-02 11:37:00	0	440	1			Usine - Menai Bay 2013 02 02 POD2140 file01.CP3	2013-02-02 11:28:00	0	107	1
Massoni - Menai Bay 2013 02 02 POD2149 file01.CP3	2013-02-02 11:20:00	0	0	0			L'Oasis - Menai Bay 2013 02 02 POD2135 file01.CP3	2013-02-02 11:38:00	0	475	1			Usine - Menai Bay 2013 02 02 POD2140 file01.CP3	2013-02-02 11:29:00	0	120	1
Massoni - Menai Bay 2013 02 02 POD2149 file01.CP3	2013-02-02 11:21:00	0	0	0			L'Oasis - Menai Bay 2013 02 02 POD2135 file01.CP3	2013-02-02 11:39:00	0	473	1			Usine - Menai Bay 2013 02 02 POD2140 file01.CP3	2013-02-02 11:30:00	0	128	1
Massoni - Menai Bay 2013 02 02 POD2149 file01.CP3	2013-02-02 11:22:00	0	0	0			L'Oasis - Menai Bay 2013 02 02 POD2135 file01.CP3	2013-02-02 11:40:00	0	481	1			Usine - Menai Bay 2013 02 02 POD2140 file01.CP3	2013-02-02 11:31:00	0	133	1
Massoni - Menai Bay 2013 02 02 POD2149 file01.CP3	2013-02-02 11:23:00	0	0	0			L'Oasis - Menai Bay 2013 02 02 POD2135 file01.CP3	2013-02-02 11:41:00	0	479	1			Usine - Menai Bay 2013 02 02 POD2140 file01.CP3	2013-02-02 11:32:00	0	156	1
Massoni - Menai Bay 2013 02 02 POD2149 file01.CP3	2013-02-02 11:24:00	0	0	0			L'Oasis - Menai Bay 2013 02 02 POD2135 file01.CP3	2013-02-02 11:42:00	0	444	1			Usine - Menai Bay 2013 02 02 POD2140 file01.CP3	2013-02-02 11:33:00	0	148	1
Massoni - Menai Bay 2013 02 02 POD2149 file01.CP3	2013-02-02 11:25:00	0	0	0			L'Oasis - Menai Bay 2013 02 02 POD2135 file01.CP3	2013-02-02 11:43:00	0	454	1			Usine - Menai Bay 2013 02 02 POD2140 file01.CP3	2013-02-02 11:34:00	0	119	1
Massoni - Menai Bay 2013 02 02 POD2149 file01.CP3	2013-02-02 11:26:00	0	0	0			L'Oasis - Menai Bay 2013 02 02 POD2135 file01.CP3	2013-02-02 11:44:00	0	477	1			Usine - Menai Bay 2013 02 02 POD2140 file01.CP3	2013-02-02 11:35:00	0	129	1
Massoni - Menai Bay 2013 02 02 POD2149 file01.CP3	2013-02-02 11:27:00	0	0	0			L'Oasis - Menai Bay 2013 02 02 POD2135 file01.CP3	2013-02-02 11:45:00	0	443	1			Usine - Menai Bay 2013 02 02 POD2140 file01.CP3	2013-02-02 11:36:00	0	181	1
Massoni - Menai Bay 2013 02 02 POD2149 file01.CP3	2013-02-02 11:28:00	0	0	0			L'Oasis - Menai Bay 2013 02 02 POD2135 file01.CP3	2013-02-02 11:46:00	0	444	1			Usine - Menai Bay 2013 02 02 POD2140 file01.CP3	2013-02-02 11:37:00	0	145	1
Massoni - Menai Bay 2013 02 02 POD2149 file01.CP3	2013-02-02 11:29:00	0	0	0			L'Oasis - Menai Bay 2013 02 02 POD2135 file01.CP3	2013-02-02 11:47:00	0	468	1			Usine - Menai Bay 2013 02 02 POD2140 file01.CP3	2013-02-02 11:38:00	0	139	1
Massoni - Menai Bay 2013 02 02 POD2149 file01.CP3	2013-02-02 11:30:00	0	0	0			L'Oasis - Menai Bay 2013 02 02 POD2135 file01.CP3	2013-02-02 11:48:00	0	516	1			Usine - Menai Bay 2013 02 02 POD2140 file01.CP3	2013-02-02 11:39:00	0	115	1
Massoni - Menai Bay 2013 02 02 POD2149 file01.CP3	2013-02-02 11:31:00	0	0	0			L'Oasis - Menai Bay 2013 02 02 POD2135 file01.CP3	2013-02-02 11:49:00	0	507	1			Usine - Menai Bay 2013 02 02 POD2140 file01.CP3	2013-02-02 11:40:00	0	119	1
Massoni - Menai Bay 2013 02 02 POD2149 file01.CP3	2013-02-02 11:32:00	0	0	0			L'Oasis - Menai Bay 2013 02 02 POD2135 file01.CP3	2013-02-02 11:50:00	0	549	1			Usine - Menai Bay 2013 02 02 POD2140 file01.CP3	2013-02-02 11:41:00	0	122	1
Massoni - Menai Bay 2013 02 02 POD2149 file01.CP3	2013-02-02 11:33:00	0	0	0			L'Oasis - Menai Bay 2013 02 02 POD2135 file01.CP3	2013-02-02 11:51:00	0	439	1			Usine - Menai Bay 2013 02 02 POD2140 file01.CP3	2013-02-02 11:42:00	0	129	1
Massoni - Menai Bay 2013 02 02 POD2149 file01.CP3	2013-02-02 11:34:00	0	0	0			L'Oasis - Menai Bay 2013 02 02 POD2135 file01.CP3	2013-02-02 11:52:00	0	478	1			Usine - Menai Bay 2013 02 02 POD2140 file01.CP3	2013-02-02 11:43:00	0	104	1
Massoni - Menai Bay 2013 02 02 POD2149 file01.CP3	2013-02-02 11:35:00	0	0	0			L'Oasis - Menai Bay 2013 02 02 POD2135 file01.CP3	2013-02-02 11:53:00	0	427	1			Usine - Menai Bay 2013 02 02 POD2140 file01.CP3	2013-02-02 11:44:00	0	129	1
Massoni - Menai Bay 2013 02 02 POD2149 file01.CP3	2013-02-02 11:36:00	0	0	0			L'Oasis - Menai Bay 2013 02 02 POD2135 file01.CP3	2013-02-02 11:54:00	0	412	1			Usine - Menai Bay 2013 02 02 POD2140 file01.CP3	2013-02-02 11:45:00	0	113	1
Massoni - Menai Bay 2013 02 02 POD2149 file01.CP3	2013-02-02 11:37:00	0	0	0			L'Oasis - Menai Bay 2013 02 02 POD2135 file01.CP3	2013-02-02 11:55:00	0	417	1			Usine - Menai Bay 2013 02 02 POD2140 file01.CP3	2013-02-02 11:46:00	0	112	1
Massoni - Menai Bay 2013 02 02 POD2149 file01.CP3	2013-02-02 11:38:00	0	0	0			L'Oasis - Menai Bay 2013 02 02 POD2135 file01.CP3	2013-02-02 11:56:00	0	472	1			Usine - Menai Bay 2013 02 02 POD2140 file01.CP3	2013-02-02 11:47:00	0	120	1
Massoni - Menai Bay 2013 02 02 POD2149 file01.CP3	2013-02-02 11:39:00	0	0	0			L'Oasis - Menai Bay 2013 02 02 POD2135 file01.CP3	2013-02-02 11:57:00	0	495	1			Usine - Menai Bay 2013 02 02 POD2140 file01.CP3	2013-02-02 11:48:00	0	124	1
Massoni - Menai Bay 2013 02 02 POD2149 file01.CP3	2013-02-02 11:40:00	0	0	0			L'Oasis - Menai Bay 2013 02 02 POD2135 file01.CP3	2013-02-02 11:58:00	0	425	1			Usine - Menai Bay 2013 02 02 POD2140 file01.CP3	2013-02-02 11:49:00	0	124	1
Massoni - Menai Bay 2013 02 02 POD2149 file01.CP3	2013-02-02 11:41:00	0	0	0			L'Oasis - Menai Bay 2013 02 02 POD2135 file01.CP3	2013-02-02 11:59:00	0	530	1			Usine - Menai Bay 2013 02 02 POD2140 file01.CP3	2013-02-02 11:50:00	0	104	1
Massoni - Menai Bay 2013 02 02 POD2149 file01.CP3	2013-02-02 11:42:00	0	0	0			L'Oasis - Menai Bay 2013 02 02 POD2135 file01.CP3	2013-02-02 12:00:00	0	502	1			Usine - Menai Bay 2013 02 02 POD2140 file01.CP3	2013-02-02 11:51:00	0	148	1
Massoni - Menai Bay 2013 02 02 POD2149 file01.CP3	2013-02-02 11:43:00	0	0	0			L'Oasis - Menai Bay 2013 02 02 POD2135 file01.CP3	2013-02-02 12:01:00	0	478	1			Usine - Menai Bay 2013 02 02 POD2140 file01.CP3	2013-02-02 11:52:00	0	116	1
Massoni - Menai Bay 2013 02 02 POD2149 file01.CP3	2013-02-02 11:44:00	0	0	0			L'Oasis - Menai Bay 2013 02 02 POD2135 file01.CP3	2013-02-02 12:02:00	0	469	1			Usine - Menai Bay 2013 02 02 POD2140 file01.CP3	2013-02-02 11:53:00	0	137	1
Massoni - Menai Bay 2013 02 02 POD2149 file01.CP3	2013-02-02 11:45:00	0	0	0			L'Oasis - Menai Bay 2013 02 02 POD2135 file01.CP3	2013-02-02 12:03:00	0	482	1			Usine - Menai Bay 2013 02 02 POD2140 file01.CP3	2013-02-02 11:54:00	0	127	1
Massoni - Menai Bay 2013 02 02 POD2149 file01.CP3	2013-02-02 11:46:00	0	0	0			L'Oasis - Menai Bay 2013 02 02 POD2135 file01.CP3	2013-02-02 12:04:00	0	440	1			Usine - Menai Bay 2013 02 02 POD2140 file01.CP3	2013-02-02 11:55:00	0	146	1
Massoni - Menai Bay 2013 02 02 POD2149 file01.CP3	2013-02-02 11:47:00	0	0	0			L'Oasis - Menai Bay 2013 02 02 POD2135 file01.CP3	2013-02-02 12:05:00	0	499	1			Usine - Menai Bay 2013 02 02 POD2140 file01.CP3	2013-02-02 11:56:00	0	165	1
Massoni - Menai Bay 2013 02 02 POD2149 file01.CP3	2013-02-02 11:48:00	0	0	0			L'Oasis - Menai Bay 2013 02 02 POD2135 file01.CP3	2013-02-02 12:06:00	0	510	1			Usine - Menai Bay 2013 02 02 POD2140 file01.CP3	2013-02-02 11:57:00	0	154	1
Massoni - Menai Bay 2013 02 02 POD2149 file01.CP3	2013-02-02 11:49:00	0	0	0			L'Oasis - Menai Bay 2013 02 02 POD2135 file01.CP3	2013-02-02 12:07:00	0	481	1			Usine - Menai Bay 2013 02 02 POD2140 file01.CP3	2013-02-02 11:58:00	0	158	1
Massoni - Menai Bay 2013 02 02 POD2149 file01.CP3	2013-02-02 11:50:00	0	0	0			L'Oasis - Menai Bay 2013 02 02 POD2135 file01.CP3	2013-02-02 12:08:00	0	476	1			Usine - Menai Bay 2013 02 02 POD2140 file01.CP3	2013-02-02 11:59:00	0	148	1
Massoni - Menai Bay 2013 02 02 POD2149 file01.CP3	2013-02-02 11:51:00	0	0	0			L'Oasis - Menai Bay 2013 02 02 POD2135 file01.CP3	2013-02-02 12:09:00	0	442	1			Usine - Menai Bay 2013 02 02 POD2140 file01.CP3	2013-02-02 12:00:00	0	146	1
Massoni - Menai Bay 2013 02 02 POD2149 file01.CP3	2013-02-02 11:52:00	0	0	0			L'Oasis - Menai Bay 2013 02 02 POD2135 file01.CP3	2013-02-02 12:10:00	0	413	1			Usine - Menai Bay 2013 02 02 POD2140 file01.CP3	2013-02-02 12:01:00	0	120	1
Massoni - Menai Bay 2013 02 02 POD2149 file01.CP3	2013-02-02 11:53:00	0	0	0			L'Oasis - Menai Bay 2013 02 02 POD2135 file01.CP3	2013-02-02 12:11:00	0	453	1			Usine - Menai Bay 2013 02 02 POD2140 file01.CP3	2013-02-02 12:02:00	0	142	1
Massoni - Menai Bay 2013 02 02 POD2149 file01.CP3	2013-02-02 11:54:00	0	2	1			L'Oasis - Menai Bay 2013 02 02 POD2135 file01.CP3	2013-02-02 12:12:00	0	486	1			Usine - Menai Bay 2013 02 02 POD2140 file01.CP3	2013-02-02 12:03:00	0	132	1
Massoni - Menai Bay 2013 02 02 POD2149 file01.CP3	2013-02-02 11:55:00	0	0	1			L'Oasis - Menai Bay 2013 02 02 POD2135 file01.CP3	2013-02-02 12:13:00	0	516	1			Usine - Menai Bay 2013 02 02 POD2140 file01.CP3	2013-02-02 12:04:00	0	160	1
Massoni - Menai Bay 2013 02 02 POD2149 file01.CP3	2013-02-02 11:56:00	0	0	0			L'Oasis - Menai Bay 2013 02 02 POD2135 file01.CP3	2013-02-02 12:14:00	0	510	1			Usine - Menai Bay 2013 02 02 POD2140 file01.CP3	2013-02-02 12:05:00	0	165	1
Massoni - Menai Bay 2013 02 02 POD2149 file01.CP3	2013-02-02 11:57:00	0	923	1			L'Oasis - Menai Bay 2013 02 02 POD2135 file01.CP3	2013-02-02 12:15:00	0	393	1			Usine - Menai Bay 2013 02 02 POD2140 file01.CP3	2013-02-02 12:06:00	0	185	1
Massoni - Menai Bay 2013 02 02 POD2149 file01.CP3	2013-02-02 11:58:00	0	2435	1			L'Oasis - Menai Bay 2013 02 02 POD2135 file01.CP3	2013-02-02 12:16:00	0	501	1			Usine - Menai Bay 2013 02 02 POD2140 file01.CP3	2013-02-02 12:07:00	0	198	1
Massoni - Menai Bay 2013 02 02 POD2149 file01.CP3	2013-02-02 11:59:00	0	1952	1			L'Oasis - Menai Bay 2013 02 02 POD2135 file01.CP3	2013-02-02 12:17:00	0	430	1			Usine - Menai Bay 2013 02 02 POD2140 file01.CP3	2013-02-02 12:08:00	0	166	1
Massoni - Menai Bay 2013 02 02 POD2149 file01.CP3	2013-02-02 12:00:00	0	923	1			L'Oasis - Menai Bay 2013 02 02 POD2135 file01.CP3	2013-02-02 12:18:00	0	430	1			Usine - Menai Bay 2013 02 02 POD2140 file01.CP3	2013-02-02 12:09:00	0	147	1
Massoni - Menai Bay 2013 02 02 POD2149 file01.CP3	2013-02-02 12:01:00	0	1349	1			L'Oasis - Menai Bay 2013 02 02 POD2135 file01.CP3	2013-02-02 12:19:00	0	452	1			Usine - Menai Bay 2013 02 02 POD2140 file01.CP3	2013-02-02 12:10:00	0	118	1
Massoni - Menai Bay 2013 02 02 POD2149 file01.CP3	2013-02-02 12:02:00	0	1793	1			L'Oasis - Menai Bay 2013 02 02 POD2135 file01.CP3	2013-02-02 12:20:00	0	460	1			Usine - Menai Bay 2013 02 02 POD2140 file01.CP3	2013-02-02 12:11:00	0	145	1
Massoni - Menai Bay 2013 02 02 POD2149 file01.CP3	2013-02-02 12:03:00	0	1407	1			L'Oasis - Menai Bay 2013 02 02 POD2135 file01.CP3	2013-02-02 12:21:00	0	402	1			Usine - Menai Bay 2013 02 02 POD2140 file01.CP3	2013-02-02 12:12:00	0	191	1
Massoni - Menai Bay 2013 02 02 POD2149 file01.CP3	2013-02-02 12:04:00	0	595	1			L'Oasis - Menai Bay 2013 02 02 POD2135 file01.CP3	2013-02-02 12:22:00	0	491	1			Usine - Menai Bay 2013 02 02 POD2140 file01.CP3	2013-02-02 12:13:00	0	154	1
Massoni - Menai Bay 2013 02 02 POD2149 file01.CP3	2013-02-02 12:05:00	0	535	1			L'Oasis - Menai Bay 2013 02 02 POD2135 file01.CP3	2013-02-02 12:23:00	0	449	1			Usine - Menai Bay 2013 02 02 POD2140 file01.CP3	2013-02-02 12:14:00	0	142	1
Massoni - Menai Bay 2013 02 02 POD2149 file01.CP3	2013-02-02 12:06:00	0	591	1			L'Oasis - Menai Bay 2013 02 02 POD2135 file01.CP3	2013-02-02 12:24:00	0	416	1			Usine - Menai Bay 2013 02 02 POD2140 file01.CP3	2013-02-02 12:15:00	0	166	1
Massoni - Menai Bay 2013 02 02 POD2149 file01.CP3	2013-02-02 12:07:00	0	615	1			L'Oasis - Menai Bay 2013 02 02 POD2135 file01.CP3	2013-02-02 12:25:00	0	418	1			Usine - Menai Bay 2013 02 02 POD2140 file01.CP3	2013-02-02 12:16:00	0	133	1
Massoni - Menai Bay 2013 02 02 POD2149 file01.CP3	2013-02-02 12:08:00	0	663	1			L'Oasis - Menai Bay 2013 02 02 POD2135 file01.CP3	2013-02-02 12:26:00	0	460	1			Usine - Menai Bay 2013 02 02 POD2140 file01.CP3	2013-02-02 12:17:00	0	137	1
Massoni - Menai Bay 2013 02 02 POD2149 file01.CP3	2013-02-02 12:09:00	0	659	1			L'Oasis - Menai Bay 2013 02 02 POD2135 file01.CP3	2013-02-02 12:27:00	0	410	1			Usine - Menai Bay 2013 02 02 POD2140 file01.CP3	2013-02-02 12:18:00	0	131	1
Massoni - Menai Bay 2013 02 02 POD2149 file01.CP3	2013-02-02 12:10:00	0	700	1			L'Oasis - Menai Bay 2013 02 02 POD2135 file01.CP3	2013-02-02 12:28:00	0	438	1			Usine - Menai Bay 2013 02 02 POD2140 file01.CP3	2013-02-02 12:19:00	0	133	1
Massoni - Menai Bay 2013 02 02 POD2149 file01.CP3	2013-02-02 12:11:00	0	669	1			L'Oasis - Menai Bay 2013 02 02 POD2135 file01.CP3	2013-02-02 12:29:00	0	459	1			Usine - Menai Bay 2013 02 02 POD2140 file01.CP3	2013-02-02 12:20:00	0	141	1
Massoni - Menai Bay 2013 02 02 POD2149 file01.CP3	2013-02-02 12:12:00	0	620	1			L'Oasis - Menai Bay 2013 02 02 POD2135 file01.CP3	2013-02-02 12:30:00	0	383	1			Usine - Menai Bay 2013 02 02 POD2140 file01.CP3	2013-02-02 12:21:00	0	126	1
Massoni - Menai Bay 2013 02 02 POD2149 file01.CP3	2013-02-02 12:13:00	0	688	1			L'Oasis - Menai Bay 2013 02 02 POD2135 file01.CP3	2013-02-02 12:31:00	0	393	1			Usine - Menai Bay 2013 02 02 POD2140 file01.CP3	2013-02-02 12:22:00	0	152	1
Massoni - Menai Bay 2013 02 02 POD2149 file01.CP3	2013-02-02 12:14:00	0	730	1			L'Oasis - Menai Bay 2013 02 02 POD2135 file01.CP3	2013-02-02 12:32:00	0	446	1			Usine - Menai Bay 2013 02 02 POD2140 file01.CP3	2013-02-02 12:23:00	0	180	1
Massoni - Menai Bay 2013 02 02 POD2149 file01.CP3	2013-02-02 12:15:00	0	719	1			L'Oasis - Menai Bay 2013 02 02 POD2135 file01.CP3	2013-02-02 12:33:00	0	402	1			Usine - Menai Bay 2013 02 02 POD2140 file01.CP3	2013-02-02 12:24:00	0	171	1
Massoni - Menai Bay 2013 02 02 POD2149 file01.CP3	2013-02-02 12:16:00	0	694	1			L'Oasis - Menai Bay 2013 02 02 POD2135 file01.CP3	2013-02-02 12:34:00	0	410	1			Usine - Menai Bay 2013 02 02 POD2140 file01.CP3	2013-02-02 12:25:00	0	167	1
Massoni - Menai Bay 2013 02 02 POD2149 file01.CP3	2013-02-02 12:17:00	0	764	1			L'Oasis - Menai Bay 2013 02 02 POD2135 file01.CP3	2013-02-02 12:35:00	0	373	1			Usine - Menai Bay 2013 02 02 POD2140 file01.CP3	2013-02-02 12:26:00	0	180	1
Massoni - Menai Bay 2013 02 02 POD2149 file01.CP3	2013-02-02 12:18:00	0	755	1			L'Oasis - Menai Bay 2013 02 02 POD2135 file01.CP3	2013-02-02 12:36:00	0	353	1			Usine - Menai Bay 2013 02 02 POD2140 file01.CP3	2013-02-02 12:27:00	0	167	1
Massoni - Menai Bay 2013 02 02 POD2149 file01.CP3	2013-02-02 12:19:00	0	727	1			L'Oasis - Menai Bay 2013 02 02 POD2135 file01.CP3	2013-02-02 12:37:00	0	429	1			Usine - Menai Bay 2013 02 02 POD2140 file01.CP3	2013-02-02 12:28:00	0	151	1
Massoni - Menai Bay 2013 02 02 POD2149 file01.CP3	2013-02-02 12:20:00	0	739	1			L'Oasis - Menai Bay 2013 02 02 POD2135 file01.CP3	2013-02-02 12:38:00	0	403	1			Usine - Menai Bay 2013 02 02 POD2140 file01.CP3	2013-02-02 12:29:00	0	143	1
Massoni - Menai Bay 2013 02 02 POD2149 file01.CP3	2013-02-02 12:21:00	0	757	1			L'Oasis - Menai Bay 2013 02 02 POD2135 file01.CP3	2013-02-02 12:39:00	0	474	1			Usine - Menai Bay 2013 02 02 POD2140 file01.CP3	2013-02-02 12:30:00	0	155	1
Massoni - Menai Bay 2013 02 02 POD2149 file01.CP3	2013-02-02 12:22:00	0	861	1			L'Oasis - Menai Bay 2013 02 02 POD2135 file01.CP3	2013-02-02 12:40:00	0	419	1			Usine - Menai Bay 2013 02 02 POD2140 file01.CP3	2013-02-02 12:31:00	0	148	1
Massoni - Menai Bay 2013 02 02 POD2149 file01.CP3	2013-02-02 12:23:00	0	775	1			L'Oasis - Menai Bay 2013 02 02 POD2135 file01.CP3	2013-02-02 12:41:00	0	444	1			Usine - Menai Bay 2013 02 02 POD2140 file01.CP3	2013-02-02 12:32:00	0	132	1
Massoni - Menai Bay 2013 02 02 POD2149 file01.CP3	2013-02-02 12:24:00	0	767	1			L'Oasis - Menai Bay 2013 02 02 POD2135 file01.CP3	2013-02-02 12:42:00	0	417	1			Usine - Menai Bay 2013 02 02 POD2140 file01.CP3	2013-02-02 12:33:00	0	157	1
Massoni - Menai Bay 2013 02 02 POD2149 file01.CP3	2013-02-02 12:25:00	0	745	1			L'Oasis - Menai Bay 2013 02 02 POD2135 file01.CP3	2013-02-02 12:43:00	0	378	1			Usine - Menai Bay 2013 02 02 POD2140 file01.CP3	2013-02-02 12:34:00	0	141	1
Massoni - Menai Bay 2013 02 02 POD2149 file01.CP3	2013-02-02 12:26:00	0	709	1			L'Oasis - Menai Bay 2013 02 02 POD2135 file01.CP3	2013-02-02 12:44:00	0	458	1			Usine - Menai Bay 2013 02 02 POD2140 file01.CP3	2013-02-02 12:35:00	0	148	1
Massoni - Menai Bay 2013 02 02 POD2149 file01.CP3	2013-02-02 12:27:00	0	823	1			L'Oasis - Menai Bay 2013 02 02 POD2135 file01.CP3	2013-02-02 12:45:00	0	424	1			Usine - Menai Bay 2013 02 02 POD2140 file01.CP3	2013-02-02 12:36:00	0	123	1
Massoni - Menai Bay 2013 02 02 POD2149 file01.CP3	2013-02-02 12:28:00	0	747	1			L'Oasis - Menai Bay 2013 02 02 POD2135 file01.CP3	2013-02-02 12:46:00	0	481	1			Usine - Menai Bay 2013 02 02 POD2140 file01.CP3	2013-02-02 12:37:00	0	149	1
Massoni - Menai Bay 2013 02 02 POD2149 file01.CP3	2013-02-02 12:29:00	0	726	1			L'Oasis - Menai Bay 2013 02 02 POD2135 file01.CP3	2013-02-02 12:47:00	0	438	1			Usine - Menai Bay 2013 02 02 POD2140 file01.CP3	2013-02-02 12:38:00	0	180	1
Massoni - Menai Bay 2013 02 02 POD2149 file01.CP3	2013-02-02 12:30:00	0	705	1			L'Oasis - Menai Bay 2013 02 02 POD2135 file01.CP3	2013-02-02 12:48:00	0	471	1			Usine - Menai Bay 2013 02 02 POD2140 file01.CP3	2013-02-02 12:39:00	0	161	1
Massoni - Menai Bay 2013 02 02 POD2149 file01.CP3	2013-02-02 12:31:00	0	739	1			L'Oasis - Menai Bay 2013 02 02 POD2135 file01.CP3	2013-02-02 12:49:00	0	553	1			Usine - Menai Bay 2013 02 02 POD2140 file01.CP3	2013-02-02 12:40:00	0	166	1
Massoni - Menai Bay 2013 02 02 POD2149 file01.CP3	2013-02-02 12:32:00	0	807	1			L'Oasis - Menai Bay 2013 02 02 POD2135 file01.CP3	2013-02-02 12:50:00	0	511	1			Usine - Menai Bay 2013 02 02 POD2140 file01.CP3	2013-02-02 12:41:00	0	122	1
Massoni - Menai Bay 2013 02 02 POD2149 file01.CP3	2013-02-02 12:33:00	0	707	1			L'Oasis - Menai Bay 2013 02 02 POD2135 file01.CP3	2013-02-02 12:51:00	0	429	1			Usine - Menai Bay 2013 02 02 POD2140 file01.CP3	2013-02-02 12:42:00	0	174	1
Massoni - Menai Bay 2013 02 02 POD2149 file01.CP3	2013-02-02 12:34:00	0	693	1			L'Oasis - Menai Bay 2013 02 02 POD2135 file01.CP3	2013-02-02 12:52:00	0	476	1			Usine - Menai Bay 2013 02 02 POD2140 file01.CP3	2013-02-02 12:43:00	0	131	1
Massoni - Menai Bay 2013 02 02 POD2149 file01.CP3	2013-02-02 12:35:00	0	750	1			L'Oasis - Menai Bay 2013 02 02 POD2135 file01.CP3	2013-02-02 12:53:00	0	408	1			Usine - Menai Bay 2013 02 02 POD2140 file01.CP3	2013-02-02 12:44:00	0	156	1
Massoni - Menai Bay 2013 02 02 POD2149 file01.CP3	2013-02-02 12:36:00	0	725	1			L'Oasis - Menai Bay 2013 02 02 POD2135 file01.CP3	2013-02-02 12:54:00	0	489	1			Usine - Menai Bay 2013 02 02 POD2140 file01.CP3	2013-02-02 12:45:00	0	143	1
Massoni - Menai Bay 2013 02 02 POD2149 file01.CP3	2013-02-02 12:37:00	0	765	1			L'Oasis - Menai Bay 2013 02 02 POD2135 file01.CP3	2013-02-02 12:55:00	0	412	1			Usine - Menai Bay 2013 02 02 POD2140 file01.CP3	2013-02-02 12:46:00	0	187	1
Massoni - Menai Bay 2013 02 02 POD2149 file01.CP3	2013-02-02 12:38:00	0	783	1			L'Oasis - Menai Bay 2013 02 02 POD2135 file01.CP3	2013-02-02 12:56:00	0	403	1			Usine - Menai Bay 2013 02 02 POD2140 file01.CP3	2013-02-02 12:47:00	0	137	1
Massoni - Menai Bay 2013 02 02 POD2149 file01.CP3	2013-02-02 12:39:00	0	741	1			L'Oasis - Menai Bay 2013 02 02 POD2135 file01.CP3	2013-02-02 12:57:00	0	441	1			Usine - Menai Bay 2013 02 02 POD2140 file01.CP3	2013-02-02 12:48:00	0	172	1
Massoni - Menai Bay 2013 02 02 POD2149 file01.CP3	2013-02-02 12:40:00	0	859	1			L'Oasis - Menai Bay 2013 02 02 POD2135 file01.CP3	2013-02-02 12:58:00	0	479	1			Usine - Menai Bay 2013 02 02 POD2140 file01.CP3	2013-02-02 12:49:00	0	155	1
Massoni - Menai Bay 2013 02 02 POD2149 file01.CP3	2013-02-02 12:41:00	0	769	1			L'Oasis - Menai Bay 2013 02 02 POD2135 file01.CP3	2013-02-02 12:59:00	0	483	1			Usine - Menai Bay 2013 02 02 POD2140 file01.CP3	2013-02-02 12:50:00	0	165	1
Massoni - Menai Bay 2013 02 02 POD2149 file01.CP3	2013-02-02 12:42:00	0	764	1			L'Oasis - Menai Bay 2013 02 02 POD2135 file01.CP3	2013-02-02 13:00:00	0	429	1			Usine - Menai Bay 2013 02 02 POD2140 file01.CP3	2013-02-02 12:51:00	0	163	1
Massoni - Menai Bay 2013 02 02 POD2149 file01.CP3	2013-02-02 12:43:00	0	736	1			L'Oasis - Menai Bay 2013 02 02 POD2135 file01.CP3	2013-02-02 13:01:00	0	405	1			Usine - Menai Bay 2013 02 02 POD2140 file01.CP3	2013-02-02 12:52:00	0	157	1
Massoni - Menai Bay 2013 02 02 POD2149 file01.CP3	2013-02-02 12:44:00	0	811	1			L'Oasis - Menai Bay 2013 02 02 POD2135 file01.CP3	2013-02-02 13:02:00	0	393	1			Usine - Menai Bay 2013 02 02 POD2140 file01.CP3	2013-02-02 12:53:00	0	167	1
Massoni - Menai Bay 2013 02 02 POD2149 file01.CP3	2013-02-02 12:45:00	0	799	1			L'Oasis - Menai Bay 2013 02 02 POD2135 file01.CP3	2013-02-02 13:03:00	0	443	1			Usine - Menai Bay 2013 02 02 POD2140 file01.CP3	2013-02-02 12:54:00	0	141	1
Massoni - Menai Bay 2013 02 02 POD2149 file01.CP3	2013-02-02 12:46:00	0	778	1			L'Oasis - Menai Bay 2013 02 02 POD2135 file01.CP3	2013-02-02 13:04:00	0	424	1			Usine - Menai Bay 2013 02 02 POD2140 file01.CP3	2013-02-02 12:55:00	0	150	1
Massoni - Menai Bay 2013 02 02 POD2149 file01.CP3	2013-02-02 12:47:00	0	840	1			L'Oasis - Menai Bay 2013 02 02 POD2135 file01.CP3	2013-02-02 13:05:00	0	464	1			Usine - Menai Bay 2013 02 02 POD2140 file01.CP3	2013-02-02 12:56:00	0	155	1
Massoni - Menai Bay 2013 02 02 POD2149 file01.CP3	2013-02-02 12:48:00	0	786	1			L'Oasis - Menai Bay 2013 02 02 POD2135 file01.CP3	2013-02-02 13:06:00	0	457	1			Usine - Menai Bay 2013 02 02 POD2140 file01.CP3	2013-02-02 12:57:00	0	144	1
Massoni - Menai Bay 2013 02 02 POD2149 file01.CP3	2013-02-02 12:49:00	0	819	1			L'Oasis - Menai Bay 2013 02 02 POD2135 file01.CP3	2013-02-02 13:07:00	0	463	1			Usine - Menai Bay 2013 02 02 POD2140 file01.CP3	2013-02-02 12:58:00	0	124	1
Massoni - Menai Bay 2013 02 02 POD2149 file01.CP3	2013-02-02 12:50:00	0	813	1			L'Oasis - Menai Bay 2013 02 02 POD2135 file01.CP3	2013-02-02 13:08:00	0	462	1			Usine - Menai Bay 2013 02 02 POD2140 file01.CP3	2013-02-02 12:59:00	0	152	1
Massoni - Menai Bay 2013 02 02 POD2149 file01.CP3	2013-02-02 12:51:00	0	784	1			L'Oasis - Menai Bay 2013 02 02 POD2135 file01.CP3	2013-02-02 13:09:00	0	424	1			Usine - Menai Bay 2013 02 02 POD2140 file01.CP3	2013-02-02 13:00:00	0	161	1
Massoni - Menai Bay 2013 02 02 POD2149 file01.CP3	2013-02-02 12:52:00	0	740	1			L'Oasis - Menai Bay 2013 02 02 POD2135 file01.CP3	2013-02-02 13:10:00	0	417	1			Usine - Menai Bay 2013 02 02 POD2140 file01.CP3	2013-02-02 13:01:00	0	157	1
Massoni - Menai Bay 2013 02 02 POD2149 file01.CP3	2013-02-02 12:53:00	0	765	1			L'Oasis - Menai Bay 2013 02 02 POD2135 file01.CP3	2013-02-02 13:11:00	0	467	1			Usine - Menai Bay 2013 02 02 POD2140 file01.CP3	2013-02-02 13:02:00	0	136	1
Massoni - Menai Bay 2013 02 02 POD2149 file01.CP3	2013-02-02 12:54:00	0	760	1			L'Oasis - Menai Bay 2013 02 02 POD2135 file01.CP3	2013-02-02 13:12:00	0	469	1			Usine - Menai Bay 2013 02 02 POD2140 file01.CP3	2013-02-02 13:03:00	0	139	1
Massoni - Menai Bay 2013 02 02 POD2149 file01.CP3	2013-02-02 12:55:00	0	733	1			L'Oasis - Menai Bay 2013 02 02 POD2135 file01.CP3	2013-02-02 13:13:00	0	459	1			Usine - Menai Bay 2013 02 02 POD2140 file01.CP3	2013-02-02 13:04:00	0	163	1
Massoni - Menai Bay 2013 02 02 POD2149 file01.CP3	2013-02-02 12:56:00	0	706	1			L'Oasis - Menai Bay 2013 02 02 POD2135 file01.CP3	2013-02-02 13:14:00	0	538	1			Usine - Menai Bay 2013 02 02 POD2140 file01.CP3	2013-02-02 13:05:00	0	127	1
Massoni - Menai Bay 2013 02 02 POD2149 file01.CP3	2013-02-02 12:57:00	0	721	1			L'Oasis - Menai Bay 2013 02 02 POD2135 file01.CP3	2013-02-02 13:15:00	0	504	1			Usine - Menai Bay 2013 02 02 POD2140 file01.CP3	2013-02-02 13:06:00	0	143	1
Massoni - Menai Bay 2013 02 02 POD2149 file01.CP3	2013-02-02 12:58:00	0	738	1			L'Oasis - Menai Bay 2013 02 02 POD2135 file01.CP3	2013-02-02 13:16:00	0	480	1			Usine - Menai Bay 2013 02 02 POD2140 file01.CP3	2013-02-02 13:07:00	0	134	1
Massoni - Menai Bay 2013 02 02 POD2149 file01.CP3	2013-02-02 12:59:00	0	770	1			L'Oasis - Menai Bay 2013 02 02 POD2135 file01.CP3	2013-02-02 13:17:00	0	428	1			Usine - Menai Bay 2013 02 02 POD2140 file01.CP3	2013-02-02 13:08:00	0	129	1
Massoni - Menai Bay 2013 02 02 POD2149 file01.CP3	2013-02-02 13:00:00	0	748	1			L'Oasis - Menai Bay 2013 02 02 POD2135 file01.CP3	2013-02-02 13:18:00	0	402	1			Usine - Menai Bay 2013 02 02 POD2140 file01.CP3	2013-02-02 13:09:00	0	147	1
Massoni - Menai Bay 2013 02 02 POD2149 file01.CP3	2013-02-02 13:01:00	0	753	1			L'Oasis - Menai Bay 2013 02 02 POD2135 file01.CP3	2013-02-02 13:19:00	0	425	1			Usine - Menai Bay 2013 02 02 POD2140 file01.CP3	2013-02-02 13:10:00	0	122	1
Massoni - Menai Bay 2013 02 02 POD2149 file01.CP3	2013-02-02 13:02:00	0	789	1			L'Oasis - Menai Bay 2013 02 02 POD2135 file01.CP3	2013-02-02 13:20:00	0	489	1			Usine - Menai Bay 2013 02 02 POD2140 file01.CP3	2013-02-02 13:11:00	0	133	1
Massoni - Menai Bay 2013 02 02 POD2149 file01.CP3	2013-02-02 13:03:00	0	776	1			L'Oasis - Menai Bay 2013 02 02 POD2135 file01.CP3	2013-02-02 13:21:00	0	545	1			Usine - Menai Bay 2013 02 02 POD2140 file01.CP3	2013-02-02 13:12:00	0	151	1
Massoni - Menai Bay 2013 02 02 POD2149 file01.CP3	2013-02-02 13:04:00	0	828	1			L'Oasis - Menai Bay 2013 02 02 POD2135 file01.CP3	2013-02-02 13:22:00	0	469	1			Usine - Menai Bay 2013 02 02 POD2140 file01.CP3	2013-02-02 13:13:00	0	155	1
Massoni - Menai Bay 2013 02 02 POD2149 file01.CP3	2013-02-02 13:05:00	0	888	1			L'Oasis - Menai Bay 2013 02 02 POD2135 file01.CP3	2013-02-02 13:23:00	0	521	1			Usine - Menai Bay 2013 02 02 POD2140 file01.CP3	2013-02-02 13:14:00	0	149	1
Massoni - Menai Bay 2013 02 02 POD2149 file01.CP3	2013-02-02 13:06:00	0	773	1			L'Oasis - Menai Bay 2013 02 02 POD2135 file01.CP3	2013-02-02 13:24:00	0	468	1			Usine - Menai Bay 2013 02 02 POD2140 file01.CP3	2013-02-02 13:15:00	0	132	1
Massoni - Menai Bay 2013 02 02 POD2149 file01.CP3	2013-02-02 13:07:00	0	847	1			L'Oasis - Menai Bay 2013 02 02 POD2135 file01.CP3	2013-02-02 13:25:00	0	505	1			Usine - Menai Bay 2013 02 02 POD2140 file01.CP3	2013-02-02 13:16:00	0	156	1
Massoni - Menai Bay 2013 02 02 POD2149 file01.CP3	2013-02-02 13:08:00	0	864	1			L'Oasis - Menai Bay 2013 02 02 POD2135 file01.CP3	2013-02-02 13:26:00	0	522	1			Usine - Menai Bay 2013 02 02 POD2140 file01.CP3	2013-02-02 13:17:00	0	143	1
Massoni - Menai Bay 2013 02 02 POD2149 file01.CP3	2013-02-02 13:09:00	0	956	1			L'Oasis - Menai Bay 2013 02 02 POD2135 file01.CP3	2013-02-02 13:27:00	0	500	1			Usine - Menai Bay 2013 02 02 POD2140 file01.CP3	2013-02-02 13:18:00	0	122	1
Massoni - Menai Bay 2013 02 02 POD2149 file01.CP3	2013-02-02 13:10:00	0	846	1			L'Oasis - Menai Bay 2013 02 02 POD2135 file01.CP3	2013-02-02 13:28:00	0	481	1			Usine - Menai Bay 2013 02 02 POD2140 file01.CP3	2013-02-02 13:19:00	0	114	1
Massoni - Menai Bay 2013 02 02 POD2149 file01.CP3	2013-02-02 13:11:00	0	859	1			L'Oasis - Menai Bay 2013 02 02 POD2135 file01.CP3	2013-02-02 13:29:00	0	577	1			Usine - Menai Bay 2013 02 02 POD2140 file01.CP3	2013-02-02 13:20:00	0	144	1
Massoni - Menai Bay 2013 02 02 POD2149 file01.CP3	2013-02-02 13:12:00	0	894	1			L'Oasis - Menai Bay 2013 02 02 POD2135 file01.CP3	2013-02-02 13:30:00	0	573	1			Usine - Menai Bay 2013 02 02 POD2140 file01.CP3	2013-02-02 13:21:00	0	150	1
Massoni - Menai Bay 2013 02 02 POD2149 file01.CP3	2013-02-02 13:13:00	0	935	1			L'Oasis - Menai Bay 2013 02 02 POD2135 file01.CP3	2013-02-02 13:31:00	0	564	1			Usine - Menai Bay 2013 02 02 POD2140 file01.CP3	2013-02-02 13:22:00	0	136	1
Massoni - Menai Bay 2013 02 02 POD2149 file01.CP3	2013-02-02 13:14:00	0	899	1			L'Oasis - Menai Bay 2013 02 02 POD2135 file01.CP3	2013-02-02 13:32:00	0	534	1			Usine - Menai Bay 2013 02 02 POD2140 file01.CP3	2013-02-02 13:23:00	0	129	1
Massoni - Menai Bay 2013 02 02 POD2149 file01.CP3	2013-02-02 13:15:00	0	899	1			L'Oasis - Menai Bay 2013 02 02 POD2135 file01.CP3	2013-02-02 13:33:00	0	595	1			Usine - Menai Bay 2013 02 02 POD2140 file01.CP3	2013-02-02 13:24:00	0	154	1
Massoni - Menai Bay 2013 02 02 POD2149 file01.CP3	2013-02-02 13:16:00	0	895	1			L'Oasis - Menai Bay 2013 02 02 POD2135 file01.CP3	2013-02-02 13:34:00	0	496	1			Usine - Menai Bay 2013 02 02 POD2140 file01.CP3	2013-02-02 13:25:00	0	156	1
Massoni - Menai Bay 2013 02 02 POD2149 file01.CP3	2013-02-02 13:17:00	0	980	1			L'Oasis - Menai Bay 2013 02 02 POD2135 file01.CP3	2013-02-02 13:35:00	0	559	1			Usine - Menai Bay 2013 02 02 POD2140 file01.CP3	2013-02-02 13:26:00	0	140	1
Massoni - Menai Bay 2013 02 02 POD2149 file01.CP3	2013-02-02 13:18:00	0	1005	1			L'Oasis - Menai Bay 2013 02 02 POD2135 file01.CP3	2013-02-02 13:36:00	0	599	1			Usine - Menai Bay 2013 02 02 POD2140 file01.CP3	2013-02-02 13:27:00	0	116	1
Massoni - Menai Bay 2013 02 02 POD2149 file01.CP3	2013-02-02 13:19:00	0	884	1			L'Oasis - Menai Bay 2013 02 02 POD2135 file01.CP3	2013-02-02 13:37:00	0	561	1			Usine - Menai Bay 2013 02 02 POD2140 file01.CP3	2013-02-02 13:28:00	0	126	1
Massoni - Menai Bay 2013 02 02 POD2149 file01.CP3	2013-02-02 13:20:00	0	859	1			L'Oasis - Menai Bay 2013 02 02 POD2135 file01.CP3	2013-02-02 13:38:00	0	611	1			Usine - Menai Bay 2013 02 02 POD2140 file01.CP3	2013-02-02 13:29:00	0	133	1
Massoni - Menai Bay 2013 02 02 POD2149 file01.CP3	2013-02-02 13:21:00	0	846	1			L'Oasis - Menai Bay 2013 02 02 POD2135 file01.CP3	2013-02-02 13:39:00	0	512	1			Usine - Menai Bay 2013 02 02 POD2140 file01.CP3	2013-02-02 13:30:00	0	149	1
Massoni - Menai Bay 2013 02 02 POD2149 file01.CP3	2013-02-02 13:22:00	0	912	1			L'Oasis - Menai Bay 2013 02 02 POD2135 file01.CP3	2013-02-02 13:40:00	0	513	1			Usine - Menai Bay 2013 02 02 POD2140 file01.CP3	2013-02-02 13:31:00	0	127	1
Massoni - Menai Bay 2013 02 02 POD2149 file01.CP3	2013-02-02 13:23:00	0	907	1			L'Oasis - Menai Bay 2013 02 02 POD2135 file01.CP3	2013-02-02 13:41:00	0	514	1			Usine - Menai Bay 2013 02 02 POD2140 file01.CP3	2013-02-02 13:32:00	0	140	1
Massoni - Menai Bay 2013 02 02 POD2149 file01.CP3	2013-02-02 13:24:00	0	939	1			L'Oasis - Menai Bay 2013 02 02 POD2135 file01.CP3	2013-02-02 13:42:00	0	471	1			Usine - Menai Bay 2013 02 02 POD2140 file01.CP3	2013-02-02 13:33:00	0	144	1
Massoni - Menai Bay 2013 02 02 POD2149 file01.CP3	2013-02-02 13:25:00	0	887	1			L'Oasis - Menai Bay 2013 02 02 POD2135 file01.CP3	2013-02-02 13:43:00	0	454	1			Usine - Menai Bay 2013 02 02 POD2140 file01.CP3	2013-02-02 13:34:00	0	154	1
Massoni - Menai Bay 2013 02 02 POD2149 file01.CP3	2013-02-02 13:26:00	0	975	1			L'Oasis - Menai Bay 2013 02 02 POD2135 file01.CP3	2013-02-02 13:44:00	0	493	1			Usine - Menai Bay 2013 02 02 POD2140 file01.CP3	2013-02-02 13:35:00	0	146	1
Massoni - Menai Bay 2013 02 02 POD2149 file01.CP3	2013-02-02 13:27:00	0	867	1			L'Oasis - Menai Bay 2013 02 02 POD2135 file01.CP3	2013-02-02 13:45:00	0	491	1			Usine - Menai Bay 2013 02 02 POD2140 file01.CP3	2013-02-02 13:36:00	0	173	1
Massoni - Menai Bay 2013 02 02 POD2149 file01.CP3	2013-02-02 13:28:00	0	860	1			L'Oasis - Menai Bay 2013 02 02 POD2135 file01.CP3	2013-02-02 13:46:00	0	507	1			Usine - Menai Bay 2013 02 02 POD2140 file01.CP3	2013-02-02 13:37:00	0	160	1
Massoni - Menai Bay 2013 02 02 POD2149 file01.CP3	2013-02-02 13:29:00	0	941	1			L'Oasis - Menai Bay 2013 02 02 POD2135 file01.CP3	2013-02-02 13:47:00	0	475	1			Usine - Menai Bay 2013 02 02 POD2140 file01.CP3	2013-02-02 13:38:00	0	127	1
Massoni - Menai Bay 2013 02 02 POD2149 file01.CP3	2013-02-02 13:30:00	0	798	1			L'Oasis - Menai Bay 2013 02 02 POD2135 file01.CP3	2013-02-02 13:48:00	0	460	1			Usine - Menai Bay 2013 02 02 POD2140 file01.CP3	2013-02-02 13:39:00	0	148	1
Massoni - Menai Bay 2013 02 02 POD2149 file01.CP3	2013-02-02 13:31:00	0	832	1			L'Oasis - Menai Bay 2013 02 02 POD2135 file01.CP3	2013-02-02 13:49:00	0	497	1			Usine - Menai Bay 2013 02 02 POD2140 file01.CP3	2013-02-02 13:40:00	0	112	1
Massoni - Menai Bay 2013 02 02 POD2149 file01.CP3	2013-02-02 13:32:00	0	833	1			L'Oasis - Menai Bay 2013 02 02 POD2135 file01.CP3	2013-02-02 13:50:00	0	475	1			Usine - Menai Bay 2013 02 02 POD2140 file01.CP3	2013-02-02 13:41:00	0	124	1
Massoni - Menai Bay 2013 02 02 POD2149 file01.CP3	2013-02-02 13:33:00	0	884	1			L'Oasis - Menai Bay 2013 02 02 POD2135 file01.CP3	2013-02-02 13:51:00	0	460	1			Usine - Menai Bay 2013 02 02 POD2140 file01.CP3	2013-02-02 13:42:00	0	120	1
Massoni - Menai Bay 2013 02 02 POD2149 file01.CP3	2013-02-02 13:34:00	0	761	1			L'Oasis - Menai Bay 2013 02 02 POD2135 file01.CP3	2013-02-02 13:52:00	0	451	1			Usine - Menai Bay 2013 02 02 POD2140 file01.CP3	2013-02-02 13:43:00	0	156	1
Massoni - Menai Bay 2013 02 02 POD2149 file01.CP3	2013-02-02 13:35:00	0	804	1			L'Oasis - Menai Bay 2013 02 02 POD2135 file01.CP3	2013-02-02 13:53:00	0	502	1			Usine - Menai Bay 2013 02 02 POD2140 file01.CP3	2013-02-02 13:44:00	0	173	1
Massoni - Menai Bay 2013 02 02 POD2149 file01.CP3	2013-02-02 13:36:00	0	823	1			L'Oasis - Menai Bay 2013 02 02 POD2135 file01.CP3	2013-02-02 13:54:00	0	526	1			Usine - Menai Bay 2013 02 02 POD2140 file01.CP3	2013-02-02 13:45:00	0	145	1
Massoni - Menai Bay 2013 02 02 POD2149 file01.CP3	2013-02-02 13:37:00	0	856	1			L'Oasis - Menai Bay 2013 02 02 POD2135 file01.CP3	2013-02-02 13:55:00	0	483	1			Usine - Menai Bay 2013 02 02 POD2140 file01.CP3	2013-02-02 13:46:00	0	162	1
Massoni - Menai Bay 2013 02 02 POD2149 file01.CP3	2013-02-02 13:38:00	0	764	1			L'Oasis - Menai Bay 2013 02 02 POD2135 file01.CP3	2013-02-02 13:56:00	0	541	1			Usine - Menai Bay 2013 02 02 POD2140 file01.CP3	2013-02-02 13:47:00	0	144	1
Massoni - Menai Bay 2013 02 02 POD2149 file01.CP3	2013-02-02 13:39:00	0	835	1			L'Oasis - Menai Bay 2013 02 02 POD2135 file01.CP3	2013-02-02 13:57:00	0	483	1			Usine - Menai Bay 2013 02 02 POD2140 file01.CP3	2013-02-02 13:48:00	0	122	1
Massoni - Menai Bay 2013 02 02 POD2149 file01.CP3	2013-02-02 13:40:00	0	785	1			L'Oasis - Menai Bay 2013 02 02 POD2135 file01.CP3	2013-02-02 13:58:00	0	449	1			Usine - Menai Bay 2013 02 02 POD2140 file01.CP3	2013-02-02 13:49:00	0	152	1
Massoni - Menai Bay 2013 02 02 POD2149 file01.CP3	2013-02-02 13:41:00	0	788	1			L'Oasis - Menai Bay 2013 02 02 POD2135 file01.CP3	2013-02-02 13:59:00	0	558	1			Usine - Menai Bay 2013 02 02 POD2140 file01.CP3	2013-02-02 13:50:00	0	149	1
Massoni - Menai Bay 2013 02 02 POD2149 file01.CP3	2013-02-02 13:42:00	0	791	1			L'Oasis - Menai Bay 2013 02 02 POD2135 file01.CP3	2013-02-02 14:00:00	0	504	1			Usine - Menai Bay 2013 02 02 POD2140 file01.CP3	2013-02-02 13:51:00	0	150	1
Massoni - Menai Bay 2013 02 02 POD2149 file01.CP3	2013-02-02 13:43:00	0	838	1			L'Oasis - Menai Bay 2013 02 02 POD2135 file01.CP3	2013-02-02 14:01:00	0	512	1			Usine - Menai Bay 2013 02 02 POD2140 file01.CP3	2013-02-02 13:52:00	0	151	1
Massoni - Menai Bay 2013 02 02 POD2149 file01.CP3	2013-02-02 13:44:00	0	798	1			L'Oasis - Menai Bay 2013 02 02 POD2135 file01.CP3	2013-02-02 14:02:00	0	542	1			Usine - Menai Bay 2013 02 02 POD2140 file01.CP3	2013-02-02 13:53:00	0	150	1
Massoni - Menai Bay 2013 02 02 POD2149 file01.CP3	2013-02-02 13:45:00	0	831	1			L'Oasis - Menai Bay 2013 02 02 POD2135 file01.CP3	2013-02-02 14:03:00	0	514	1			Usine - Menai Bay 2013 02 02 POD2140 file01.CP3	2013-02-02 13:54:00	0	134	1
Massoni - Menai Bay 2013 02 02 POD2149 file01.CP3	2013-02-02 13:46:00	0	796	1			L'Oasis - Menai Bay 2013 02 02 POD2135 file01.CP3	2013-02-02 14:04:00	0	542	1			Usine - Menai Bay 2013 02 02 POD2140 file01.CP3	2013-02-02 13:55:00	0	162	1
Massoni - Menai Bay 2013 02 02 POD2149 file01.CP3	2013-02-02 13:47:00	0	802	1			L'Oasis - Menai Bay 2013 02 02 POD2135 file01.CP3	2013-02-02 14:05:00	0	534	1			Usine - Menai Bay 2013 02 02 POD2140 file01.CP3	2013-02-02 13:56:00	0	142	1
Massoni - Menai Bay 2013 02 02 POD2149 file01.CP3	2013-02-02 13:48:00	0	881	1			L'Oasis - Menai Bay 2013 02 02 POD2135 file01.CP3	2013-02-02 14:06:00	0	501	1			Usine - Menai Bay 2013 02 02 POD2140 file01.CP3	2013-02-02 13:57:00	0	144	1
Massoni - Menai Bay 2013 02 02 POD2149 file01.CP3	2013-02-02 13:49:00	0	849	1			L'Oasis - Menai Bay 2013 02 02 POD2135 file01.CP3	2013-02-02 14:07:00	0	489	1			Usine - Menai Bay 2013 02 02 POD2140 file01.CP3	2013-02-02 13:58:00	0	169	1
Massoni - Menai Bay 2013 02 02 POD2149 file01.CP3	2013-02-02 13:50:00	0	875	1			L'Oasis - Menai Bay 2013 02 02 POD2135 file01.CP3	2013-02-02 14:08:00	0	546	1			Usine - Menai Bay 2013 02 02 POD2140 file01.CP3	2013-02-02 13:59:00	0	162	1
Massoni - Menai Bay 2013 02 02 POD2149 file01.CP3	2013-02-02 13:51:00	0	873	1			L'Oasis - Menai Bay 2013 02 02 POD2135 file01.CP3	2013-02-02 14:09:00	0	569	1			Usine - Menai Bay 2013 02 02 POD2140 file01.CP3	2013-02-02 14:00:00	0	155	1
Massoni - Menai Bay 2013 02 02 POD2149 file01.CP3	2013-02-02 13:52:00	0	864	1			L'Oasis - Menai Bay 2013 02 02 POD2135 file01.CP3	2013-02-02 14:10:00	0	554	1			Usine - Menai Bay 2013 02 02 POD2140 file01.CP3	2013-02-02 14:01:00	0	149	1
Massoni - Menai Bay 2013 02 02 POD2149 file01.CP3	2013-02-02 13:53:00	0	904	1			L'Oasis - Menai Bay 2013 02 02 POD2135 file01.CP3	2013-02-02 14:11:00	0	660	1			Usine - Menai Bay 2013 02 02 POD2140 file01.CP3	2013-02-02 14:02:00	0	137	1
Massoni - Menai Bay 2013 02 02 POD2149 file01.CP3	2013-02-02 13:54:00	0	816	1			L'Oasis - Menai Bay 2013 02 02 POD2135 file01.CP3	2013-02-02 14:12:00	0	536	1			Usine - Menai Bay 2013 02 02 POD2140 file01.CP3	2013-02-02 14:03:00	0	156	1
Massoni - Menai Bay 2013 02 02 POD2149 file01.CP3	2013-02-02 13:55:00	0	820	1			L'Oasis - Menai Bay 2013 02 02 POD2135 file01.CP3	2013-02-02 14:13:00	0	481	1			Usine - Menai Bay 2013 02 02 POD2140 file01.CP3	2013-02-02 14:04:00	0	151	1
Massoni - Menai Bay 2013 02 02 POD2149 file01.CP3	2013-02-02 13:56:00	0	922	1			L'Oasis - Menai Bay 2013 02 02 POD2135 file01.CP3	2013-02-02 14:14:00	0	579	1			Usine - Menai Bay 2013 02 02 POD2140 file01.CP3	2013-02-02 14:05:00	0	153	1
Massoni - Menai Bay 2013 02 02 POD2149 file01.CP3	2013-02-02 13:57:00	0	867	1			L'Oasis - Menai Bay 2013 02 02 POD2135 file01.CP3	2013-02-02 14:15:00	0	501	1			Usine - Menai Bay 2013 02 02 POD2140 file01.CP3	2013-02-02 14:06:00	0	142	1
Massoni - Menai Bay 2013 02 02 POD2149 file01.CP3	2013-02-02 13:58:00	0	913	1			L'Oasis - Menai Bay 2013 02 02 POD2135 file01.CP3	2013-02-02 14:16:00	0	551	1			Usine - Menai Bay 2013 02 02 POD2140 file01.CP3	2013-02-02 14:07:00	0	140	1
Massoni - Menai Bay 2013 02 02 POD2149 file01.CP3	2013-02-02 13:59:00	0	925	1			L'Oasis - Menai Bay 2013 02 02 POD2135 file01.CP3	2013-02-02 14:17:00	0	516	1			Usine - Menai Bay 2013 02 02 POD2140 file01.CP3	2013-02-02 14:08:00	0	140	1
Massoni - Menai Bay 2013 02 02 POD2149 file01.CP3	2013-02-02 14:00:00	0	865	1			L'Oasis - Menai Bay 2013 02 02 POD2135 file01.CP3	2013-02-02 14:18:00	0	516	1			Usine - Menai Bay 2013 02 02 POD2140 file01.CP3	2013-02-02 14:09:00	0	134	1
Massoni - Menai Bay 2013 02 02 POD2149 file01.CP3	2013-02-02 14:01:00	0	905	1			L'Oasis - Menai Bay 2013 02 02 POD2135 file01.CP3	2013-02-02 14:19:00	0	555	1			Usine - Menai Bay 2013 02 02 POD2140 file01.CP3	2013-02-02 14:10:00	0	146	1
Massoni - Menai Bay 2013 02 02 POD2149 file01.CP3	2013-02-02 14:02:00	0	961	1			L'Oasis - Menai Bay 2013 02 02 POD2135 file01.CP3	2013-02-02 14:20:00	0	499	1			Usine - Menai Bay 2013 02 02 POD2140 file01.CP3	2013-02-02 14:11:00	0	136	1
Massoni - Menai Bay 2013 02 02 POD2149 file01.CP3	2013-02-02 14:03:00	0	866	1			L'Oasis - Menai Bay 2013 02 02 POD2135 file01.CP3	2013-02-02 14:21:00	0	537	1			Usine - Menai Bay 2013 02 02 POD2140 file01.CP3	2013-02-02 14:12:00	0	161	1
Massoni - Menai Bay 2013 02 02 POD2149 file01.CP3	2013-02-02 14:04:00	0	869	1			L'Oasis - Menai Bay 2013 02 02 POD2135 file01.CP3	2013-02-02 14:22:00	0	518	1			Usine - Menai Bay 2013 02 02 POD2140 file01.CP3	2013-02-02 14:13:00	0	159	1
Massoni - Menai Bay 2013 02 02 POD2149 file01.CP3	2013-02-02 14:05:00	0	907	1			L'Oasis - Menai Bay 2013 02 02 POD2135 file01.CP3	2013-02-02 14:23:00	0	529	1			Usine - Menai Bay 2013 02 02 POD2140 file01.CP3	2013-02-02 14:14:00	0	169	1
Massoni - Menai Bay 2013 02 02 POD2149 file01.CP3	2013-02-02 14:06:00	0	838	1			L'Oasis - Menai Bay 2013 02 02 POD2135 file01.CP3	2013-02-02 14:24:00	0	583	1			Usine - Menai Bay 2013 02 02 POD2140 file01.CP3	2013-02-02 14:15:00	0	141	1
Massoni - Menai Bay 2013 02 02 POD2149 file01.CP3	2013-02-02 14:07:00	0	890	1			L'Oasis - Menai Bay 2013 02 02 POD2135 file01.CP3	2013-02-02 14:25:00	0	487	1			Usine - Menai Bay 2013 02 02 POD2140 file01.CP3	2013-02-02 14:16:00	0	167	1
Massoni - Menai Bay 2013 02 02 POD2149 file01.CP3	2013-02-02 14:08:00	0	824	1			L'Oasis - Menai Bay 2013 02 02 POD2135 file01.CP3	2013-02-02 14:26:00	0	621	1			Usine - Menai Bay 2013 02 02 POD2140 file01.CP3	2013-02-02 14:17:00	0	129	1
Massoni - Menai Bay 2013 02 02 POD2149 file01.CP3	2013-02-02 14:09:00	0	896	1			L'Oasis - Menai Bay 2013 02 02 POD2135 file01.CP3	2013-02-02 14:27:00	0	485	1			Usine - Menai Bay 2013 02 02 POD2140 file01.CP3	2013-02-02 14:18:00	0	144	1
Massoni - Menai Bay 2013 02 02 POD2149 file01.CP3	2013-02-02 14:10:00	0	848	1			L'Oasis - Menai Bay 2013 02 02 POD2135 file01.CP3	2013-02-02 14:28:00	0	589	1			Usine - Menai Bay 2013 02 02 POD2140 file01.CP3	2013-02-02 14:19:00	0	164	1
Massoni - Menai Bay 2013 02 02 POD2149 file01.CP3	2013-02-02 14:11:00	0	901	1			L'Oasis - Menai Bay 2013 02 02 POD2135 file01.CP3	2013-02-02 14:29:00	0	535	1			Usine - Menai Bay 2013 02 02 POD2140 file01.CP3	2013-02-02 14:20:00	0	160	1
Massoni - Menai Bay 2013 02 02 POD2149 file01.CP3	2013-02-02 14:12:00	0	882	1			L'Oasis - Menai Bay 2013 02 02 POD2135 file01.CP3	2013-02-02 14:30:00	0	553	1			Usine - Menai Bay 2013 02 02 POD2140 file01.CP3	2013-02-02 14:21:00	0	149	1
Massoni - Menai Bay 2013 02 02 POD2149 file01.CP3	2013-02-02 14:13:00	0	920	1			L'Oasis - Menai Bay 2013 02 02 POD2135 file01.CP3	2013-02-02 14:31:00	0	540	1			Usine - Menai Bay 2013 02 02 POD2140 file01.CP3	2013-02-02 14:22:00	0	163	1
Massoni - Menai Bay 2013 02 02 POD2149 file01.CP3	2013-02-02 14:14:00	0	935	1			L'Oasis - Menai Bay 2013 02 02 POD2135 file01.CP3	2013-02-02 14:32:00	0	497	1			Usine - Menai Bay 2013 02 02 POD2140 file01.CP3	2013-02-02 14:23:00	0	178	1
Massoni - Menai Bay 2013 02 02 POD2149 file01.CP3	2013-02-02 14:15:00	0	911	1			L'Oasis - Menai Bay 2013 02 02 POD2135 file01.CP3	2013-02-02 14:33:00	0	562	1			Usine - Menai Bay 2013 02 02 POD2140 file01.CP3	2013-02-02 14:24:00	0	168	1
Massoni - Menai Bay 2013 02 02 POD2149 file01.CP3	2013-02-02 14:16:00	0	890	1			L'Oasis - Menai Bay 2013 02 02 POD2135 file01.CP3	2013-02-02 14:34:00	0	511	1			Usine - Menai Bay 2013 02 02 POD2140 file01.CP3	2013-02-02 14:25:00	0	161	1
Massoni - Menai Bay 2013 02 02 POD2149 file01.CP3	2013-02-02 14:17:00	0	818	1			L'Oasis - Menai Bay 2013 02 02 POD2135 file01.CP3	2013-02-02 14:35:00	0	561	1			Usine - Menai Bay 2013 02 02 POD2140 file01.CP3	2013-02-02 14:26:00	0	171	1
Massoni - Menai Bay 2013 02 02 POD2149 file01.CP3	2013-02-02 14:18:00	0	879	1			L'Oasis - Menai Bay 2013 02 02 POD2135 file01.CP3	2013-02-02 14:36:00	0	564	1			Usine - Menai Bay 2013 02 02 POD2140 file01.CP3	2013-02-02 14:27:00	0	164	1
Massoni - Menai Bay 2013 02 02 POD2149 file01.CP3	2013-02-02 14:19:00	0	884	1			L'Oasis - Menai Bay 2013 02 02 POD2135 file01.CP3	2013-02-02 14:37:00	0	566	1			Usine - Menai Bay 2013 02 02 POD2140 file01.CP3	2013-02-02 14:28:00	0	147	1
Massoni - Menai Bay 2013 02 02 POD2149 file01.CP3	2013-02-02 14:20:00	0	877	1			L'Oasis - Menai Bay 2013 02 02 POD2135 file01.CP3	2013-02-02 14:38:00	0	611	1			Usine - Menai Bay 2013 02 02 POD2140 file01.CP3	2013-02-02 14:29:00	0	142	1
Massoni - Menai Bay 2013 02 02 POD2149 file01.CP3	2013-02-02 14:21:00	0	913	1			L'Oasis - Menai Bay 2013 02 02 POD2135 file01.CP3	2013-02-02 14:39:00	0	606	1			Usine - Menai Bay 2013 02 02 POD2140 file01.CP3	2013-02-02 14:30:00	0	144	1
Massoni - Menai Bay 2013 02 02 POD2149 file01.CP3	2013-02-02 14:22:00	0	838	1			L'Oasis - Menai Bay 2013 02 02 POD2135 file01.CP3	2013-02-02 14:40:00	0	566	1			Usine - Menai Bay 2013 02 02 POD2140 file01.CP3	2013-02-02 14:31:00	0	90	1
Massoni - Menai Bay 2013 02 02 POD2149 file01.CP3	2013-02-02 14:23:00	0	922	1			L'Oasis - Menai Bay 2013 02 02 POD2135 file01.CP3	2013-02-02 14:41:00	0	552	1			Usine - Menai Bay 2013 02 02 POD2140 file01.CP3	2013-02-02 14:32:00	0	130	1
Massoni - Menai Bay 2013 02 02 POD2149 file01.CP3	2013-02-02 14:24:00	0	851	1			L'Oasis - Menai Bay 2013 02 02 POD2135 file01.CP3	2013-02-02 14:42:00	0	559	1			Usine - Menai Bay 2013 02 02 POD2140 file01.CP3	2013-02-02 14:33:00	0	157	1
Massoni - Menai Bay 2013 02 02 POD2149 file01.CP3	2013-02-02 14:25:00	0	864	1			L'Oasis - Menai Bay 2013 02 02 POD2135 file01.CP3	2013-02-02 14:43:00	0	563	1			Usine - Menai Bay 2013 02 02 POD2140 file01.CP3	2013-02-02 14:34:00	0	155	1
Massoni - Menai Bay 2013 02 02 POD2149 file01.CP3	2013-02-02 14:26:00	0	860	1			L'Oasis - Menai Bay 2013 02 02 POD2135 file01.CP3	2013-02-02 14:44:00	0	509	1			Usine - Menai Bay 2013 02 02 POD2140 file01.CP3	2013-02-02 14:35:00	0	156	1
Massoni - Menai Bay 2013 02 02 POD2149 file01.CP3	2013-02-02 14:27:00	0	843	1			L'Oasis - Menai Bay 2013 02 02 POD2135 file01.CP3	2013-02-02 14:45:00	0	570	1			Usine - Menai Bay 2013 02 02 POD2140 file01.CP3	2013-02-02 14:36:00	0	124	1
Massoni - Menai Bay 2013 02 02 POD2149 file01.CP3	2013-02-02 14:28:00	0	947	1			L'Oasis - Menai Bay 2013 02 02 POD2135 file01.CP3	2013-02-02 14:46:00	0	636	1			Usine - Menai Bay 2013 02 02 POD2140 file01.CP3	2013-02-02 14:37:00	0	123	1
Massoni - Menai Bay 2013 02 02 POD2149 file01.CP3	2013-02-02 14:29:00	0	842	1			L'Oasis - Menai Bay 2013 02 02 POD2135 file01.CP3	2013-02-02 14:47:00	0	628	1			Usine - Menai Bay 2013 02 02 POD2140 file01.CP3	2013-02-02 14:38:00	0	127	1
Massoni - Menai Bay 2013 02 02 POD2149 file01.CP3	2013-02-02 14:30:00	0	911	1			L'Oasis - Menai Bay 2013 02 02 POD2135 file01.CP3	2013-02-02 14:48:00	0	639	1			Usine - Menai Bay 2013 02 02 POD2140 file01.CP3	2013-02-02 14:39:00	0	130	1
Massoni - Menai Bay 2013 02 02 POD2149 file01.CP3	2013-02-02 14:31:00	0	922	1			L'Oasis - Menai Bay 2013 02 02 POD2135 file01.CP3	2013-02-02 14:49:00	0	594	1			Usine - Menai Bay 2013 02 02 POD2140 file01.CP3	2013-02-02 14:40:00	0	131	1
Massoni - Menai Bay 2013 02 02 POD2149 file01.CP3	2013-02-02 14:32:00	0	876	1			L'Oasis - Menai Bay 2013 02 02 POD2135 file01.CP3	2013-02-02 14:50:00	0	622	1			Usine - Menai Bay 2013 02 02 POD2140 file01.CP3	2013-02-02 14:41:00	0	146	1
Massoni - Menai Bay 2013 02 02 POD2149 file01.CP3	2013-02-02 14:33:00	0	862	1			L'Oasis - Menai Bay 2013 02 02 POD2135 file01.CP3	2013-02-02 14:51:00	0	590	1			Usine - Menai Bay 2013 02 02 POD2140 file01.CP3	2013-02-02 14:42:00	0	131	1
Massoni - Menai Bay 2013 02 02 POD2149 file01.CP3	2013-02-02 14:34:00	0	878	1			L'Oasis - Menai Bay 2013 02 02 POD2135 file01.CP3	2013-02-02 14:52:00	0	560	1			Usine - Menai Bay 2013 02 02 POD2140 file01.CP3	2013-02-02 14:43:00	0	125	1
Massoni - Menai Bay 2013 02 02 POD2149 file01.CP3	2013-02-02 14:35:00	0	920	1			L'Oasis - Menai Bay 2013 02 02 POD2135 file01.CP3	2013-02-02 14:53:00	0	626	1			Usine - Menai Bay 2013 02 02 POD2140 file01.CP3	2013-02-02 14:44:00	0	134	1
Massoni - Menai Bay 2013 02 02 POD2149 file01.CP3	2013-02-02 14:36:00	0	958	1			L'Oasis - Menai Bay 2013 02 02 POD2135 file01.CP3	2013-02-02 14:54:00	0	556	1			Usine - Menai Bay 2013 02 02 POD2140 file01.CP3	2013-02-02 14:45:00	0	130	1
Massoni - Menai Bay 2013 02 02 POD2149 file01.CP3	2013-02-02 14:37:00	0	958	1			L'Oasis - Menai Bay 2013 02 02 POD2135 file01.CP3	2013-02-02 14:55:00	0	603	1			Usine - Menai Bay 2013 02 02 POD2140 file01.CP3	2013-02-02 14:46:00	0	126	1
Massoni - Menai Bay 2013 02 02 POD2149 file01.CP3	2013-02-02 14:38:00	0	966	1			L'Oasis - Menai Bay 2013 02 02 POD2135 file01.CP3	2013-02-02 14:56:00	0	566	1			Usine - Menai Bay 2013 02 02 POD2140 file01.CP3	2013-02-02 14:47:00	0	162	1
Massoni - Menai Bay 2013 02 02 POD2149 file01.CP3	2013-02-02 14:39:00	0	916	1			L'Oasis - Menai Bay 2013 02 02 POD2135 file01.CP3	2013-02-02 14:57:00	0	620	1			Usine - Menai Bay 2013 02 02 POD2140 file01.CP3	2013-02-02 14:48:00	0	177	1
Massoni - Menai Bay 2013 02 02 POD2149 file01.CP3	2013-02-02 14:40:00	0	871	1			L'Oasis - Menai Bay 2013 02 02 POD2135 file01.CP3	2013-02-02 14:58:00	0	591	1			Usine - Menai Bay 2013 02 02 POD2140 file01.CP3	2013-02-02 14:49:00	0	150	1
Massoni - Menai Bay 2013 02 02 POD2149 file01.CP3	2013-02-02 14:41:00	0	967	1			L'Oasis - Menai Bay 2013 02 02 POD2135 file01.CP3	2013-02-02 14:59:00	0	599	1			Usine - Menai Bay 2013 02 02 POD2140 file01.CP3	2013-02-02 14:50:00	1	336	1
Massoni - Menai Bay 2013 02 02 POD2149 file01.CP3	2013-02-02 14:42:00	0	836	1			L'Oasis - Menai Bay 2013 02 02 POD2135 file01.CP3	2013-02-02 15:00:00	0	575	1			Usine - Menai Bay 2013 02 02 POD2140 file01.CP3	2013-02-02 14:51:00	1	252	1
Massoni - Menai Bay 2013 02 02 POD2149 file01.CP3	2013-02-02 14:43:00	0	869	1			L'Oasis - Menai Bay 2013 02 02 POD2135 file01.CP3	2013-02-02 15:01:00	0	606	1			Usine - Menai Bay 2013 02 02 POD2140 file01.CP3	2013-02-02 14:52:00	1	187	1
Massoni - Menai Bay 2013 02 02 POD2149 file01.CP3	2013-02-02 14:44:00	0	810	1			L'Oasis - Menai Bay 2013 02 02 POD2135 file01.CP3	2013-02-02 15:02:00	0	557	1			Usine - Menai Bay 2013 02 02 POD2140 file01.CP3	2013-02-02 14:53:00	1	182	1
Massoni - Menai Bay 2013 02 02 POD2149 file01.CP3	2013-02-02 14:45:00	0	773	1			L'Oasis - Menai Bay 2013 02 02 POD2135 file01.CP3	2013-02-02 15:03:00	0	601	1			Usine - Menai Bay 2013 02 02 POD2140 file01.CP3	2013-02-02 14:54:00	1	141	1
Massoni - Menai Bay 2013 02 02 POD2149 file01.CP3	2013-02-02 14:46:00	0	841	1			L'Oasis - Menai Bay 2013 02 02 POD2135 file01.CP3	2013-02-02 15:04:00	0	617	1			Usine - Menai Bay 2013 02 02 POD2140 file01.CP3	2013-02-02 14:55:00	1	266	1
Massoni - Menai Bay 2013 02 02 POD2149 file01.CP3	2013-02-02 14:47:00	0	784	1			L'Oasis - Menai Bay 2013 02 02 POD2135 file01.CP3	2013-02-02 15:05:00	0	581	1			Usine - Menai Bay 2013 02 02 POD2140 file01.CP3	2013-02-02 14:56:00	1	149	1
Massoni - Menai Bay 2013 02 02 POD2149 file01.CP3	2013-02-02 14:48:00	0	790	1			L'Oasis - Menai Bay 2013 02 02 POD2135 file01.CP3	2013-02-02 15:06:00	0	596	1			Usine - Menai Bay 2013 02 02 POD2140 file01.CP3	2013-02-02 14:57:00	0	169	1
Massoni - Menai Bay 2013 02 02 POD2149 file01.CP3	2013-02-02 14:49:00	0	761	1			L'Oasis - Menai Bay 2013 02 02 POD2135 file01.CP3	2013-02-02 15:07:00	0	631	1			Usine - Menai Bay 2013 02 02 POD2140 file01.CP3	2013-02-02 14:58:00	0	182	1
Massoni - Menai Bay 2013 02 02 POD2149 file01.CP3	2013-02-02 14:50:00	0	655	1			L'Oasis - Menai Bay 2013 02 02 POD2135 file01.CP3	2013-02-02 15:08:00	0	555	1			Usine - Menai Bay 2013 02 02 POD2140 file01.CP3	2013-02-02 14:59:00	0	145	1
Massoni - Menai Bay 2013 02 02 POD2149 file01.CP3	2013-02-02 14:51:00	0	800	1			L'Oasis - Menai Bay 2013 02 02 POD2135 file01.CP3	2013-02-02 15:09:00	0	618	1			Usine - Menai Bay 2013 02 02 POD2140 file01.CP3	2013-02-02 15:00:00	0	167	1
Massoni - Menai Bay 2013 02 02 POD2149 file01.CP3	2013-02-02 14:52:00	0	715	1			L'Oasis - Menai Bay 2013 02 02 POD2135 file01.CP3	2013-02-02 15:10:00	0	576	1			Usine - Menai Bay 2013 02 02 POD2140 file01.CP3	2013-02-02 15:01:00	0	176	1
Massoni - Menai Bay 2013 02 02 POD2149 file01.CP3	2013-02-02 14:53:00	0	779	1			L'Oasis - Menai Bay 2013 02 02 POD2135 file01.CP3	2013-02-02 15:11:00	0	548	1			Usine - Menai Bay 2013 02 02 POD2140 file01.CP3	2013-02-02 15:02:00	0	174	1
Massoni - Menai Bay 2013 02 02 POD2149 file01.CP3	2013-02-02 14:54:00	0	826	1			L'Oasis - Menai Bay 2013 02 02 POD2135 file01.CP3	2013-02-02 15:12:00	0	593	1			Usine - Menai Bay 2013 02 02 POD2140 file01.CP3	2013-02-02 15:03:00	0	169	1
Massoni - Menai Bay 2013 02 02 POD2149 file01.CP3	2013-02-02 14:55:00	0	866	1			L'Oasis - Menai Bay 2013 02 02 POD2135 file01.CP3	2013-02-02 15:13:00	0	578	1			Usine - Menai Bay 2013 02 02 POD2140 file01.CP3	2013-02-02 15:04:00	0	142	1
Massoni - Menai Bay 2013 02 02 POD2149 file01.CP3	2013-02-02 14:56:00	0	787	1			L'Oasis - Menai Bay 2013 02 02 POD2135 file01.CP3	2013-02-02 15:14:00	0	573	1			Usine - Menai Bay 2013 02 02 POD2140 file01.CP3	2013-02-02 15:05:00	0	163	1
Massoni - Menai Bay 2013 02 02 POD2149 file01.CP3	2013-02-02 14:57:00	0	918	1			L'Oasis - Menai Bay 2013 02 02 POD2135 file01.CP3	2013-02-02 15:15:00	0	579	1			Usine - Menai Bay 2013 02 02 POD2140 file01.CP3	2013-02-02 15:06:00	0	144	1
Massoni - Menai Bay 2013 02 02 POD2149 file01.CP3	2013-02-02 14:58:00	0	883	1			L'Oasis - Menai Bay 2013 02 02 POD2135 file01.CP3	2013-02-02 15:16:00	0	570	1			Usine - Menai Bay 2013 02 02 POD2140 file01.CP3	2013-02-02 15:07:00	0	158	1
Massoni - Menai Bay 2013 02 02 POD2149 file01.CP3	2013-02-02 14:59:00	0	905	1			L'Oasis - Menai Bay 2013 02 02 POD2135 file01.CP3	2013-02-02 15:17:00	0	607	1			Usine - Menai Bay 2013 02 02 POD2140 file01.CP3	2013-02-02 15:08:00	0	209	1
Massoni - Menai Bay 2013 02 02 POD2149 file01.CP3	2013-02-02 15:00:00	0	793	1			L'Oasis - Menai Bay 2013 02 02 POD2135 file01.CP3	2013-02-02 15:18:00	0	600	1			Usine - Menai Bay 2013 02 02 POD2140 file01.CP3	2013-02-02 15:09:00	1	411	1
Massoni - Menai Bay 2013 02 02 POD2149 file01.CP3	2013-02-02 15:01:00	0	862	1			L'Oasis - Menai Bay 2013 02 02 POD2135 file01.CP3	2013-02-02 15:19:00	0	581	1			Usine - Menai Bay 2013 02 02 POD2140 file01.CP3	2013-02-02 15:10:00	1	621	1
Massoni - Menai Bay 2013 02 02 POD2149 file01.CP3	2013-02-02 15:02:00	0	923	1			L'Oasis - Menai Bay 2013 02 02 POD2135 file01.CP3	2013-02-02 15:20:00	0	560	1			Usine - Menai Bay 2013 02 02 POD2140 file01.CP3	2013-02-02 15:11:00	1	467	1
Massoni - Menai Bay 2013 02 02 POD2149 file01.CP3	2013-02-02 15:03:00	0	812	1			L'Oasis - Menai Bay 2013 02 02 POD2135 file01.CP3	2013-02-02 15:21:00	0	561	1			Usine - Menai Bay 2013 02 02 POD2140 file01.CP3	2013-02-02 15:12:00	0	205	1
Massoni - Menai Bay 2013 02 02 POD2149 file01.CP3	2013-02-02 15:04:00	0	863	1			L'Oasis - Menai Bay 2013 02 02 POD2135 file01.CP3	2013-02-02 15:22:00	0	547	1			Usine - Menai Bay 2013 02 02 POD2140 file01.CP3	2013-02-02 15:13:00	0	153	1
Massoni - Menai Bay 2013 02 02 POD2149 file01.CP3	2013-02-02 15:05:00	0	851	1			L'Oasis - Menai Bay 2013 02 02 POD2135 file01.CP3	2013-02-02 15:23:00	0	556	1			Usine - Menai Bay 2013 02 02 POD2140 file01.CP3	2013-02-02 15:14:00	0	169	1
Massoni - Menai Bay 2013 02 02 POD2149 file01.CP3	2013-02-02 15:06:00	0	911	1			L'Oasis - Menai Bay 2013 02 02 POD2135 file01.CP3	2013-02-02 15:24:00	0	518	1			Usine - Menai Bay 2013 02 02 POD2140 file01.CP3	2013-02-02 15:15:00	0	168	1
Massoni - Menai Bay 2013 02 02 POD2149 file01.CP3	2013-02-02 15:07:00	0	898	1			L'Oasis - Menai Bay 2013 02 02 POD2135 file01.CP3	2013-02-02 15:25:00	0	579	1			Usine - Menai Bay 2013 02 02 POD2140 file01.CP3	2013-02-02 15:16:00	0	148	1
Massoni - Menai Bay 2013 02 02 POD2149 file01.CP3	2013-02-02 15:08:00	0	884	1			L'Oasis - Menai Bay 2013 02 02 POD2135 file01.CP3	2013-02-02 15:26:00	0	563	1			Usine - Menai Bay 2013 02 02 POD2140 file01.CP3	2013-02-02 15:17:00	0	161	1
Massoni - Menai Bay 2013 02 02 POD2149 file01.CP3	2013-02-02 15:09:00	0	935	1			L'Oasis - Menai Bay 2013 02 02 POD2135 file01.CP3	2013-02-02 15:27:00	0	622	1			Usine - Menai Bay 2013 02 02 POD2140 file01.CP3	2013-02-02 15:18:00	0	139	1
Massoni - Menai Bay 2013 02 02 POD2149 file01.CP3	2013-02-02 15:10:00	0	973	1			L'Oasis - Menai Bay 2013 02 02 POD2135 file01.CP3	2013-02-02 15:28:00	0	536	1			Usine - Menai Bay 2013 02 02 POD2140 file01.CP3	2013-02-02 15:19:00	0	155	1
Massoni - Menai Bay 2013 02 02 POD2149 file01.CP3	2013-02-02 15:11:00	0	879	1			L'Oasis - Menai Bay 2013 02 02 POD2135 file01.CP3	2013-02-02 15:29:00	0	514	1			Usine - Menai Bay 2013 02 02 POD2140 file01.CP3	2013-02-02 15:20:00	0	164	1
Massoni - Menai Bay 2013 02 02 POD2149 file01.CP3	2013-02-02 15:12:00	0	890	1			L'Oasis - Menai Bay 2013 02 02 POD2135 file01.CP3	2013-02-02 15:30:00	0	566	1			Usine - Menai Bay 2013 02 02 POD2140 file01.CP3	2013-02-02 15:21:00	0	188	1
Massoni - Menai Bay 2013 02 02 POD2149 file01.CP3	2013-02-02 15:13:00	0	1003	1			L'Oasis - Menai Bay 2013 02 02 POD2135 file01.CP3	2013-02-02 15:31:00	0	530	1			Usine - Menai Bay 2013 02 02 POD2140 file01.CP3	2013-02-02 15:22:00	0	177	1
Massoni - Menai Bay 2013 02 02 POD2149 file01.CP3	2013-02-02 15:14:00	0	1061	1			L'Oasis - Menai Bay 2013 02 02 POD2135 file01.CP3	2013-02-02 15:32:00	0	533	1			Usine - Menai Bay 2013 02 02 POD2140 file01.CP3	2013-02-02 15:23:00	0	167	1
Massoni - Menai Bay 2013 02 02 POD2149 file01.CP3	2013-02-02 15:15:00	0	946	1			L'Oasis - Menai Bay 2013 02 02 POD2135 file01.CP3	2013-02-02 15:33:00	0	586	1			Usine - Menai Bay 2013 02 02 POD2140 file01.CP3	2013-02-02 15:24:00	0	178	1
Massoni - Menai Bay 2013 02 02 POD2149 file01.CP3	2013-02-02 15:16:00	0	924	1			L'Oasis - Menai Bay 2013 02 02 POD2135 file01.CP3	2013-02-02 15:34:00	0	581	1			Usine - Menai Bay 2013 02 02 POD2140 file01.CP3	2013-02-02 15:25:00	0	196	1
Massoni - Menai Bay 2013 02 02 POD2149 file01.CP3	2013-02-02 15:17:00	0	902	1			L'Oasis - Menai Bay 2013 02 02 POD2135 file01.CP3	2013-02-02 15:35:00	0	607	1			Usine - Menai Bay 2013 02 02 POD2140 file01.CP3	2013-02-02 15:26:00	0	158	1
Massoni - Menai Bay 2013 02 02 POD2149 file01.CP3	2013-02-02 15:18:00	0	1017	1			L'Oasis - Menai Bay 2013 02 02 POD2135 file01.CP3	2013-02-02 15:36:00	0	518	1			Usine - Menai Bay 2013 02 02 POD2140 file01.CP3	2013-02-02 15:27:00	0	176	1
Massoni - Menai Bay 2013 02 02 POD2149 file01.CP3	2013-02-02 15:19:00	0	901	1			L'Oasis - Menai Bay 2013 02 02 POD2135 file01.CP3	2013-02-02 15:37:00	0	581	1			Usine - Menai Bay 2013 02 02 POD2140 file01.CP3	2013-02-02 15:28:00	0	186	1
Massoni - Menai Bay 2013 02 02 POD2149 file01.CP3	2013-02-02 15:20:00	0	903	1			L'Oasis - Menai Bay 2013 02 02 POD2135 file01.CP3	2013-02-02 15:38:00	0	586	1			Usine - Menai Bay 2013 02 02 POD2140 file01.CP3	2013-02-02 15:29:00	0	162	1
Massoni - Menai Bay 2013 02 02 POD2149 file01.CP3	2013-02-02 15:21:00	0	943	1			L'Oasis - Menai Bay 2013 02 02 POD2135 file01.CP3	2013-02-02 15:39:00	0	531	1			Usine - Menai Bay 2013 02 02 POD2140 file01.CP3	2013-02-02 15:30:00	0	163	1
Massoni - Menai Bay 2013 02 02 POD2149 file01.CP3	2013-02-02 15:22:00	0	860	1			L'Oasis - Menai Bay 2013 02 02 POD2135 file01.CP3	2013-02-02 15:40:00	0	629	1			Usine - Menai Bay 2013 02 02 POD2140 file01.CP3	2013-02-02 15:31:00	0	202	1
Massoni - Menai Bay 2013 02 02 POD2149 file01.CP3	2013-02-02 15:23:00	0	944	1			L'Oasis - Menai Bay 2013 02 02 POD2135 file01.CP3	2013-02-02 15:41:00	0	540	1			Usine - Menai Bay 2013 02 02 POD2140 file01.CP3	2013-02-02 15:32:00	0	194	1
Massoni - Menai Bay 2013 02 02 POD2149 file01.CP3	2013-02-02 15:24:00	0	930	1			L'Oasis - Menai Bay 2013 02 02 POD2135 file01.CP3	2013-02-02 15:42:00	0	545	1			Usine - Menai Bay 2013 02 02 POD2140 file01.CP3	2013-02-02 15:33:00	0	174	1
Massoni - Menai Bay 2013 02 02 POD2149 file01.CP3	2013-02-02 15:25:00	0	917	1			L'Oasis - Menai Bay 2013 02 02 POD2135 file01.CP3	2013-02-02 15:43:00	0	630	1			Usine - Menai Bay 2013 02 02 POD2140 file01.CP3	2013-02-02 15:34:00	0	147	1
Massoni - Menai Bay 2013 02 02 POD2149 file01.CP3	2013-02-02 15:26:00	0	913	1			L'Oasis - Menai Bay 2013 02 02 POD2135 file01.CP3	2013-02-02 15:44:00	0	574	1			Usine - Menai Bay 2013 02 02 POD2140 file01.CP3	2013-02-02 15:35:00	0	130	1
Massoni - Menai Bay 2013 02 02 POD2149 file01.CP3	2013-02-02 15:27:00	0	961	1			L'Oasis - Menai Bay 2013 02 02 POD2135 file01.CP3	2013-02-02 15:45:00	0	538	1			Usine - Menai Bay 2013 02 02 POD2140 file01.CP3	2013-02-02 15:36:00	0	157	1
Massoni - Menai Bay 2013 02 02 POD2149 file01.CP3	2013-02-02 15:28:00	0	885	1			L'Oasis - Menai Bay 2013 02 02 POD2135 file01.CP3	2013-02-02 15:46:00	0	587	1			Usine - Menai Bay 2013 02 02 POD2140 file01.CP3	2013-02-02 15:37:00	0	124	1
Massoni - Menai Bay 2013 02 02 POD2149 file01.CP3	2013-02-02 15:29:00	0	898	1			L'Oasis - Menai Bay 2013 02 02 POD2135 file01.CP3	2013-02-02 15:47:00	0	620	1			Usine - Menai Bay 2013 02 02 POD2140 file01.CP3	2013-02-02 15:38:00	0	130	1
Massoni - Menai Bay 2013 02 02 POD2149 file01.CP3	2013-02-02 15:30:00	0	927	1			L'Oasis - Menai Bay 2013 02 02 POD2135 file01.CP3	2013-02-02 15:48:00	0	650	1			Usine - Menai Bay 2013 02 02 POD2140 file01.CP3	2013-02-02 15:39:00	0	159	1
Massoni - Menai Bay 2013 02 02 POD2149 file01.CP3	2013-02-02 15:31:00	0	909	1			L'Oasis - Menai Bay 2013 02 02 POD2135 file01.CP3	2013-02-02 15:49:00	0	598	1			Usine - Menai Bay 2013 02 02 POD2140 file01.CP3	2013-02-02 15:40:00	0	167	1
Massoni - Menai Bay 2013 02 02 POD2149 file01.CP3	2013-02-02 15:32:00	0	1020	1			L'Oasis - Menai Bay 2013 02 02 POD2135 file01.CP3	2013-02-02 15:50:00	0	579	1			Usine - Menai Bay 2013 02 02 POD2140 file01.CP3	2013-02-02 15:41:00	0	158	1
Massoni - Menai Bay 2013 02 02 POD2149 file01.CP3	2013-02-02 15:33:00	0	1076	1			L'Oasis - Menai Bay 2013 02 02 POD2135 file01.CP3	2013-02-02 15:51:00	0	595	1			Usine - Menai Bay 2013 02 02 POD2140 file01.CP3	2013-02-02 15:42:00	0	186	1
Massoni - Menai Bay 2013 02 02 POD2149 file01.CP3	2013-02-02 15:34:00	0	1067	1			L'Oasis - Menai Bay 2013 02 02 POD2135 file01.CP3	2013-02-02 15:52:00	0	564	1			Usine - Menai Bay 2013 02 02 POD2140 file01.CP3	2013-02-02 15:43:00	0	187	1
Massoni - Menai Bay 2013 02 02 POD2149 file01.CP3	2013-02-02 15:35:00	0	1010	1			L'Oasis - Menai Bay 2013 02 02 POD2135 file01.CP3	2013-02-02 15:53:00	0	612	1			Usine - Menai Bay 2013 02 02 POD2140 file01.CP3	2013-02-02 15:44:00	0	167	1
Massoni - Menai Bay 2013 02 02 POD2149 file01.CP3	2013-02-02 15:36:00	0	1067	1			L'Oasis - Menai Bay 2013 02 02 POD2135 file01.CP3	2013-02-02 15:54:00	0	594	1			Usine - Menai Bay 2013 02 02 POD2140 file01.CP3	2013-02-02 15:45:00	0	172	1
Massoni - Menai Bay 2013 02 02 POD2149 file01.CP3	2013-02-02 15:37:00	0	902	1			L'Oasis - Menai Bay 2013 02 02 POD2135 file01.CP3	2013-02-02 15:55:00	0	605	1			Usine - Menai Bay 2013 02 02 POD2140 file01.CP3	2013-02-02 15:46:00	0	163	1
Massoni - Menai Bay 2013 02 02 POD2149 file01.CP3	2013-02-02 15:38:00	0	932	1			L'Oasis - Menai Bay 2013 02 02 POD2135 file01.CP3	2013-02-02 15:56:00	0	628	1			Usine - Menai Bay 2013 02 02 POD2140 file01.CP3	2013-02-02 15:47:00	0	167	1
Massoni - Menai Bay 2013 02 02 POD2149 file01.CP3	2013-02-02 15:39:00	0	990	1			L'Oasis - Menai Bay 2013 02 02 POD2135 file01.CP3	2013-02-02 15:57:00	0	644	1			Usine - Menai Bay 2013 02 02 POD2140 file01.CP3	2013-02-02 15:48:00	0	139	1
Massoni - Menai Bay 2013 02 02 POD2149 file01.CP3	2013-02-02 15:40:00	0	1011	1			L'Oasis - Menai Bay 2013 02 02 POD2135 file01.CP3	2013-02-02 15:58:00	0	584	1			Usine - Menai Bay 2013 02 02 POD2140 file01.CP3	2013-02-02 15:49:00	0	123	1
Massoni - Menai Bay 2013 02 02 POD2149 file01.CP3	2013-02-02 15:41:00	0	1072	1			L'Oasis - Menai Bay 2013 02 02 POD2135 file01.CP3	2013-02-02 15:59:00	0	576	1			Usine - Menai Bay 2013 02 02 POD2140 file01.CP3	2013-02-02 15:50:00	0	169	1
Massoni - Menai Bay 2013 02 02 POD2149 file01.CP3	2013-02-02 15:42:00	0	1085	1			L'Oasis - Menai Bay 2013 02 02 POD2135 file01.CP3	2013-02-02 16:00:00	0	610	1			Usine - Menai Bay 2013 02 02 POD2140 file01.CP3	2013-02-02 15:51:00	0	133	1
Massoni - Menai Bay 2013 02 02 POD2149 file01.CP3	2013-02-02 15:43:00	0	1113	1			L'Oasis - Menai Bay 2013 02 02 POD2135 file01.CP3	2013-02-02 16:01:00	0	611	1			Usine - Menai Bay 2013 02 02 POD2140 file01.CP3	2013-02-02 15:52:00	0	124	1
Massoni - Menai Bay 2013 02 02 POD2149 file01.CP3	2013-02-02 15:44:00	0	1262	1			L'Oasis - Menai Bay 2013 02 02 POD2135 file01.CP3	2013-02-02 16:02:00	0	590	1			Usine - Menai Bay 2013 02 02 POD2140 file01.CP3	2013-02-02 15:53:00	0	150	1
Massoni - Menai Bay 2013 02 02 POD2149 file01.CP3	2013-02-02 15:45:00	0	1184	1			L'Oasis - Menai Bay 2013 02 02 POD2135 file01.CP3	2013-02-02 16:03:00	0	571	1			Usine - Menai Bay 2013 02 02 POD2140 file01.CP3	2013-02-02 15:54:00	0	131	1
Massoni - Menai Bay 2013 02 02 POD2149 file01.CP3	2013-02-02 15:46:00	0	1185	1			L'Oasis - Menai Bay 2013 02 02 POD2135 file01.CP3	2013-02-02 16:04:00	0	605	1			Usine - Menai Bay 2013 02 02 POD2140 file01.CP3	2013-02-02 15:55:00	0	134	1
Massoni - Menai Bay 2013 02 02 POD2149 file01.CP3	2013-02-02 15:47:00	0	1180	1			L'Oasis - Menai Bay 2013 02 02 POD2135 file01.CP3	2013-02-02 16:05:00	0	575	1			Usine - Menai Bay 2013 02 02 POD2140 file01.CP3	2013-02-02 15:56:00	0	119	1
Massoni - Menai Bay 2013 02 02 POD2149 file01.CP3	2013-02-02 15:48:00	0	1123	1			L'Oasis - Menai Bay 2013 02 02 POD2135 file01.CP3	2013-02-02 16:06:00	0	575	1			Usine - Menai Bay 2013 02 02 POD2140 file01.CP3	2013-02-02 15:57:00	0	135	1
Massoni - Menai Bay 2013 02 02 POD2149 file01.CP3	2013-02-02 15:49:00	0	1191	1			L'Oasis - Menai Bay 2013 02 02 POD2135 file01.CP3	2013-02-02 16:07:00	0	582	1			Usine - Menai Bay 2013 02 02 POD2140 file01.CP3	2013-02-02 15:58:00	0	120	1
Massoni - Menai Bay 2013 02 02 POD2149 file01.CP3	2013-02-02 15:50:00	0	1176	1			L'Oasis - Menai Bay 2013 02 02 POD2135 file01.CP3	2013-02-02 16:08:00	0	551	1			Usine - Menai Bay 2013 02 02 POD2140 file01.CP3	2013-02-02 15:59:00	0	137	1
Massoni - Menai Bay 2013 02 02 POD2149 file01.CP3	2013-02-02 15:51:00	0	1080	1			L'Oasis - Menai Bay 2013 02 02 POD2135 file01.CP3	2013-02-02 16:09:00	0	578	1			Usine - Menai Bay 2013 02 02 POD2140 file01.CP3	2013-02-02 16:00:00	0	104	1
Massoni - Menai Bay 2013 02 02 POD2149 file01.CP3	2013-02-02 15:52:00	0	1151	1			L'Oasis - Menai Bay 2013 02 02 POD2135 file01.CP3	2013-02-02 16:10:00	0	588	1			Usine - Menai Bay 2013 02 02 POD2140 file01.CP3	2013-02-02 16:01:00	0	109	1
Massoni - Menai Bay 2013 02 02 POD2149 file01.CP3	2013-02-02 15:53:00	0	1012	1			L'Oasis - Menai Bay 2013 02 02 POD2135 file01.CP3	2013-02-02 16:11:00	0	645	1			Usine - Menai Bay 2013 02 02 POD2140 file01.CP3	2013-02-02 16:02:00	0	163	1
Massoni - Menai Bay 2013 02 02 POD2149 file01.CP3	2013-02-02 15:54:00	0	963	1			L'Oasis - Menai Bay 2013 02 02 POD2135 file01.CP3	2013-02-02 16:12:00	0	622	1			Usine - Menai Bay 2013 02 02 POD2140 file01.CP3	2013-02-02 16:03:00	0	119	1
Massoni - Menai Bay 2013 02 02 POD2149 file01.CP3	2013-02-02 15:55:00	0	997	1			L'Oasis - Menai Bay 2013 02 02 POD2135 file01.CP3	2013-02-02 16:13:00	0	621	1			Usine - Menai Bay 2013 02 02 POD2140 file01.CP3	2013-02-02 16:04:00	0	122	1
Massoni - Menai Bay 2013 02 02 POD2149 file01.CP3	2013-02-02 15:56:00	0	1051	1			L'Oasis - Menai Bay 2013 02 02 POD2135 file01.CP3	2013-02-02 16:14:00	0	598	1			Usine - Menai Bay 2013 02 02 POD2140 file01.CP3	2013-02-02 16:05:00	0	115	1
Massoni - Menai Bay 2013 02 02 POD2149 file01.CP3	2013-02-02 15:57:00	0	1162	1			L'Oasis - Menai Bay 2013 02 02 POD2135 file01.CP3	2013-02-02 16:15:00	0	579	1			Usine - Menai Bay 2013 02 02 POD2140 file01.CP3	2013-02-02 16:06:00	0	121	1
Massoni - Menai Bay 2013 02 02 POD2149 file01.CP3	2013-02-02 15:58:00	0	1174	1			L'Oasis - Menai Bay 2013 02 02 POD2135 file01.CP3	2013-02-02 16:16:00	0	591	1			Usine - Menai Bay 2013 02 02 POD2140 file01.CP3	2013-02-02 16:07:00	0	102	1
Massoni - Menai Bay 2013 02 02 POD2149 file01.CP3	2013-02-02 15:59:00	0	1281	1			L'Oasis - Menai Bay 2013 02 02 POD2135 file01.CP3	2013-02-02 16:17:00	0	579	1			Usine - Menai Bay 2013 02 02 POD2140 file01.CP3	2013-02-02 16:08:00	0	116	1
Massoni - Menai Bay 2013 02 02 POD2149 file01.CP3	2013-02-02 16:00:00	0	1227	1			L'Oasis - Menai Bay 2013 02 02 POD2135 file01.CP3	2013-02-02 16:18:00	0	563	1			Usine - Menai Bay 2013 02 02 POD2140 file01.CP3	2013-02-02 16:09:00	0	125	1
Massoni - Menai Bay 2013 02 02 POD2149 file01.CP3	2013-02-02 16:01:00	0	1185	1			L'Oasis - Menai Bay 2013 02 02 POD2135 file01.CP3	2013-02-02 16:19:00	0	588	1			Usine - Menai Bay 2013 02 02 POD2140 file01.CP3	2013-02-02 16:10:00	0	99	1
Massoni - Menai Bay 2013 02 02 POD2149 file01.CP3	2013-02-02 16:02:00	0	1273	1			L'Oasis - Menai Bay 2013 02 02 POD2135 file01.CP3	2013-02-02 16:20:00	0	576	1			Usine - Menai Bay 2013 02 02 POD2140 file01.CP3	2013-02-02 16:11:00	0	127	1
Massoni - Menai Bay 2013 02 02 POD2149 file01.CP3	2013-02-02 16:03:00	0	1285	1			L'Oasis - Menai Bay 2013 02 02 POD2135 file01.CP3	2013-02-02 16:21:00	0	590	1			Usine - Menai Bay 2013 02 02 POD2140 file01.CP3	2013-02-02 16:12:00	0	105	1
Massoni - Menai Bay 2013 02 02 POD2149 file01.CP3	2013-02-02 16:04:00	0	1233	1			L'Oasis - Menai Bay 2013 02 02 POD2135 file01.CP3	2013-02-02 16:22:00	0	613	1			Usine - Menai Bay 2013 02 02 POD2140 file01.CP3	2013-02-02 16:13:00	0	119	1
Massoni - Menai Bay 2013 02 02 POD2149 file01.CP3	2013-02-02 16:05:00	0	1330	1			L'Oasis - Menai Bay 2013 02 02 POD2135 file01.CP3	2013-02-02 16:23:00	0	584	1			Usine - Menai Bay 2013 02 02 POD2140 file01.CP3	2013-02-02 16:14:00	0	124	1
Massoni - Menai Bay 2013 02 02 POD2149 file01.CP3	2013-02-02 16:06:00	0	1269	1			L'Oasis - Menai Bay 2013 02 02 POD2135 file01.CP3	2013-02-02 16:24:00	0	613	1			Usine - Menai Bay 2013 02 02 POD2140 file01.CP3	2013-02-02 16:15:00	0	111	1
Massoni - Menai Bay 2013 02 02 POD2149 file01.CP3	2013-02-02 16:07:00	0	1262	1			L'Oasis - Menai Bay 2013 02 02 POD2135 file01.CP3	2013-02-02 16:25:00	0	554	1			Usine - Menai Bay 2013 02 02 POD2140 file01.CP3	2013-02-02 16:16:00	0	138	1
Massoni - Menai Bay 2013 02 02 POD2149 file01.CP3	2013-02-02 16:08:00	0	1287	1			L'Oasis - Menai Bay 2013 02 02 POD2135 file01.CP3	2013-02-02 16:26:00	0	569	1			Usine - Menai Bay 2013 02 02 POD2140 file01.CP3	2013-02-02 16:17:00	0	132	1
Massoni - Menai Bay 2013 02 02 POD2149 file01.CP3	2013-02-02 16:09:00	0	1319	1			L'Oasis - Menai Bay 2013 02 02 POD2135 file01.CP3	2013-02-02 16:27:00	0	567	1			Usine - Menai Bay 2013 02 02 POD2140 file01.CP3	2013-02-02 16:18:00	0	145	1
Massoni - Menai Bay 2013 02 02 POD2149 file01.CP3	2013-02-02 16:10:00	0	1308	1			L'Oasis - Menai Bay 2013 02 02 POD2135 file01.CP3	2013-02-02 16:28:00	0	550	1			Usine - Menai Bay 2013 02 02 POD2140 file01.CP3	2013-02-02 16:19:00	0	131	1
Massoni - Menai Bay 2013 02 02 POD2149 file01.CP3	2013-02-02 16:11:00	0	1267	1			L'Oasis - Menai Bay 2013 02 02 POD2135 file01.CP3	2013-02-02 16:29:00	0	543	1			Usine - Menai Bay 2013 02 02 POD2140 file01.CP3	2013-02-02 16:20:00	0	149	1
Massoni - Menai Bay 2013 02 02 POD2149 file01.CP3	2013-02-02 16:12:00	0	1267	1			L'Oasis - Menai Bay 2013 02 02 POD2135 file01.CP3	2013-02-02 16:30:00	0	557	1			Usine - Menai Bay 2013 02 02 POD2140 file01.CP3	2013-02-02 16:21:00	0	131	1
Massoni - Menai Bay 2013 02 02 POD2149 file01.CP3	2013-02-02 16:13:00	0	1261	1			L'Oasis - Menai Bay 2013 02 02 POD2135 file01.CP3	2013-02-02 16:31:00	0	529	1			Usine - Menai Bay 2013 02 02 POD2140 file01.CP3	2013-02-02 16:22:00	0	142	1
Massoni - Menai Bay 2013 02 02 POD2149 file01.CP3	2013-02-02 16:14:00	0	1231	1			L'Oasis - Menai Bay 2013 02 02 POD2135 file01.CP3	2013-02-02 16:32:00	0	551	1			Usine - Menai Bay 2013 02 02 POD2140 file01.CP3	2013-02-02 16:23:00	0	133	1
Massoni - Menai Bay 2013 02 02 POD2149 file01.CP3	2013-02-02 16:15:00	0	1301	1			L'Oasis - Menai Bay 2013 02 02 POD2135 file01.CP3	2013-02-02 16:33:00	0	540	1			Usine - Menai Bay 2013 02 02 POD2140 file01.CP3	2013-02-02 16:24:00	0	153	1
Massoni - Menai Bay 2013 02 02 POD2149 file01.CP3	2013-02-02 16:16:00	0	1357	1			L'Oasis - Menai Bay 2013 02 02 POD2135 file01.CP3	2013-02-02 16:34:00	0	564	1			Usine - Menai Bay 2013 02 02 POD2140 file01.CP3	2013-02-02 16:25:00	1	531	1
Massoni - Menai Bay 2013 02 02 POD2149 file01.CP3	2013-02-02 16:17:00	0	1350	1			L'Oasis - Menai Bay 2013 02 02 POD2135 file01.CP3	2013-02-02 16:35:00	0	528	1			Usine - Menai Bay 2013 02 02 POD2140 file01.CP3	2013-02-02 16:26:00	1	221	1
Massoni - Menai Bay 2013 02 02 POD2149 file01.CP3	2013-02-02 16:18:00	0	1331	1			L'Oasis - Menai Bay 2013 02 02 POD2135 file01.CP3	2013-02-02 16:36:00	0	540	1			Usine - Menai Bay 2013 02 02 POD2140 file01.CP3	2013-02-02 16:27:00	0	445	1
Massoni - Menai Bay 2013 02 02 POD2149 file01.CP3	2013-02-02 16:19:00	0	1195	1			L'Oasis - Menai Bay 2013 02 02 POD2135 file01.CP3	2013-02-02 16:37:00	0	501	1			Usine - Menai Bay 2013 02 02 POD2140 file01.CP3	2013-02-02 16:28:00	0	234	1
Massoni - Menai Bay 2013 02 02 POD2149 file01.CP3	2013-02-02 16:20:00	0	1292	1			L'Oasis - Menai Bay 2013 02 02 POD2135 file01.CP3	2013-02-02 16:38:00	0	536	1			Usine - Menai Bay 2013 02 02 POD2140 file01.CP3	2013-02-02 16:29:00	0	204	1
Massoni - Menai Bay 2013 02 02 POD2149 file01.CP3	2013-02-02 16:21:00	0	1281	1			L'Oasis - Menai Bay 2013 02 02 POD2135 file01.CP3	2013-02-02 16:39:00	0	556	1			Usine - Menai Bay 2013 02 02 POD2140 file01.CP3	2013-02-02 16:30:00	0	297	1
Massoni - Menai Bay 2013 02 02 POD2149 file01.CP3	2013-02-02 16:22:00	0	1202	1			L'Oasis - Menai Bay 2013 02 02 POD2135 file01.CP3	2013-02-02 16:40:00	0	479	1			Usine - Menai Bay 2013 02 02 POD2140 file01.CP3	2013-02-02 16:31:00	1	737	1
Massoni - Menai Bay 2013 02 02 POD2149 file01.CP3	2013-02-02 16:23:00	0	1289	1			L'Oasis - Menai Bay 2013 02 02 POD2135 file01.CP3	2013-02-02 16:41:00	0	530	1			Usine - Menai Bay 2013 02 02 POD2140 file01.CP3	2013-02-02 16:32:00	1	376	1
Massoni - Menai Bay 2013 02 02 POD2149 file01.CP3	2013-02-02 16:24:00	0	1221	1			L'Oasis - Menai Bay 2013 02 02 POD2135 file01.CP3	2013-02-02 16:42:00	0	560	1			Usine - Menai Bay 2013 02 02 POD2140 file01.CP3	2013-02-02 16:33:00	1	235	1
Massoni - Menai Bay 2013 02 02 POD2149 file01.CP3	2013-02-02 16:25:00	0	1122	1			L'Oasis - Menai Bay 2013 02 02 POD2135 file01.CP3	2013-02-02 16:43:00	0	544	1			Usine - Menai Bay 2013 02 02 POD2140 file01.CP3	2013-02-02 16:34:00	0	339	1
Massoni - Menai Bay 2013 02 02 POD2149 file01.CP3	2013-02-02 16:26:00	0	1275	1			L'Oasis - Menai Bay 2013 02 02 POD2135 file01.CP3	2013-02-02 16:44:00	0	536	1			Usine - Menai Bay 2013 02 02 POD2140 file01.CP3	2013-02-02 16:35:00	0	124	1
Massoni - Menai Bay 2013 02 02 POD2149 file01.CP3	2013-02-02 16:27:00	0	1098	1			L'Oasis - Menai Bay 2013 02 02 POD2135 file01.CP3	2013-02-02 16:45:00	0	570	1			Usine - Menai Bay 2013 02 02 POD2140 file01.CP3	2013-02-02 16:36:00	0	131	1
Massoni - Menai Bay 2013 02 02 POD2149 file01.CP3	2013-02-02 16:28:00	0	1115	1			L'Oasis - Menai Bay 2013 02 02 POD2135 file01.CP3	2013-02-02 16:46:00	0	529	1			Usine - Menai Bay 2013 02 02 POD2140 file01.CP3	2013-02-02 16:37:00	0	119	1
Massoni - Menai Bay 2013 02 02 POD2149 file01.CP3	2013-02-02 16:29:00	0	1152	1			L'Oasis - Menai Bay 2013 02 02 POD2135 file01.CP3	2013-02-02 16:47:00	0	546	1			Usine - Menai Bay 2013 02 02 POD2140 file01.CP3	2013-02-02 16:38:00	0	143	1
Massoni - Menai Bay 2013 02 02 POD2149 file01.CP3	2013-02-02 16:30:00	0	1216	1			L'Oasis - Menai Bay 2013 02 02 POD2135 file01.CP3	2013-02-02 16:48:00	0	534	1			Usine - Menai Bay 2013 02 02 POD2140 file01.CP3	2013-02-02 16:39:00	0	160	1
Massoni - Menai Bay 2013 02 02 POD2149 file01.CP3	2013-02-02 16:31:00	0	1141	1			L'Oasis - Menai Bay 2013 02 02 POD2135 file01.CP3	2013-02-02 16:49:00	0	565	1			Usine - Menai Bay 2013 02 02 POD2140 file01.CP3	2013-02-02 16:40:00	0	149	1
Massoni - Menai Bay 2013 02 02 POD2149 file01.CP3	2013-02-02 16:32:00	0	1150	1			L'Oasis - Menai Bay 2013 02 02 POD2135 file01.CP3	2013-02-02 16:50:00	0	564	1			Usine - Menai Bay 2013 02 02 POD2140 file01.CP3	2013-02-02 16:41:00	0	126	1
Massoni - Menai Bay 2013 02 02 POD2149 file01.CP3	2013-02-02 16:33:00	0	1138	1			L'Oasis - Menai Bay 2013 02 02 POD2135 file01.CP3	2013-02-02 16:51:00	0	558	1			Usine - Menai Bay 2013 02 02 POD2140 file01.CP3	2013-02-02 16:42:00	0	136	1
Massoni - Menai Bay 2013 02 02 POD2149 file01.CP3	2013-02-02 16:34:00	0	1146	1			L'Oasis - Menai Bay 2013 02 02 POD2135 file01.CP3	2013-02-02 16:52:00	0	537	1			Usine - Menai Bay 2013 02 02 POD2140 file01.CP3	2013-02-02 16:43:00	0	139	1
Massoni - Menai Bay 2013 02 02 POD2149 file01.CP3	2013-02-02 16:35:00	0	1154	1			L'Oasis - Menai Bay 2013 02 02 POD2135 file01.CP3	2013-02-02 16:53:00	0	528	1			Usine - Menai Bay 2013 02 02 POD2140 file01.CP3	2013-02-02 16:44:00	0	123	1
Massoni - Menai Bay 2013 02 02 POD2149 file01.CP3	2013-02-02 16:36:00	0	1049	1			L'Oasis - Menai Bay 2013 02 02 POD2135 file01.CP3	2013-02-02 16:54:00	0	490	1			Usine - Menai Bay 2013 02 02 POD2140 file01.CP3	2013-02-02 16:45:00	0	128	1
Massoni - Menai Bay 2013 02 02 POD2149 file01.CP3	2013-02-02 16:37:00	0	1056	1			L'Oasis - Menai Bay 2013 02 02 POD2135 file01.CP3	2013-02-02 16:55:00	0	570	1			Usine - Menai Bay 2013 02 02 POD2140 file01.CP3	2013-02-02 16:46:00	0	136	1
Massoni - Menai Bay 2013 02 02 POD2149 file01.CP3	2013-02-02 16:38:00	0	1221	1			L'Oasis - Menai Bay 2013 02 02 POD2135 file01.CP3	2013-02-02 16:56:00	0	538	1			Usine - Menai Bay 2013 02 02 POD2140 file01.CP3	2013-02-02 16:47:00	0	139	1
Massoni - Menai Bay 2013 02 02 POD2149 file01.CP3	2013-02-02 16:39:00	0	1198	1			L'Oasis - Menai Bay 2013 02 02 POD2135 file01.CP3	2013-02-02 16:57:00	0	532	1			Usine - Menai Bay 2013 02 02 POD2140 file01.CP3	2013-02-02 16:48:00	0	145	1
Massoni - Menai Bay 2013 02 02 POD2149 file01.CP3	2013-02-02 16:40:00	0	1152	1			L'Oasis - Menai Bay 2013 02 02 POD2135 file01.CP3	2013-02-02 16:58:00	0	565	1			Usine - Menai Bay 2013 02 02 POD2140 file01.CP3	2013-02-02 16:49:00	0	126	1
Massoni - Menai Bay 2013 02 02 POD2149 file01.CP3	2013-02-02 16:41:00	0	1136	1			L'Oasis - Menai Bay 2013 02 02 POD2135 file01.CP3	2013-02-02 16:59:00	0	643	1			Usine - Menai Bay 2013 02 02 POD2140 file01.CP3	2013-02-02 16:50:00	0	139	1
Massoni - Menai Bay 2013 02 02 POD2149 file01.CP3	2013-02-02 16:42:00	0	1064	1			L'Oasis - Menai Bay 2013 02 02 POD2135 file01.CP3	2013-02-02 17:00:00	0	560	1			Usine - Menai Bay 2013 02 02 POD2140 file01.CP3	2013-02-02 16:51:00	0	124	1
Massoni - Menai Bay 2013 02 02 POD2149 file01.CP3	2013-02-02 16:43:00	0	1096	1			L'Oasis - Menai Bay 2013 02 02 POD2135 file01.CP3	2013-02-02 17:01:00	0	584	1			Usine - Menai Bay 2013 02 02 POD2140 file01.CP3	2013-02-02 16:52:00	0	122	1
Massoni - Menai Bay 2013 02 02 POD2149 file01.CP3	2013-02-02 16:44:00	0	1097	1			L'Oasis - Menai Bay 2013 02 02 POD2135 file01.CP3	2013-02-02 17:02:00	0	528	1			Usine - Menai Bay 2013 02 02 POD2140 file01.CP3	2013-02-02 16:53:00	0	141	1
Massoni - Menai Bay 2013 02 02 POD2149 file01.CP3	2013-02-02 16:45:00	0	1108	1			L'Oasis - Menai Bay 2013 02 02 POD2135 file01.CP3	2013-02-02 17:03:00	0	588	1			Usine - Menai Bay 2013 02 02 POD2140 file01.CP3	2013-02-02 16:54:00	0	107	1
Massoni - Menai Bay 2013 02 02 POD2149 file01.CP3	2013-02-02 16:46:00	0	1011	1			L'Oasis - Menai Bay 2013 02 02 POD2135 file01.CP3	2013-02-02 17:04:00	0	626	1			Usine - Menai Bay 2013 02 02 POD2140 file01.CP3	2013-02-02 16:55:00	0	119	1
Massoni - Menai Bay 2013 02 02 POD2149 file01.CP3	2013-02-02 16:47:00	0	1037	1			L'Oasis - Menai Bay 2013 02 02 POD2135 file01.CP3	2013-02-02 17:05:00	0	560	1			Usine - Menai Bay 2013 02 02 POD2140 file01.CP3	2013-02-02 16:56:00	0	132	1
Massoni - Menai Bay 2013 02 02 POD2149 file01.CP3	2013-02-02 16:48:00	0	1143	1			L'Oasis - Menai Bay 2013 02 02 POD2135 file01.CP3	2013-02-02 17:06:00	0	521	1			Usine - Menai Bay 2013 02 02 POD2140 file01.CP3	2013-02-02 16:57:00	0	97	1
Massoni - Menai Bay 2013 02 02 POD2149 file01.CP3	2013-02-02 16:49:00	0	1088	1			L'Oasis - Menai Bay 2013 02 02 POD2135 file01.CP3	2013-02-02 17:07:00	0	634	1			Usine - Menai Bay 2013 02 02 POD2140 file01.CP3	2013-02-02 16:58:00	0	115	1
Massoni - Menai Bay 2013 02 02 POD2149 file01.CP3	2013-02-02 16:50:00	0	1136	1			L'Oasis - Menai Bay 2013 02 02 POD2135 file01.CP3	2013-02-02 17:08:00	0	559	1			Usine - Menai Bay 2013 02 02 POD2140 file01.CP3	2013-02-02 16:59:00	0	140	1
Massoni - Menai Bay 2013 02 02 POD2149 file01.CP3	2013-02-02 16:51:00	0	1113	1			L'Oasis - Menai Bay 2013 02 02 POD2135 file01.CP3	2013-02-02 17:09:00	0	543	1			Usine - Menai Bay 2013 02 02 POD2140 file01.CP3	2013-02-02 17:00:00	0	112	1
Massoni - Menai Bay 2013 02 02 POD2149 file01.CP3	2013-02-02 16:52:00	0	1260	1			L'Oasis - Menai Bay 2013 02 02 POD2135 file01.CP3	2013-02-02 17:10:00	0	570	1			Usine - Menai Bay 2013 02 02 POD2140 file01.CP3	2013-02-02 17:01:00	0	146	1
Massoni - Menai Bay 2013 02 02 POD2149 file01.CP3	2013-02-02 16:53:00	0	1069	1			L'Oasis - Menai Bay 2013 02 02 POD2135 file01.CP3	2013-02-02 17:11:00	0	580	1			Usine - Menai Bay 2013 02 02 POD2140 file01.CP3	2013-02-02 17:02:00	0	172	1
Massoni - Menai Bay 2013 02 02 POD2149 file01.CP3	2013-02-02 16:54:00	0	1065	1			L'Oasis - Menai Bay 2013 02 02 POD2135 file01.CP3	2013-02-02 17:12:00	0	613	1			Usine - Menai Bay 2013 02 02 POD2140 file01.CP3	2013-02-02 17:03:00	0	113	1
Massoni - Menai Bay 2013 02 02 POD2149 file01.CP3	2013-02-02 16:55:00	0	1047	1			L'Oasis - Menai Bay 2013 02 02 POD2135 file01.CP3	2013-02-02 17:13:00	0	593	1			Usine - Menai Bay 2013 02 02 POD2140 file01.CP3	2013-02-02 17:04:00	0	112	1
Massoni - Menai Bay 2013 02 02 POD2149 file01.CP3	2013-02-02 16:56:00	0	1108	1			L'Oasis - Menai Bay 2013 02 02 POD2135 file01.CP3	2013-02-02 17:14:00	0	512	1			Usine - Menai Bay 2013 02 02 POD2140 file01.CP3	2013-02-02 17:05:00	0	126	1
Massoni - Menai Bay 2013 02 02 POD2149 file01.CP3	2013-02-02 16:57:00	0	1113	1			L'Oasis - Menai Bay 2013 02 02 POD2135 file01.CP3	2013-02-02 17:15:00	0	529	1			Usine - Menai Bay 2013 02 02 POD2140 file01.CP3	2013-02-02 17:06:00	0	164	1
Massoni - Menai Bay 2013 02 02 POD2149 file01.CP3	2013-02-02 16:58:00	0	1083	1			L'Oasis - Menai Bay 2013 02 02 POD2135 file01.CP3	2013-02-02 17:16:00	0	538	1			Usine - Menai Bay 2013 02 02 POD2140 file01.CP3	2013-02-02 17:07:00	0	124	1
Massoni - Menai Bay 2013 02 02 POD2149 file01.CP3	2013-02-02 16:59:00	0	1191	1			L'Oasis - Menai Bay 2013 02 02 POD2135 file01.CP3	2013-02-02 17:17:00	0	560	1			Usine - Menai Bay 2013 02 02 POD2140 file01.CP3	2013-02-02 17:08:00	0	158	1
Massoni - Menai Bay 2013 02 02 POD2149 file01.CP3	2013-02-02 17:00:00	0	1144	1			L'Oasis - Menai Bay 2013 02 02 POD2135 file01.CP3	2013-02-02 17:18:00	0	567	1			Usine - Menai Bay 2013 02 02 POD2140 file01.CP3	2013-02-02 17:09:00	0	126	1
Massoni - Menai Bay 2013 02 02 POD2149 file01.CP3	2013-02-02 17:01:00	0	1125	1			L'Oasis - Menai Bay 2013 02 02 POD2135 file01.CP3	2013-02-02 17:19:00	0	566	1			Usine - Menai Bay 2013 02 02 POD2140 file01.CP3	2013-02-02 17:10:00	0	127	1
Massoni - Menai Bay 2013 02 02 POD2149 file01.CP3	2013-02-02 17:02:00	0	1114	1			L'Oasis - Menai Bay 2013 02 02 POD2135 file01.CP3	2013-02-02 17:20:00	0	512	1			Usine - Menai Bay 2013 02 02 POD2140 file01.CP3	2013-02-02 17:11:00	0	145	1
Massoni - Menai Bay 2013 02 02 POD2149 file01.CP3	2013-02-02 17:03:00	0	1161	1			L'Oasis - Menai Bay 2013 02 02 POD2135 file01.CP3	2013-02-02 17:21:00	0	473	1			Usine - Menai Bay 2013 02 02 POD2140 file01.CP3	2013-02-02 17:12:00	0	159	1
Massoni - Menai Bay 2013 02 02 POD2149 file01.CP3	2013-02-02 17:04:00	0	1125	1			L'Oasis - Menai Bay 2013 02 02 POD2135 file01.CP3	2013-02-02 17:22:00	0	482	1			Usine - Menai Bay 2013 02 02 POD2140 file01.CP3	2013-02-02 17:13:00	0	177	1
Massoni - Menai Bay 2013 02 02 POD2149 file01.CP3	2013-02-02 17:05:00	0	1178	1			L'Oasis - Menai Bay 2013 02 02 POD2135 file01.CP3	2013-02-02 17:23:00	0	491	1			Usine - Menai Bay 2013 02 02 POD2140 file01.CP3	2013-02-02 17:14:00	0	139	1
Massoni - Menai Bay 2013 02 02 POD2149 file01.CP3	2013-02-02 17:06:00	0	1073	1			L'Oasis - Menai Bay 2013 02 02 POD2135 file01.CP3	2013-02-02 17:24:00	0	478	1			Usine - Menai Bay 2013 02 02 POD2140 file01.CP3	2013-02-02 17:15:00	0	135	1
Massoni - Menai Bay 2013 02 02 POD2149 file01.CP3	2013-02-02 17:07:00	0	1100	1			L'Oasis - Menai Bay 2013 02 02 POD2135 file01.CP3	2013-02-02 17:25:00	0	472	1			Usine - Menai Bay 2013 02 02 POD2140 file01.CP3	2013-02-02 17:16:00	0	128	1
Massoni - Menai Bay 2013 02 02 POD2149 file01.CP3	2013-02-02 17:08:00	0	1038	1			L'Oasis - Menai Bay 2013 02 02 POD2135 file01.CP3	2013-02-02 17:26:00	0	454	1			Usine - Menai Bay 2013 02 02 POD2140 file01.CP3	2013-02-02 17:17:00	0	146	1
Massoni - Menai Bay 2013 02 02 POD2149 file01.CP3	2013-02-02 17:09:00	0	1141	1			L'Oasis - Menai Bay 2013 02 02 POD2135 file01.CP3	2013-02-02 17:27:00	0	439	1			Usine - Menai Bay 2013 02 02 POD2140 file01.CP3	2013-02-02 17:18:00	0	158	1
Massoni - Menai Bay 2013 02 02 POD2149 file01.CP3	2013-02-02 17:10:00	0	1135	1			L'Oasis - Menai Bay 2013 02 02 POD2135 file01.CP3	2013-02-02 17:28:00	0	494	1			Usine - Menai Bay 2013 02 02 POD2140 file01.CP3	2013-02-02 17:19:00	0	144	1
Massoni - Menai Bay 2013 02 02 POD2149 file01.CP3	2013-02-02 17:11:00	0	1057	1			L'Oasis - Menai Bay 2013 02 02 POD2135 file01.CP3	2013-02-02 17:29:00	0	505	1			Usine - Menai Bay 2013 02 02 POD2140 file01.CP3	2013-02-02 17:20:00	0	151	1
Massoni - Menai Bay 2013 02 02 POD2149 file01.CP3	2013-02-02 17:12:00	0	1232	1			L'Oasis - Menai Bay 2013 02 02 POD2135 file01.CP3	2013-02-02 17:30:00	0	480	1			Usine - Menai Bay 2013 02 02 POD2140 file01.CP3	2013-02-02 17:21:00	0	158	1
Massoni - Menai Bay 2013 02 02 POD2149 file01.CP3	2013-02-02 17:13:00	0	1024	1			L'Oasis - Menai Bay 2013 02 02 POD2135 file01.CP3	2013-02-02 17:31:00	0	438	1			Usine - Menai Bay 2013 02 02 POD2140 file01.CP3	2013-02-02 17:22:00	0	164	1
Massoni - Menai Bay 2013 02 02 POD2149 file01.CP3	2013-02-02 17:14:00	0	1161	1			L'Oasis - Menai Bay 2013 02 02 POD2135 file01.CP3	2013-02-02 17:32:00	0	435	1			Usine - Menai Bay 2013 02 02 POD2140 file01.CP3	2013-02-02 17:23:00	0	161	1
Massoni - Menai Bay 2013 02 02 POD2149 file01.CP3	2013-02-02 17:15:00	0	1117	1			L'Oasis - Menai Bay 2013 02 02 POD2135 file01.CP3	2013-02-02 17:33:00	0	476	1			Usine - Menai Bay 2013 02 02 POD2140 file01.CP3	2013-02-02 17:24:00	0	200	1
Massoni - Menai Bay 2013 02 02 POD2149 file01.CP3	2013-02-02 17:16:00	0	1072	1			L'Oasis - Menai Bay 2013 02 02 POD2135 file01.CP3	2013-02-02 17:34:00	0	442	1			Usine - Menai Bay 2013 02 02 POD2140 file01.CP3	2013-02-02 17:25:00	0	138	1
Massoni - Menai Bay 2013 02 02 POD2149 file01.CP3	2013-02-02 17:17:00	0	1141	1			L'Oasis - Menai Bay 2013 02 02 POD2135 file01.CP3	2013-02-02 17:35:00	0	421	1			Usine - Menai Bay 2013 02 02 POD2140 file01.CP3	2013-02-02 17:26:00	0	174	1
Massoni - Menai Bay 2013 02 02 POD2149 file01.CP3	2013-02-02 17:18:00	0	1104	1			L'Oasis - Menai Bay 2013 02 02 POD2135 file01.CP3	2013-02-02 17:36:00	0	459	1			Usine - Menai Bay 2013 02 02 POD2140 file01.CP3	2013-02-02 17:27:00	0	149	1
Massoni - Menai Bay 2013 02 02 POD2149 file01.CP3	2013-02-02 17:19:00	0	1053	1			L'Oasis - Menai Bay 2013 02 02 POD2135 file01.CP3	2013-02-02 17:37:00	0	450	1			Usine - Menai Bay 2013 02 02 POD2140 file01.CP3	2013-02-02 17:28:00	0	155	1
Massoni - Menai Bay 2013 02 02 POD2149 file01.CP3	2013-02-02 17:20:00	0	1096	1			L'Oasis - Menai Bay 2013 02 02 POD2135 file01.CP3	2013-02-02 17:38:00	0	452	1			Usine - Menai Bay 2013 02 02 POD2140 file01.CP3	2013-02-02 17:29:00	0	149	1
Massoni - Menai Bay 2013 02 02 POD2149 file01.CP3	2013-02-02 17:21:00	0	1078	1			L'Oasis - Menai Bay 2013 02 02 POD2135 file01.CP3	2013-02-02 17:39:00	0	452	1			Usine - Menai Bay 2013 02 02 POD2140 file01.CP3	2013-02-02 17:30:00	0	171	1
Massoni - Menai Bay 2013 02 02 POD2149 file01.CP3	2013-02-02 17:22:00	0	1116	1			L'Oasis - Menai Bay 2013 02 02 POD2135 file01.CP3	2013-02-02 17:40:00	0	427	1			Usine - Menai Bay 2013 02 02 POD2140 file01.CP3	2013-02-02 17:31:00	0	151	1
Massoni - Menai Bay 2013 02 02 POD2149 file01.CP3	2013-02-02 17:23:00	0	1112	1			L'Oasis - Menai Bay 2013 02 02 POD2135 file01.CP3	2013-02-02 17:41:00	0	431	1			Usine - Menai Bay 2013 02 02 POD2140 file01.CP3	2013-02-02 17:32:00	0	176	1
Massoni - Menai Bay 2013 02 02 POD2149 file01.CP3	2013-02-02 17:24:00	0	1097	1			L'Oasis - Menai Bay 2013 02 02 POD2135 file01.CP3	2013-02-02 17:42:00	0	453	1			Usine - Menai Bay 2013 02 02 POD2140 file01.CP3	2013-02-02 17:33:00	0	121	1
Massoni - Menai Bay 2013 02 02 POD2149 file01.CP3	2013-02-02 17:25:00	0	1212	1			L'Oasis - Menai Bay 2013 02 02 POD2135 file01.CP3	2013-02-02 17:43:00	0	437	1			Usine - Menai Bay 2013 02 02 POD2140 file01.CP3	2013-02-02 17:34:00	0	165	1
Massoni - Menai Bay 2013 02 02 POD2149 file01.CP3	2013-02-02 17:26:00	0	1148	1			L'Oasis - Menai Bay 2013 02 02 POD2135 file01.CP3	2013-02-02 17:44:00	0	397	1			Usine - Menai Bay 2013 02 02 POD2140 file01.CP3	2013-02-02 17:35:00	0	208	1
Massoni - Menai Bay 2013 02 02 POD2149 file01.CP3	2013-02-02 17:27:00	0	1059	1			L'Oasis - Menai Bay 2013 02 02 POD2135 file01.CP3	2013-02-02 17:45:00	0	407	1			Usine - Menai Bay 2013 02 02 POD2140 file01.CP3	2013-02-02 17:36:00	1	354	1
Massoni - Menai Bay 2013 02 02 POD2149 file01.CP3	2013-02-02 17:28:00	0	1107	1			L'Oasis - Menai Bay 2013 02 02 POD2135 file01.CP3	2013-02-02 17:46:00	0	418	1			Usine - Menai Bay 2013 02 02 POD2140 file01.CP3	2013-02-02 17:37:00	1	192	1
Massoni - Menai Bay 2013 02 02 POD2149 file01.CP3	2013-02-02 17:29:00	0	1103	1			L'Oasis - Menai Bay 2013 02 02 POD2135 file01.CP3	2013-02-02 17:47:00	0	412	1			Usine - Menai Bay 2013 02 02 POD2140 file01.CP3	2013-02-02 17:38:00	1	310	1
Massoni - Menai Bay 2013 02 02 POD2149 file01.CP3	2013-02-02 17:30:00	0	1067	1			L'Oasis - Menai Bay 2013 02 02 POD2135 file01.CP3	2013-02-02 17:48:00	0	421	1			Usine - Menai Bay 2013 02 02 POD2140 file01.CP3	2013-02-02 17:39:00	1	268	1
Massoni - Menai Bay 2013 02 02 POD2149 file01.CP3	2013-02-02 17:31:00	0	1162	1			L'Oasis - Menai Bay 2013 02 02 POD2135 file01.CP3	2013-02-02 17:49:00	0	367	1			Usine - Menai Bay 2013 02 02 POD2140 file01.CP3	2013-02-02 17:40:00	1	195	1
Massoni - Menai Bay 2013 02 02 POD2149 file01.CP3	2013-02-02 17:32:00	0	1099	1			L'Oasis - Menai Bay 2013 02 02 POD2135 file01.CP3	2013-02-02 17:50:00	0	396	1			Usine - Menai Bay 2013 02 02 POD2140 file01.CP3	2013-02-02 17:41:00	1	192	1
Massoni - Menai Bay 2013 02 02 POD2149 file01.CP3	2013-02-02 17:33:00	0	1096	1			L'Oasis - Menai Bay 2013 02 02 POD2135 file01.CP3	2013-02-02 17:51:00	0	411	1			Usine - Menai Bay 2013 02 02 POD2140 file01.CP3	2013-02-02 17:42:00	1	148	1
Massoni - Menai Bay 2013 02 02 POD2149 file01.CP3	2013-02-02 17:34:00	0	1150	1			L'Oasis - Menai Bay 2013 02 02 POD2135 file01.CP3	2013-02-02 17:52:00	0	394	1			Usine - Menai Bay 2013 02 02 POD2140 file01.CP3	2013-02-02 17:43:00	1	157	1
Massoni - Menai Bay 2013 02 02 POD2149 file01.CP3	2013-02-02 17:35:00	0	1098	1			L'Oasis - Menai Bay 2013 02 02 POD2135 file01.CP3	2013-02-02 17:53:00	0	414	1			Usine - Menai Bay 2013 02 02 POD2140 file01.CP3	2013-02-02 17:44:00	1	369	1
Massoni - Menai Bay 2013 02 02 POD2149 file01.CP3	2013-02-02 17:36:00	0	1104	1			L'Oasis - Menai Bay 2013 02 02 POD2135 file01.CP3	2013-02-02 17:54:00	0	436	1			Usine - Menai Bay 2013 02 02 POD2140 file01.CP3	2013-02-02 17:45:00	1	729	1
Massoni - Menai Bay 2013 02 02 POD2149 file01.CP3	2013-02-02 17:37:00	0	1101	1			L'Oasis - Menai Bay 2013 02 02 POD2135 file01.CP3	2013-02-02 17:55:00	0	421	1			Usine - Menai Bay 2013 02 02 POD2140 file01.CP3	2013-02-02 17:46:00	1	430	1
Massoni - Menai Bay 2013 02 02 POD2149 file01.CP3	2013-02-02 17:38:00	0	1115	1			L'Oasis - Menai Bay 2013 02 02 POD2135 file01.CP3	2013-02-02 17:56:00	0	409	1			Usine - Menai Bay 2013 02 02 POD2140 file01.CP3	2013-02-02 17:47:00	0	139	1
Massoni - Menai Bay 2013 02 02 POD2149 file01.CP3	2013-02-02 17:39:00	0	1057	1			L'Oasis - Menai Bay 2013 02 02 POD2135 file01.CP3	2013-02-02 17:57:00	0	378	1			Usine - Menai Bay 2013 02 02 POD2140 file01.CP3	2013-02-02 17:48:00	0	177	1
Massoni - Menai Bay 2013 02 02 POD2149 file01.CP3	2013-02-02 17:40:00	0	1138	1			L'Oasis - Menai Bay 2013 02 02 POD2135 file01.CP3	2013-02-02 17:58:00	0	392	1			Usine - Menai Bay 2013 02 02 POD2140 file01.CP3	2013-02-02 17:49:00	0	139	1
Massoni - Menai Bay 2013 02 02 POD2149 file01.CP3	2013-02-02 17:41:00	0	1126	1			L'Oasis - Menai Bay 2013 02 02 POD2135 file01.CP3	2013-02-02 17:59:00	0	448	1			Usine - Menai Bay 2013 02 02 POD2140 file01.CP3	2013-02-02 17:50:00	0	135	1
Massoni - Menai Bay 2013 02 02 POD2149 file01.CP3	2013-02-02 17:42:00	0	1203	1			L'Oasis - Menai Bay 2013 02 02 POD2135 file01.CP3	2013-02-02 18:00:00	0	466	1			Usine - Menai Bay 2013 02 02 POD2140 file01.CP3	2013-02-02 17:51:00	0	160	1
Massoni - Menai Bay 2013 02 02 POD2149 file01.CP3	2013-02-02 17:43:00	0	1098	1			L'Oasis - Menai Bay 2013 02 02 POD2135 file01.CP3	2013-02-02 18:01:00	0	426	1			Usine - Menai Bay 2013 02 02 POD2140 file01.CP3	2013-02-02 17:52:00	0	161	1
Massoni - Menai Bay 2013 02 02 POD2149 file01.CP3	2013-02-02 17:44:00	0	1158	1			L'Oasis - Menai Bay 2013 02 02 POD2135 file01.CP3	2013-02-02 18:02:00	0	422	1			Usine - Menai Bay 2013 02 02 POD2140 file01.CP3	2013-02-02 17:53:00	0	157	1
Massoni - Menai Bay 2013 02 02 POD2149 file01.CP3	2013-02-02 17:45:00	0	1177	1			L'Oasis - Menai Bay 2013 02 02 POD2135 file01.CP3	2013-02-02 18:03:00	0	406	1			Usine - Menai Bay 2013 02 02 POD2140 file01.CP3	2013-02-02 17:54:00	0	135	1
Massoni - Menai Bay 2013 02 02 POD2149 file01.CP3	2013-02-02 17:46:00	0	1218	1			L'Oasis - Menai Bay 2013 02 02 POD2135 file01.CP3	2013-02-02 18:04:00	0	414	1			Usine - Menai Bay 2013 02 02 POD2140 file01.CP3	2013-02-02 17:55:00	0	149	1
Massoni - Menai Bay 2013 02 02 POD2149 file01.CP3	2013-02-02 17:47:00	0	1225	1			L'Oasis - Menai Bay 2013 02 02 POD2135 file01.CP3	2013-02-02 18:05:00	0	397	1			Usine - Menai Bay 2013 02 02 POD2140 file01.CP3	2013-02-02 17:56:00	0	152	1
Massoni - Menai Bay 2013 02 02 POD2149 file01.CP3	2013-02-02 17:48:00	0	1189	1			L'Oasis - Menai Bay 2013 02 02 POD2135 file01.CP3	2013-02-02 18:06:00	0	405	1			Usine - Menai Bay 2013 02 02 POD2140 file01.CP3	2013-02-02 17:57:00	0	148	1
Massoni - Menai Bay 2013 02 02 POD2149 file01.CP3	2013-02-02 17:49:00	0	1153	1			L'Oasis - Menai Bay 2013 02 02 POD2135 file01.CP3	2013-02-02 18:07:00	0	429	1			Usine - Menai Bay 2013 02 02 POD2140 file01.CP3	2013-02-02 17:58:00	0	142	1
Massoni - Menai Bay 2013 02 02 POD2149 file01.CP3	2013-02-02 17:50:00	0	1123	1			L'Oasis - Menai Bay 2013 02 02 POD2135 file01.CP3	2013-02-02 18:08:00	0	411	1			Usine - Menai Bay 2013 02 02 POD2140 file01.CP3	2013-02-02 17:59:00	0	149	1
Massoni - Menai Bay 2013 02 02 POD2149 file01.CP3	2013-02-02 17:51:00	0	1139	1			L'Oasis - Menai Bay 2013 02 02 POD2135 file01.CP3	2013-02-02 18:09:00	0	396	1			Usine - Menai Bay 2013 02 02 POD2140 file01.CP3	2013-02-02 18:00:00	0	147	1
Massoni - Menai Bay 2013 02 02 POD2149 file01.CP3	2013-02-02 17:52:00	0	1124	1			L'Oasis - Menai Bay 2013 02 02 POD2135 file01.CP3	2013-02-02 18:10:00	0	371	1			Usine - Menai Bay 2013 02 02 POD2140 file01.CP3	2013-02-02 18:01:00	0	151	1
Massoni - Menai Bay 2013 02 02 POD2149 file01.CP3	2013-02-02 17:53:00	0	1160	1			L'Oasis - Menai Bay 2013 02 02 POD2135 file01.CP3	2013-02-02 18:11:00	0	391	1			Usine - Menai Bay 2013 02 02 POD2140 file01.CP3	2013-02-02 18:02:00	0	169	1
Massoni - Menai Bay 2013 02 02 POD2149 file01.CP3	2013-02-02 17:54:00	0	1101	1			L'Oasis - Menai Bay 2013 02 02 POD2135 file01.CP3	2013-02-02 18:12:00	0	437	1			Usine - Menai Bay 2013 02 02 POD2140 file01.CP3	2013-02-02 18:03:00	0	236	1
Massoni - Menai Bay 2013 02 02 POD2149 file01.CP3	2013-02-02 17:55:00	0	1168	1			L'Oasis - Menai Bay 2013 02 02 POD2135 file01.CP3	2013-02-02 18:13:00	0	372	1			Usine - Menai Bay 2013 02 02 POD2140 file01.CP3	2013-02-02 18:04:00	0	125	1
Massoni - Menai Bay 2013 02 02 POD2149 file01.CP3	2013-02-02 17:56:00	0	1056	1			L'Oasis - Menai Bay 2013 02 02 POD2135 file01.CP3	2013-02-02 18:14:00	0	390	1			Usine - Menai Bay 2013 02 02 POD2140 file01.CP3	2013-02-02 18:05:00	0	177	1
Massoni - Menai Bay 2013 02 02 POD2149 file01.CP3	2013-02-02 17:57:00	0	1054	1			L'Oasis - Menai Bay 2013 02 02 POD2135 file01.CP3	2013-02-02 18:15:00	0	375	1			Usine - Menai Bay 2013 02 02 POD2140 file01.CP3	2013-02-02 18:06:00	0	121	1
Massoni - Menai Bay 2013 02 02 POD2149 file01.CP3	2013-02-02 17:58:00	0	1128	1			L'Oasis - Menai Bay 2013 02 02 POD2135 file01.CP3	2013-02-02 18:16:00	0	403	1			Usine - Menai Bay 2013 02 02 POD2140 file01.CP3	2013-02-02 18:07:00	0	159	1
Massoni - Menai Bay 2013 02 02 POD2149 file01.CP3	2013-02-02 17:59:00	0	1124	1			L'Oasis - Menai Bay 2013 02 02 POD2135 file01.CP3	2013-02-02 18:17:00	0	359	1			Usine - Menai Bay 2013 02 02 POD2140 file01.CP3	2013-02-02 18:08:00	0	180	1
Massoni - Menai Bay 2013 02 02 POD2149 file01.CP3	2013-02-02 18:00:00	0	1140	1			L'Oasis - Menai Bay 2013 02 02 POD2135 file01.CP3	2013-02-02 18:18:00	0	408	1			Usine - Menai Bay 2013 02 02 POD2140 file01.CP3	2013-02-02 18:09:00	0	204	1
Massoni - Menai Bay 2013 02 02 POD2149 file01.CP3	2013-02-02 18:01:00	0	1136	1			L'Oasis - Menai Bay 2013 02 02 POD2135 file01.CP3	2013-02-02 18:19:00	0	385	1			Usine - Menai Bay 2013 02 02 POD2140 file01.CP3	2013-02-02 18:10:00	0	144	1
Massoni - Menai Bay 2013 02 02 POD2149 file01.CP3	2013-02-02 18:02:00	0	1222	1			L'Oasis - Menai Bay 2013 02 02 POD2135 file01.CP3	2013-02-02 18:20:00	0	355	1			Usine - Menai Bay 2013 02 02 POD2140 file01.CP3	2013-02-02 18:11:00	0	159	1
Massoni - Menai Bay 2013 02 02 POD2149 file01.CP3	2013-02-02 18:03:00	0	1266	1			L'Oasis - Menai Bay 2013 02 02 POD2135 file01.CP3	2013-02-02 18:21:00	0	356	1			Usine - Menai Bay 2013 02 02 POD2140 file01.CP3	2013-02-02 18:12:00	0	170	1
Massoni - Menai Bay 2013 02 02 POD2149 file01.CP3	2013-02-02 18:04:00	0	1197	1			L'Oasis - Menai Bay 2013 02 02 POD2135 file01.CP3	2013-02-02 18:22:00	0	401	1			Usine - Menai Bay 2013 02 02 POD2140 file01.CP3	2013-02-02 18:13:00	0	189	1
Massoni - Menai Bay 2013 02 02 POD2149 file01.CP3	2013-02-02 18:05:00	0	1112	1			L'Oasis - Menai Bay 2013 02 02 POD2135 file01.CP3	2013-02-02 18:23:00	0	411	1			Usine - Menai Bay 2013 02 02 POD2140 file01.CP3	2013-02-02 18:14:00	0	162	1
Massoni - Menai Bay 2013 02 02 POD2149 file01.CP3	2013-02-02 18:06:00	0	1199	1			L'Oasis - Menai Bay 2013 02 02 POD2135 file01.CP3	2013-02-02 18:24:00	0	432	1			Usine - Menai Bay 2013 02 02 POD2140 file01.CP3	2013-02-02 18:15:00	0	192	1
Massoni - Menai Bay 2013 02 02 POD2149 file01.CP3	2013-02-02 18:07:00	0	1106	1			L'Oasis - Menai Bay 2013 02 02 POD2135 file01.CP3	2013-02-02 18:25:00	0	376	1			Usine - Menai Bay 2013 02 02 POD2140 file01.CP3	2013-02-02 18:16:00	0	207	1
Massoni - Menai Bay 2013 02 02 POD2149 file01.CP3	2013-02-02 18:08:00	0	1099	1			L'Oasis - Menai Bay 2013 02 02 POD2135 file01.CP3	2013-02-02 18:26:00	0	424	1			Usine - Menai Bay 2013 02 02 POD2140 file01.CP3	2013-02-02 18:17:00	0	255	1
Massoni - Menai Bay 2013 02 02 POD2149 file01.CP3	2013-02-02 18:09:00	0	1084	1			L'Oasis - Menai Bay 2013 02 02 POD2135 file01.CP3	2013-02-02 18:27:00	0	411	1			Usine - Menai Bay 2013 02 02 POD2140 file01.CP3	2013-02-02 18:18:00	0	248	1
Massoni - Menai Bay 2013 02 02 POD2149 file01.CP3	2013-02-02 18:10:00	0	1148	1			L'Oasis - Menai Bay 2013 02 02 POD2135 file01.CP3	2013-02-02 18:28:00	0	467	1			Usine - Menai Bay 2013 02 02 POD2140 file01.CP3	2013-02-02 18:19:00	0	118	1
Massoni - Menai Bay 2013 02 02 POD2149 file01.CP3	2013-02-02 18:11:00	0	1111	1			L'Oasis - Menai Bay 2013 02 02 POD2135 file01.CP3	2013-02-02 18:29:00	0	443	1			Usine - Menai Bay 2013 02 02 POD2140 file01.CP3	2013-02-02 18:20:00	0	181	1
Massoni - Menai Bay 2013 02 02 POD2149 file01.CP3	2013-02-02 18:12:00	0	1135	1			L'Oasis - Menai Bay 2013 02 02 POD2135 file01.CP3	2013-02-02 18:30:00	0	458	1			Usine - Menai Bay 2013 02 02 POD2140 file01.CP3	2013-02-02 18:21:00	0	138	1
Massoni - Menai Bay 2013 02 02 POD2149 file01.CP3	2013-02-02 18:13:00	0	1060	1			L'Oasis - Menai Bay 2013 02 02 POD2135 file01.CP3	2013-02-02 18:31:00	0	427	1			Usine - Menai Bay 2013 02 02 POD2140 file01.CP3	2013-02-02 18:22:00	0	241	1
Massoni - Menai Bay 2013 02 02 POD2149 file01.CP3	2013-02-02 18:14:00	0	1101	1			L'Oasis - Menai Bay 2013 02 02 POD2135 file01.CP3	2013-02-02 18:32:00	0	437	1			Usine - Menai Bay 2013 02 02 POD2140 file01.CP3	2013-02-02 18:23:00	0	157	1
Massoni - Menai Bay 2013 02 02 POD2149 file01.CP3	2013-02-02 18:15:00	0	999	1			L'Oasis - Menai Bay 2013 02 02 POD2135 file01.CP3	2013-02-02 18:33:00	0	481	1			Usine - Menai Bay 2013 02 02 POD2140 file01.CP3	2013-02-02 18:24:00	0	170	1
Massoni - Menai Bay 2013 02 02 POD2149 file01.CP3	2013-02-02 18:16:00	0	1113	1			L'Oasis - Menai Bay 2013 02 02 POD2135 file01.CP3	2013-02-02 18:34:00	0	450	1			Usine - Menai Bay 2013 02 02 POD2140 file01.CP3	2013-02-02 18:25:00	0	174	1
Massoni - Menai Bay 2013 02 02 POD2149 file01.CP3	2013-02-02 18:17:00	0	1081	1			L'Oasis - Menai Bay 2013 02 02 POD2135 file01.CP3	2013-02-02 18:35:00	0	442	1			Usine - Menai Bay 2013 02 02 POD2140 file01.CP3	2013-02-02 18:26:00	1	259	1
Massoni - Menai Bay 2013 02 02 POD2149 file01.CP3	2013-02-02 18:18:00	0	1146	1			L'Oasis - Menai Bay 2013 02 02 POD2135 file01.CP3	2013-02-02 18:36:00	0	453	1			Usine - Menai Bay 2013 02 02 POD2140 file01.CP3	2013-02-02 18:27:00	1	203	1
Massoni - Menai Bay 2013 02 02 POD2149 file01.CP3	2013-02-02 18:19:00	0	1152	1			L'Oasis - Menai Bay 2013 02 02 POD2135 file01.CP3	2013-02-02 18:37:00	0	451	1			Usine - Menai Bay 2013 02 02 POD2140 file01.CP3	2013-02-02 18:28:00	1	346	1
Massoni - Menai Bay 2013 02 02 POD2149 file01.CP3	2013-02-02 18:20:00	0	1159	1			L'Oasis - Menai Bay 2013 02 02 POD2135 file01.CP3	2013-02-02 18:38:00	0	522	1			Usine - Menai Bay 2013 02 02 POD2140 file01.CP3	2013-02-02 18:29:00	1	186	1
Massoni - Menai Bay 2013 02 02 POD2149 file01.CP3	2013-02-02 18:21:00	0	1011	1			L'Oasis - Menai Bay 2013 02 02 POD2135 file01.CP3	2013-02-02 18:39:00	0	483	1			Usine - Menai Bay 2013 02 02 POD2140 file01.CP3	2013-02-02 18:30:00	0	199	1
Massoni - Menai Bay 2013 02 02 POD2149 file01.CP3	2013-02-02 18:22:00	0	1068	1			L'Oasis - Menai Bay 2013 02 02 POD2135 file01.CP3	2013-02-02 18:40:00	0	490	1			Usine - Menai Bay 2013 02 02 POD2140 file01.CP3	2013-02-02 18:31:00	0	203	1
Massoni - Menai Bay 2013 02 02 POD2149 file01.CP3	2013-02-02 18:23:00	0	1106	1			L'Oasis - Menai Bay 2013 02 02 POD2135 file01.CP3	2013-02-02 18:41:00	0	526	1			Usine - Menai Bay 2013 02 02 POD2140 file01.CP3	2013-02-02 18:32:00	0	201	1
Massoni - Menai Bay 2013 02 02 POD2149 file01.CP3	2013-02-02 18:24:00	0	1060	1			L'Oasis - Menai Bay 2013 02 02 POD2135 file01.CP3	2013-02-02 18:42:00	0	563	1			Usine - Menai Bay 2013 02 02 POD2140 file01.CP3	2013-02-02 18:33:00	0	165	1
Massoni - Menai Bay 2013 02 02 POD2149 file01.CP3	2013-02-02 18:25:00	0	1099	1			L'Oasis - Menai Bay 2013 02 02 POD2135 file01.CP3	2013-02-02 18:43:00	0	535	1			Usine - Menai Bay 2013 02 02 POD2140 file01.CP3	2013-02-02 18:34:00	0	221	1
Massoni - Menai Bay 2013 02 02 POD2149 file01.CP3	2013-02-02 18:26:00	0	1157	1			L'Oasis - Menai Bay 2013 02 02 POD2135 file01.CP3	2013-02-02 18:44:00	0	562	1			Usine - Menai Bay 2013 02 02 POD2140 file01.CP3	2013-02-02 18:35:00	0	208	1
Massoni - Menai Bay 2013 02 02 POD2149 file01.CP3	2013-02-02 18:27:00	0	1115	1			L'Oasis - Menai Bay 2013 02 02 POD2135 file01.CP3	2013-02-02 18:45:00	0	521	1			Usine - Menai Bay 2013 02 02 POD2140 file01.CP3	2013-02-02 18:36:00	0	205	1
Massoni - Menai Bay 2013 02 02 POD2149 file01.CP3	2013-02-02 18:28:00	0	1097	1			L'Oasis - Menai Bay 2013 02 02 POD2135 file01.CP3	2013-02-02 18:46:00	0	509	1			Usine - Menai Bay 2013 02 02 POD2140 file01.CP3	2013-02-02 18:37:00	0	187	1
Massoni - Menai Bay 2013 02 02 POD2149 file01.CP3	2013-02-02 18:29:00	0	1209	1			L'Oasis - Menai Bay 2013 02 02 POD2135 file01.CP3	2013-02-02 18:47:00	0	590	1			Usine - Menai Bay 2013 02 02 POD2140 file01.CP3	2013-02-02 18:38:00	0	170	1
Massoni - Menai Bay 2013 02 02 POD2149 file01.CP3	2013-02-02 18:30:00	0	1165	1			L'Oasis - Menai Bay 2013 02 02 POD2135 file01.CP3	2013-02-02 18:48:00	0	581	1			Usine - Menai Bay 2013 02 02 POD2140 file01.CP3	2013-02-02 18:39:00	0	216	1
Massoni - Menai Bay 2013 02 02 POD2149 file01.CP3	2013-02-02 18:31:00	0	1152	1			L'Oasis - Menai Bay 2013 02 02 POD2135 file01.CP3	2013-02-02 18:49:00	0	580	1			Usine - Menai Bay 2013 02 02 POD2140 file01.CP3	2013-02-02 18:40:00	0	226	1
Massoni - Menai Bay 2013 02 02 POD2149 file01.CP3	2013-02-02 18:32:00	0	1171	1			L'Oasis - Menai Bay 2013 02 02 POD2135 file01.CP3	2013-02-02 18:50:00	0	548	1			Usine - Menai Bay 2013 02 02 POD2140 file01.CP3	2013-02-02 18:41:00	0	225	1
Massoni - Menai Bay 2013 02 02 POD2149 file01.CP3	2013-02-02 18:33:00	0	1127	1			L'Oasis - Menai Bay 2013 02 02 POD2135 file01.CP3	2013-02-02 18:51:00	0	644	1			Usine - Menai Bay 2013 02 02 POD2140 file01.CP3	2013-02-02 18:42:00	0	215	1
Massoni - Menai Bay 2013 02 02 POD2149 file01.CP3	2013-02-02 18:34:00	0	1277	1			L'Oasis - Menai Bay 2013 02 02 POD2135 file01.CP3	2013-02-02 18:52:00	0	547	1			Usine - Menai Bay 2013 02 02 POD2140 file01.CP3	2013-02-02 18:43:00	0	195	1
Massoni - Menai Bay 2013 02 02 POD2149 file01.CP3	2013-02-02 18:35:00	0	1202	1			L'Oasis - Menai Bay 2013 02 02 POD2135 file01.CP3	2013-02-02 18:53:00	0	578	1			Usine - Menai Bay 2013 02 02 POD2140 file01.CP3	2013-02-02 18:44:00	0	204	1
Massoni - Menai Bay 2013 02 02 POD2149 file01.CP3	2013-02-02 18:36:00	0	1234	1			L'Oasis - Menai Bay 2013 02 02 POD2135 file01.CP3	2013-02-02 18:54:00	0	615	1			Usine - Menai Bay 2013 02 02 POD2140 file01.CP3	2013-02-02 18:45:00	0	256	1
Massoni - Menai Bay 2013 02 02 POD2149 file01.CP3	2013-02-02 18:37:00	0	1102	1			L'Oasis - Menai Bay 2013 02 02 POD2135 file01.CP3	2013-02-02 18:55:00	0	616	1			Usine - Menai Bay 2013 02 02 POD2140 file01.CP3	2013-02-02 18:46:00	0	231	1
Massoni - Menai Bay 2013 02 02 POD2149 file01.CP3	2013-02-02 18:38:00	0	1199	1			L'Oasis - Menai Bay 2013 02 02 POD2135 file01.CP3	2013-02-02 18:56:00	0	576	1			Usine - Menai Bay 2013 02 02 POD2140 file01.CP3	2013-02-02 18:47:00	0	251	1
Massoni - Menai Bay 2013 02 02 POD2149 file01.CP3	2013-02-02 18:39:00	0	1249	1			L'Oasis - Menai Bay 2013 02 02 POD2135 file01.CP3	2013-02-02 18:57:00	0	661	1			Usine - Menai Bay 2013 02 02 POD2140 file01.CP3	2013-02-02 18:48:00	0	265	1
Massoni - Menai Bay 2013 02 02 POD2149 file01.CP3	2013-02-02 18:40:00	0	1227	1			L'Oasis - Menai Bay 2013 02 02 POD2135 file01.CP3	2013-02-02 18:58:00	0	590	1			Usine - Menai Bay 2013 02 02 POD2140 file01.CP3	2013-02-02 18:49:00	0	212	1
Massoni - Menai Bay 2013 02 02 POD2149 file01.CP3	2013-02-02 18:41:00	0	1351	1			L'Oasis - Menai Bay 2013 02 02 POD2135 file01.CP3	2013-02-02 18:59:00	0	632	1			Usine - Menai Bay 2013 02 02 POD2140 file01.CP3	2013-02-02 18:50:00	0	282	1
Massoni - Menai Bay 2013 02 02 POD2149 file01.CP3	2013-02-02 18:42:00	0	1398	1			L'Oasis - Menai Bay 2013 02 02 POD2135 file01.CP3	2013-02-02 19:00:00	0	675	1			Usine - Menai Bay 2013 02 02 POD2140 file01.CP3	2013-02-02 18:51:00	0	268	1
Massoni - Menai Bay 2013 02 02 POD2149 file01.CP3	2013-02-02 18:43:00	0	1433	1			L'Oasis - Menai Bay 2013 02 02 POD2135 file01.CP3	2013-02-02 19:01:00	0	721	1			Usine - Menai Bay 2013 02 02 POD2140 file01.CP3	2013-02-02 18:52:00	0	255	1
Massoni - Menai Bay 2013 02 02 POD2149 file01.CP3	2013-02-02 18:44:00	0	1409	1			L'Oasis - Menai Bay 2013 02 02 POD2135 file01.CP3	2013-02-02 19:02:00	0	758	1			Usine - Menai Bay 2013 02 02 POD2140 file01.CP3	2013-02-02 18:53:00	0	275	1
Massoni - Menai Bay 2013 02 02 POD2149 file01.CP3	2013-02-02 18:45:00	0	1583	1			L'Oasis - Menai Bay 2013 02 02 POD2135 file01.CP3	2013-02-02 19:03:00	0	636	1			Usine - Menai Bay 2013 02 02 POD2140 file01.CP3	2013-02-02 18:54:00	0	289	1
Massoni - Menai Bay 2013 02 02 POD2149 file01.CP3	2013-02-02 18:46:00	0	1667	1			L'Oasis - Menai Bay 2013 02 02 POD2135 file01.CP3	2013-02-02 19:04:00	0	653	1			Usine - Menai Bay 2013 02 02 POD2140 file01.CP3	2013-02-02 18:55:00	0	289	1
Massoni - Menai Bay 2013 02 02 POD2149 file01.CP3	2013-02-02 18:47:00	0	1536	1			L'Oasis - Menai Bay 2013 02 02 POD2135 file01.CP3	2013-02-02 19:05:00	0	744	1			Usine - Menai Bay 2013 02 02 POD2140 file01.CP3	2013-02-02 18:56:00	0	299	1
Massoni - Menai Bay 2013 02 02 POD2149 file01.CP3	2013-02-02 18:48:00	0	1590	1			L'Oasis - Menai Bay 2013 02 02 POD2135 file01.CP3	2013-02-02 19:06:00	0	778	1			Usine - Menai Bay 2013 02 02 POD2140 file01.CP3	2013-02-02 18:57:00	0	323	1
Massoni - Menai Bay 2013 02 02 POD2149 file01.CP3	2013-02-02 18:49:00	0	1548	1			L'Oasis - Menai Bay 2013 02 02 POD2135 file01.CP3	2013-02-02 19:07:00	0	707	1			Usine - Menai Bay 2013 02 02 POD2140 file01.CP3	2013-02-02 18:58:00	0	327	1
Massoni - Menai Bay 2013 02 02 POD2149 file01.CP3	2013-02-02 18:50:00	0	1785	1			L'Oasis - Menai Bay 2013 02 02 POD2135 file01.CP3	2013-02-02 19:08:00	0	720	1			Usine - Menai Bay 2013 02 02 POD2140 file01.CP3	2013-02-02 18:59:00	0	348	1
Massoni - Menai Bay 2013 02 02 POD2149 file01.CP3	2013-02-02 18:51:00	0	1721	1			L'Oasis - Menai Bay 2013 02 02 POD2135 file01.CP3	2013-02-02 19:09:00	0	744	1			Usine - Menai Bay 2013 02 02 POD2140 file01.CP3	2013-02-02 19:00:00	0	378	1
Massoni - Menai Bay 2013 02 02 POD2149 file01.CP3	2013-02-02 18:52:00	0	1731	1			L'Oasis - Menai Bay 2013 02 02 POD2135 file01.CP3	2013-02-02 19:10:00	0	713	1			Usine - Menai Bay 2013 02 02 POD2140 file01.CP3	2013-02-02 19:01:00	0	748	1
Massoni - Menai Bay 2013 02 02 POD2149 file01.CP3	2013-02-02 18:53:00	0	1742	1			L'Oasis - Menai Bay 2013 02 02 POD2135 file01.CP3	2013-02-02 19:11:00	0	762	1			Usine - Menai Bay 2013 02 02 POD2140 file01.CP3	2013-02-02 19:02:00	1	1384	1
Massoni - Menai Bay 2013 02 02 POD2149 file01.CP3	2013-02-02 18:54:00	0	1778	1			L'Oasis - Menai Bay 2013 02 02 POD2135 file01.CP3	2013-02-02 19:12:00	0	726	1			Usine - Menai Bay 2013 02 02 POD2140 file01.CP3	2013-02-02 19:03:00	1	820	1
Massoni - Menai Bay 2013 02 02 POD2149 file01.CP3	2013-02-02 18:55:00	0	1697	1			L'Oasis - Menai Bay 2013 02 02 POD2135 file01.CP3	2013-02-02 19:13:00	0	720	1			Usine - Menai Bay 2013 02 02 POD2140 file01.CP3	2013-02-02 19:04:00	1	655	1
Massoni - Menai Bay 2013 02 02 POD2149 file01.CP3	2013-02-02 18:56:00	0	1664	1			L'Oasis - Menai Bay 2013 02 02 POD2135 file01.CP3	2013-02-02 19:14:00	0	730	1			Usine - Menai Bay 2013 02 02 POD2140 file01.CP3	2013-02-02 19:05:00	1	559	1
Massoni - Menai Bay 2013 02 02 POD2149 file01.CP3	2013-02-02 18:57:00	0	1830	1			L'Oasis - Menai Bay 2013 02 02 POD2135 file01.CP3	2013-02-02 19:15:00	0	718	1			Usine - Menai Bay 2013 02 02 POD2140 file01.CP3	2013-02-02 19:06:00	0	399	1
Massoni - Menai Bay 2013 02 02 POD2149 file01.CP3	2013-02-02 18:58:00	0	1933	1			L'Oasis - Menai Bay 2013 02 02 POD2135 file01.CP3	2013-02-02 19:16:00	0	753	1			Usine - Menai Bay 2013 02 02 POD2140 file01.CP3	2013-02-02 19:07:00	0	384	1
Massoni - Menai Bay 2013 02 02 POD2149 file01.CP3	2013-02-02 18:59:00	0	1947	1			L'Oasis - Menai Bay 2013 02 02 POD2135 file01.CP3	2013-02-02 19:17:00	0	709	1			Usine - Menai Bay 2013 02 02 POD2140 file01.CP3	2013-02-02 19:08:00	0	424	1
Massoni - Menai Bay 2013 02 02 POD2149 file01.CP3	2013-02-02 19:00:00	0	2042	1			L'Oasis - Menai Bay 2013 02 02 POD2135 file01.CP3	2013-02-02 19:18:00	0	707	1			Usine - Menai Bay 2013 02 02 POD2140 file01.CP3	2013-02-02 19:09:00	0	370	1
Massoni - Menai Bay 2013 02 02 POD2149 file01.CP3	2013-02-02 19:01:00	0	1978	1			L'Oasis - Menai Bay 2013 02 02 POD2135 file01.CP3	2013-02-02 19:19:00	0	699	1			Usine - Menai Bay 2013 02 02 POD2140 file01.CP3	2013-02-02 19:10:00	0	434	1
Massoni - Menai Bay 2013 02 02 POD2149 file01.CP3	2013-02-02 19:02:00	0	2138	1			L'Oasis - Menai Bay 2013 02 02 POD2135 file01.CP3	2013-02-02 19:20:00	0	728	1			Usine - Menai Bay 2013 02 02 POD2140 file01.CP3	2013-02-02 19:11:00	0	452	1
Massoni - Menai Bay 2013 02 02 POD2149 file01.CP3	2013-02-02 19:03:00	0	2245	1			L'Oasis - Menai Bay 2013 02 02 POD2135 file01.CP3	2013-02-02 19:21:00	0	706	1			Usine - Menai Bay 2013 02 02 POD2140 file01.CP3	2013-02-02 19:12:00	0	449	1
Massoni - Menai Bay 2013 02 02 POD2149 file01.CP3	2013-02-02 19:04:00	0	2222	1			L'Oasis - Menai Bay 2013 02 02 POD2135 file01.CP3	2013-02-02 19:22:00	0	730	1			Usine - Menai Bay 2013 02 02 POD2140 file01.CP3	2013-02-02 19:13:00	0	401	1
Massoni - Menai Bay 2013 02 02 POD2149 file01.CP3	2013-02-02 19:05:00	0	2170	1			L'Oasis - Menai Bay 2013 02 02 POD2135 file01.CP3	2013-02-02 19:23:00	0	687	1			Usine - Menai Bay 2013 02 02 POD2140 file01.CP3	2013-02-02 19:14:00	0	401	1
Massoni - Menai Bay 2013 02 02 POD2149 file01.CP3	2013-02-02 19:06:00	0	2219	1			L'Oasis - Menai Bay 2013 02 02 POD2135 file01.CP3	2013-02-02 19:24:00	0	768	1			Usine - Menai Bay 2013 02 02 POD2140 file01.CP3	2013-02-02 19:15:00	0	426	1
Massoni - Menai Bay 2013 02 02 POD2149 file01.CP3	2013-02-02 19:07:00	0	2263	1			L'Oasis - Menai Bay 2013 02 02 POD2135 file01.CP3	2013-02-02 19:25:00	0	721	1			Usine - Menai Bay 2013 02 02 POD2140 file01.CP3	2013-02-02 19:16:00	0	424	1
Massoni - Menai Bay 2013 02 02 POD2149 file01.CP3	2013-02-02 19:08:00	0	2201	1			L'Oasis - Menai Bay 2013 02 02 POD2135 file01.CP3	2013-02-02 19:26:00	0	728	1			Usine - Menai Bay 2013 02 02 POD2140 file01.CP3	2013-02-02 19:17:00	0	423	1
Massoni - Menai Bay 2013 02 02 POD2149 file01.CP3	2013-02-02 19:09:00	0	2293	1			L'Oasis - Menai Bay 2013 02 02 POD2135 file01.CP3	2013-02-02 19:27:00	0	714	1			Usine - Menai Bay 2013 02 02 POD2140 file01.CP3	2013-02-02 19:18:00	0	386	1
Massoni - Menai Bay 2013 02 02 POD2149 file01.CP3	2013-02-02 19:10:00	0	2292	1			L'Oasis - Menai Bay 2013 02 02 POD2135 file01.CP3	2013-02-02 19:28:00	0	752	1			Usine - Menai Bay 2013 02 02 POD2140 file01.CP3	2013-02-02 19:19:00	0	409	1
Massoni - Menai Bay 2013 02 02 POD2149 file01.CP3	2013-02-02 19:11:00	0	2101	1			L'Oasis - Menai Bay 2013 02 02 POD2135 file01.CP3	2013-02-02 19:29:00	0	720	1			Usine - Menai Bay 2013 02 02 POD2140 file01.CP3	2013-02-02 19:20:00	0	381	1
Massoni - Menai Bay 2013 02 02 POD2149 file01.CP3	2013-02-02 19:12:00	0	2213	1			L'Oasis - Menai Bay 2013 02 02 POD2135 file01.CP3	2013-02-02 19:30:00	0	683	1			Usine - Menai Bay 2013 02 02 POD2140 file01.CP3	2013-02-02 19:21:00	0	441	1
Massoni - Menai Bay 2013 02 02 POD2149 file01.CP3	2013-02-02 19:13:00	0	2179	1			L'Oasis - Menai Bay 2013 02 02 POD2135 file01.CP3	2013-02-02 19:31:00	0	660	1			Usine - Menai Bay 2013 02 02 POD2140 file01.CP3	2013-02-02 19:22:00	0	399	1
Massoni - Menai Bay 2013 02 02 POD2149 file01.CP3	2013-02-02 19:14:00	0	2114	1			L'Oasis - Menai Bay 2013 02 02 POD2135 file01.CP3	2013-02-02 19:32:00	0	655	1			Usine - Menai Bay 2013 02 02 POD2140 file01.CP3	2013-02-02 19:23:00	0	392	1
Massoni - Menai Bay 2013 02 02 POD2149 file01.CP3	2013-02-02 19:15:00	0	2442	1			L'Oasis - Menai Bay 2013 02 02 POD2135 file01.CP3	2013-02-02 19:33:00	0	681	1			Usine - Menai Bay 2013 02 02 POD2140 file01.CP3	2013-02-02 19:24:00	0	382	1
Massoni - Menai Bay 2013 02 02 POD2149 file01.CP3	2013-02-02 19:16:00	0	2271	1			L'Oasis - Menai Bay 2013 02 02 POD2135 file01.CP3	2013-02-02 19:34:00	0	716	1			Usine - Menai Bay 2013 02 02 POD2140 file01.CP3	2013-02-02 19:25:00	0	342	1
Massoni - Menai Bay 2013 02 02 POD2149 file01.CP3	2013-02-02 19:17:00	0	2311	1			L'Oasis - Menai Bay 2013 02 02 POD2135 file01.CP3	2013-02-02 19:35:00	0	728	1			Usine - Menai Bay 2013 02 02 POD2140 file01.CP3	2013-02-02 19:26:00	0	456	1
Massoni - Menai Bay 2013 02 02 POD2149 file01.CP3	2013-02-02 19:18:00	0	2244	1			L'Oasis - Menai Bay 2013 02 02 POD2135 file01.CP3	2013-02-02 19:36:00	0	718	1			Usine - Menai Bay 2013 02 02 POD2140 file01.CP3	2013-02-02 19:27:00	0	438	1
Massoni - Menai Bay 2013 02 02 POD2149 file01.CP3	2013-02-02 19:19:00	0	2338	1			L'Oasis - Menai Bay 2013 02 02 POD2135 file01.CP3	2013-02-02 19:37:00	0	733	1			Usine - Menai Bay 2013 02 02 POD2140 file01.CP3	2013-02-02 19:28:00	0	439	1
Massoni - Menai Bay 2013 02 02 POD2149 file01.CP3	2013-02-02 19:20:00	0	2434	1			L'Oasis - Menai Bay 2013 02 02 POD2135 file01.CP3	2013-02-02 19:38:00	0	726	1			Usine - Menai Bay 2013 02 02 POD2140 file01.CP3	2013-02-02 19:29:00	0	403	1
Massoni - Menai Bay 2013 02 02 POD2149 file01.CP3	2013-02-02 19:21:00	0	2364	1			L'Oasis - Menai Bay 2013 02 02 POD2135 file01.CP3	2013-02-02 19:39:00	0	707	1			Usine - Menai Bay 2013 02 02 POD2140 file01.CP3	2013-02-02 19:30:00	0	559	1
Massoni - Menai Bay 2013 02 02 POD2149 file01.CP3	2013-02-02 19:22:00	0	2307	1			L'Oasis - Menai Bay 2013 02 02 POD2135 file01.CP3	2013-02-02 19:40:00	0	687	1			Usine - Menai Bay 2013 02 02 POD2140 file01.CP3	2013-02-02 19:31:00	0	368	1
Massoni - Menai Bay 2013 02 02 POD2149 file01.CP3	2013-02-02 19:23:00	0	2337	1			L'Oasis - Menai Bay 2013 02 02 POD2135 file01.CP3	2013-02-02 19:41:00	0	720	1			Usine - Menai Bay 2013 02 02 POD2140 file01.CP3	2013-02-02 19:32:00	0	360	1
Massoni - Menai Bay 2013 02 02 POD2149 file01.CP3	2013-02-02 19:24:00	0	2596	1			L'Oasis - Menai Bay 2013 02 02 POD2135 file01.CP3	2013-02-02 19:42:00	0	732	1			Usine - Menai Bay 2013 02 02 POD2140 file01.CP3	2013-02-02 19:33:00	0	403	1
Massoni - Menai Bay 2013 02 02 POD2149 file01.CP3	2013-02-02 19:25:00	0	2530	1			L'Oasis - Menai Bay 2013 02 02 POD2135 file01.CP3	2013-02-02 19:43:00	0	701	1			Usine - Menai Bay 2013 02 02 POD2140 file01.CP3	2013-02-02 19:34:00	0	393	1
Massoni - Menai Bay 2013 02 02 POD2149 file01.CP3	2013-02-02 19:26:00	0	2439	1			L'Oasis - Menai Bay 2013 02 02 POD2135 file01.CP3	2013-02-02 19:44:00	0	668	1			Usine - Menai Bay 2013 02 02 POD2140 file01.CP3	2013-02-02 19:35:00	0	388	1
Massoni - Menai Bay 2013 02 02 POD2149 file01.CP3	2013-02-02 19:27:00	0	2467	1			L'Oasis - Menai Bay 2013 02 02 POD2135 file01.CP3	2013-02-02 19:45:00	0	708	1			Usine - Menai Bay 2013 02 02 POD2140 file01.CP3	2013-02-02 19:36:00	0	366	1
Massoni - Menai Bay 2013 02 02 POD2149 file01.CP3	2013-02-02 19:28:00	0	2573	1			L'Oasis - Menai Bay 2013 02 02 POD2135 file01.CP3	2013-02-02 19:46:00	0	629	1			Usine - Menai Bay 2013 02 02 POD2140 file01.CP3	2013-02-02 19:37:00	0	386	1
Massoni - Menai Bay 2013 02 02 POD2149 file01.CP3	2013-02-02 19:29:00	0	2351	1			L'Oasis - Menai Bay 2013 02 02 POD2135 file01.CP3	2013-02-02 19:47:00	0	683	1			Usine - Menai Bay 2013 02 02 POD2140 file01.CP3	2013-02-02 19:38:00	0	354	1
Massoni - Menai Bay 2013 02 02 POD2149 file01.CP3	2013-02-02 19:30:00	0	2550	1			L'Oasis - Menai Bay 2013 02 02 POD2135 file01.CP3	2013-02-02 19:48:00	0	686	1			Usine - Menai Bay 2013 02 02 POD2140 file01.CP3	2013-02-02 19:39:00	0	312	1
Massoni - Menai Bay 2013 02 02 POD2149 file01.CP3	2013-02-02 19:31:00	0	2402	1			L'Oasis - Menai Bay 2013 02 02 POD2135 file01.CP3	2013-02-02 19:49:00	0	715	1			Usine - Menai Bay 2013 02 02 POD2140 file01.CP3	2013-02-02 19:40:00	0	340	1
Massoni - Menai Bay 2013 02 02 POD2149 file01.CP3	2013-02-02 19:32:00	0	2329	1			L'Oasis - Menai Bay 2013 02 02 POD2135 file01.CP3	2013-02-02 19:50:00	0	665	1			Usine - Menai Bay 2013 02 02 POD2140 file01.CP3	2013-02-02 19:41:00	0	366	1
Massoni - Menai Bay 2013 02 02 POD2149 file01.CP3	2013-02-02 19:33:00	0	2216	1			L'Oasis - Menai Bay 2013 02 02 POD2135 file01.CP3	2013-02-02 19:51:00	0	632	1			Usine - Menai Bay 2013 02 02 POD2140 file01.CP3	2013-02-02 19:42:00	0	404	1
Massoni - Menai Bay 2013 02 02 POD2149 file01.CP3	2013-02-02 19:34:00	0	2337	1			L'Oasis - Menai Bay 2013 02 02 POD2135 file01.CP3	2013-02-02 19:52:00	0	722	1			Usine - Menai Bay 2013 02 02 POD2140 file01.CP3	2013-02-02 19:43:00	0	362	1
Massoni - Menai Bay 2013 02 02 POD2149 file01.CP3	2013-02-02 19:35:00	0	2230	1			L'Oasis - Menai Bay 2013 02 02 POD2135 file01.CP3	2013-02-02 19:53:00	0	741	1			Usine - Menai Bay 2013 02 02 POD2140 file01.CP3	2013-02-02 19:44:00	0	330	1
Massoni - Menai Bay 2013 02 02 POD2149 file01.CP3	2013-02-02 19:36:00	0	2039	1			L'Oasis - Menai Bay 2013 02 02 POD2135 file01.CP3	2013-02-02 19:54:00	0	646	1			Usine - Menai Bay 2013 02 02 POD2140 file01.CP3	2013-02-02 19:45:00	0	341	1
Massoni - Menai Bay 2013 02 02 POD2149 file01.CP3	2013-02-02 19:37:00	0	2072	1			L'Oasis - Menai Bay 2013 02 02 POD2135 file01.CP3	2013-02-02 19:55:00	0	662	1			Usine - Menai Bay 2013 02 02 POD2140 file01.CP3	2013-02-02 19:46:00	0	330	1
Massoni - Menai Bay 2013 02 02 POD2149 file01.CP3	2013-02-02 19:38:00	0	2123	1			L'Oasis - Menai Bay 2013 02 02 POD2135 file01.CP3	2013-02-02 19:56:00	0	731	1			Usine - Menai Bay 2013 02 02 POD2140 file01.CP3	2013-02-02 19:47:00	0	338	1
Massoni - Menai Bay 2013 02 02 POD2149 file01.CP3	2013-02-02 19:39:00	0	2148	1			L'Oasis - Menai Bay 2013 02 02 POD2135 file01.CP3	2013-02-02 19:57:00	0	638	1			Usine - Menai Bay 2013 02 02 POD2140 file01.CP3	2013-02-02 19:48:00	0	345	1
Massoni - Menai Bay 2013 02 02 POD2149 file01.CP3	2013-02-02 19:40:00	0	2132	1			L'Oasis - Menai Bay 2013 02 02 POD2135 file01.CP3	2013-02-02 19:58:00	0	673	1			Usine - Menai Bay 2013 02 02 POD2140 file01.CP3	2013-02-02 19:49:00	0	335	1
Massoni - Menai Bay 2013 02 02 POD2149 file01.CP3	2013-02-02 19:41:00	0	2138	1			L'Oasis - Menai Bay 2013 02 02 POD2135 file01.CP3	2013-02-02 19:59:00	0	654	1			Usine - Menai Bay 2013 02 02 POD2140 file01.CP3	2013-02-02 19:50:00	0	311	1
Massoni - Menai Bay 2013 02 02 POD2149 file01.CP3	2013-02-02 19:42:00	0	2104	1			L'Oasis - Menai Bay 2013 02 02 POD2135 file01.CP3	2013-02-02 20:00:00	0	668	1			Usine - Menai Bay 2013 02 02 POD2140 file01.CP3	2013-02-02 19:51:00	0	377	1
Massoni - Menai Bay 2013 02 02 POD2149 file01.CP3	2013-02-02 19:43:00	0	2123	1			L'Oasis - Menai Bay 2013 02 02 POD2135 file01.CP3	2013-02-02 20:01:00	0	736	1			Usine - Menai Bay 2013 02 02 POD2140 file01.CP3	2013-02-02 19:52:00	0	297	1
Massoni - Menai Bay 2013 02 02 POD2149 file01.CP3	2013-02-02 19:44:00	0	2122	1			L'Oasis - Menai Bay 2013 02 02 POD2135 file01.CP3	2013-02-02 20:02:00	0	680	1			Usine - Menai Bay 2013 02 02 POD2140 file01.CP3	2013-02-02 19:53:00	0	360	1
Massoni - Menai Bay 2013 02 02 POD2149 file01.CP3	2013-02-02 19:45:00	0	1898	1			L'Oasis - Menai Bay 2013 02 02 POD2135 file01.CP3	2013-02-02 20:03:00	0	656	1			Usine - Menai Bay 2013 02 02 POD2140 file01.CP3	2013-02-02 19:54:00	0	331	1
Massoni - Menai Bay 2013 02 02 POD2149 file01.CP3	2013-02-02 19:46:00	0	2069	1			L'Oasis - Menai Bay 2013 02 02 POD2135 file01.CP3	2013-02-02 20:04:00	0	681	1			Usine - Menai Bay 2013 02 02 POD2140 file01.CP3	2013-02-02 19:55:00	0	339	1
Massoni - Menai Bay 2013 02 02 POD2149 file01.CP3	2013-02-02 19:47:00	0	2028	1			L'Oasis - Menai Bay 2013 02 02 POD2135 file01.CP3	2013-02-02 20:05:00	0	647	1			Usine - Menai Bay 2013 02 02 POD2140 file01.CP3	2013-02-02 19:56:00	0	378	1
Massoni - Menai Bay 2013 02 02 POD2149 file01.CP3	2013-02-02 19:48:00	0	2186	1			L'Oasis - Menai Bay 2013 02 02 POD2135 file01.CP3	2013-02-02 20:06:00	0	707	1			Usine - Menai Bay 2013 02 02 POD2140 file01.CP3	2013-02-02 19:57:00	0	374	1
Massoni - Menai Bay 2013 02 02 POD2149 file01.CP3	2013-02-02 19:49:00	0	2039	1			L'Oasis - Menai Bay 2013 02 02 POD2135 file01.CP3	2013-02-02 20:07:00	0	708	1			Usine - Menai Bay 2013 02 02 POD2140 file01.CP3	2013-02-02 19:58:00	0	311	1
Massoni - Menai Bay 2013 02 02 POD2149 file01.CP3	2013-02-02 19:50:00	0	1996	1			L'Oasis - Menai Bay 2013 02 02 POD2135 file01.CP3	2013-02-02 20:08:00	0	655	1			Usine - Menai Bay 2013 02 02 POD2140 file01.CP3	2013-02-02 19:59:00	0	310	1
Massoni - Menai Bay 2013 02 02 POD2149 file01.CP3	2013-02-02 19:51:00	0	2056	1			L'Oasis - Menai Bay 2013 02 02 POD2135 file01.CP3	2013-02-02 20:09:00	0	654	1			Usine - Menai Bay 2013 02 02 POD2140 file01.CP3	2013-02-02 20:00:00	0	346	1
Massoni - Menai Bay 2013 02 02 POD2149 file01.CP3	2013-02-02 19:52:00	0	2063	1			L'Oasis - Menai Bay 2013 02 02 POD2135 file01.CP3	2013-02-02 20:10:00	0	715	1			Usine - Menai Bay 2013 02 02 POD2140 file01.CP3	2013-02-02 20:01:00	0	302	1
Massoni - Menai Bay 2013 02 02 POD2149 file01.CP3	2013-02-02 19:53:00	0	2138	1			L'Oasis - Menai Bay 2013 02 02 POD2135 file01.CP3	2013-02-02 20:11:00	0	668	1			Usine - Menai Bay 2013 02 02 POD2140 file01.CP3	2013-02-02 20:02:00	0	358	1
Massoni - Menai Bay 2013 02 02 POD2149 file01.CP3	2013-02-02 19:54:00	0	2264	1			L'Oasis - Menai Bay 2013 02 02 POD2135 file01.CP3	2013-02-02 20:12:00	0	704	1			Usine - Menai Bay 2013 02 02 POD2140 file01.CP3	2013-02-02 20:03:00	0	317	1
Massoni - Menai Bay 2013 02 02 POD2149 file01.CP3	2013-02-02 19:55:00	0	2241	1			L'Oasis - Menai Bay 2013 02 02 POD2135 file01.CP3	2013-02-02 20:13:00	0	688	1			Usine - Menai Bay 2013 02 02 POD2140 file01.CP3	2013-02-02 20:04:00	0	374	1
Massoni - Menai Bay 2013 02 02 POD2149 file01.CP3	2013-02-02 19:56:00	0	2321	1			L'Oasis - Menai Bay 2013 02 02 POD2135 file01.CP3	2013-02-02 20:14:00	0	665	1			Usine - Menai Bay 2013 02 02 POD2140 file01.CP3	2013-02-02 20:05:00	0	530	1
Massoni - Menai Bay 2013 02 02 POD2149 file01.CP3	2013-02-02 19:57:00	0	2285	1			L'Oasis - Menai Bay 2013 02 02 POD2135 file01.CP3	2013-02-02 20:15:00	0	656	1			Usine - Menai Bay 2013 02 02 POD2140 file01.CP3	2013-02-02 20:06:00	0	899	1
Massoni - Menai Bay 2013 02 02 POD2149 file01.CP3	2013-02-02 19:58:00	0	2431	1			L'Oasis - Menai Bay 2013 02 02 POD2135 file01.CP3	2013-02-02 20:16:00	0	668	1			Usine - Menai Bay 2013 02 02 POD2140 file01.CP3	2013-02-02 20:07:00	0	281	1
Massoni - Menai Bay 2013 02 02 POD2149 file01.CP3	2013-02-02 19:59:00	0	2413	1			L'Oasis - Menai Bay 2013 02 02 POD2135 file01.CP3	2013-02-02 20:17:00	0	669	1			Usine - Menai Bay 2013 02 02 POD2140 file01.CP3	2013-02-02 20:08:00	0	280	1
Massoni - Menai Bay 2013 02 02 POD2149 file01.CP3	2013-02-02 20:00:00	0	2331	1			L'Oasis - Menai Bay 2013 02 02 POD2135 file01.CP3	2013-02-02 20:18:00	0	647	1			Usine - Menai Bay 2013 02 02 POD2140 file01.CP3	2013-02-02 20:09:00	0	317	1
Massoni - Menai Bay 2013 02 02 POD2149 file01.CP3	2013-02-02 20:01:00	0	2513	1			L'Oasis - Menai Bay 2013 02 02 POD2135 file01.CP3	2013-02-02 20:19:00	0	654	1			Usine - Menai Bay 2013 02 02 POD2140 file01.CP3	2013-02-02 20:10:00	0	274	1
Massoni - Menai Bay 2013 02 02 POD2149 file01.CP3	2013-02-02 20:02:00	0	2241	1			L'Oasis - Menai Bay 2013 02 02 POD2135 file01.CP3	2013-02-02 20:20:00	0	713	1			Usine - Menai Bay 2013 02 02 POD2140 file01.CP3	2013-02-02 20:11:00	0	311	1
Massoni - Menai Bay 2013 02 02 POD2149 file01.CP3	2013-02-02 20:03:00	0	2377	1			L'Oasis - Menai Bay 2013 02 02 POD2135 file01.CP3	2013-02-02 20:21:00	0	698	1			Usine - Menai Bay 2013 02 02 POD2140 file01.CP3	2013-02-02 20:12:00	0	260	1
Massoni - Menai Bay 2013 02 02 POD2149 file01.CP3	2013-02-02 20:04:00	0	2588	1			L'Oasis - Menai Bay 2013 02 02 POD2135 file01.CP3	2013-02-02 20:22:00	0	634	1			Usine - Menai Bay 2013 02 02 POD2140 file01.CP3	2013-02-02 20:13:00	0	283	1
Massoni - Menai Bay 2013 02 02 POD2149 file01.CP3	2013-02-02 20:05:00	0	2551	1			L'Oasis - Menai Bay 2013 02 02 POD2135 file01.CP3	2013-02-02 20:23:00	0	676	1			Usine - Menai Bay 2013 02 02 POD2140 file01.CP3	2013-02-02 20:14:00	0	333	1
Massoni - Menai Bay 2013 02 02 POD2149 file01.CP3	2013-02-02 20:06:00	0	2585	1			L'Oasis - Menai Bay 2013 02 02 POD2135 file01.CP3	2013-02-02 20:24:00	0	701	1			Usine - Menai Bay 2013 02 02 POD2140 file01.CP3	2013-02-02 20:15:00	0	268	1
Massoni - Menai Bay 2013 02 02 POD2149 file01.CP3	2013-02-02 20:07:00	0	2601	1			L'Oasis - Menai Bay 2013 02 02 POD2135 file01.CP3	2013-02-02 20:25:00	0	721	1			Usine - Menai Bay 2013 02 02 POD2140 file01.CP3	2013-02-02 20:16:00	0	248	1
Massoni - Menai Bay 2013 02 02 POD2149 file01.CP3	2013-02-02 20:08:00	0	2639	1			L'Oasis - Menai Bay 2013 02 02 POD2135 file01.CP3	2013-02-02 20:26:00	0	687	1			Usine - Menai Bay 2013 02 02 POD2140 file01.CP3	2013-02-02 20:17:00	0	299	1
Massoni - Menai Bay 2013 02 02 POD2149 file01.CP3	2013-02-02 20:09:00	0	2489	1			L'Oasis - Menai Bay 2013 02 02 POD2135 file01.CP3	2013-02-02 20:27:00	0	713	1			Usine - Menai Bay 2013 02 02 POD2140 file01.CP3	2013-02-02 20:18:00	0	317	1
Massoni - Menai Bay 2013 02 02 POD2149 file01.CP3	2013-02-02 20:10:00	0	2569	1			L'Oasis - Menai Bay 2013 02 02 POD2135 file01.CP3	2013-02-02 20:28:00	0	600	1			Usine - Menai Bay 2013 02 02 POD2140 file01.CP3	2013-02-02 20:19:00	0	253	1
Massoni - Menai Bay 2013 02 02 POD2149 file01.CP3	2013-02-02 20:11:00	0	2511	1			L'Oasis - Menai Bay 2013 02 02 POD2135 file01.CP3	2013-02-02 20:29:00	0	668	1			Usine - Menai Bay 2013 02 02 POD2140 file01.CP3	2013-02-02 20:20:00	0	407	1
Massoni - Menai Bay 2013 02 02 POD2149 file01.CP3	2013-02-02 20:12:00	0	2550	1			L'Oasis - Menai Bay 2013 02 02 POD2135 file01.CP3	2013-02-02 20:30:00	0	671	1			Usine - Menai Bay 2013 02 02 POD2140 file01.CP3	2013-02-02 20:21:00	0	250	1
Massoni - Menai Bay 2013 02 02 POD2149 file01.CP3	2013-02-02 20:13:00	0	2486	1			L'Oasis - Menai Bay 2013 02 02 POD2135 file01.CP3	2013-02-02 20:31:00	0	692	1			Usine - Menai Bay 2013 02 02 POD2140 file01.CP3	2013-02-02 20:22:00	0	285	1
Massoni - Menai Bay 2013 02 02 POD2149 file01.CP3	2013-02-02 20:14:00	0	2665	1			L'Oasis - Menai Bay 2013 02 02 POD2135 file01.CP3	2013-02-02 20:32:00	0	712	1			Usine - Menai Bay 2013 02 02 POD2140 file01.CP3	2013-02-02 20:23:00	0	334	1
Massoni - Menai Bay 2013 02 02 POD2149 file01.CP3	2013-02-02 20:15:00	0	2535	1			L'Oasis - Menai Bay 2013 02 02 POD2135 file01.CP3	2013-02-02 20:33:00	0	638	1			Usine - Menai Bay 2013 02 02 POD2140 file01.CP3	2013-02-02 20:24:00	0	368	1
Massoni - Menai Bay 2013 02 02 POD2149 file01.CP3	2013-02-02 20:16:00	0	2387	1			L'Oasis - Menai Bay 2013 02 02 POD2135 file01.CP3	2013-02-02 20:34:00	0	659	1			Usine - Menai Bay 2013 02 02 POD2140 file01.CP3	2013-02-02 20:25:00	1	696	1
Massoni - Menai Bay 2013 02 02 POD2149 file01.CP3	2013-02-02 20:17:00	0	2391	1			L'Oasis - Menai Bay 2013 02 02 POD2135 file01.CP3	2013-02-02 20:35:00	0	696	1			Usine - Menai Bay 2013 02 02 POD2140 file01.CP3	2013-02-02 20:26:00	1	825	1
Massoni - Menai Bay 2013 02 02 POD2149 file01.CP3	2013-02-02 20:18:00	0	2521	1			L'Oasis - Menai Bay 2013 02 02 POD2135 file01.CP3	2013-02-02 20:36:00	0	690	1			Usine - Menai Bay 2013 02 02 POD2140 file01.CP3	2013-02-02 20:27:00	1	311	1
Massoni - Menai Bay 2013 02 02 POD2149 file01.CP3	2013-02-02 20:19:00	0	2487	1			L'Oasis - Menai Bay 2013 02 02 POD2135 file01.CP3	2013-02-02 20:37:00	0	674	1			Usine - Menai Bay 2013 02 02 POD2140 file01.CP3	2013-02-02 20:28:00	1	265	1
Massoni - Menai Bay 2013 02 02 POD2149 file01.CP3	2013-02-02 20:20:00	0	2519	1			L'Oasis - Menai Bay 2013 02 02 POD2135 file01.CP3	2013-02-02 20:38:00	0	636	1			Usine - Menai Bay 2013 02 02 POD2140 file01.CP3	2013-02-02 20:29:00	1	562	1
Massoni - Menai Bay 2013 02 02 POD2149 file01.CP3	2013-02-02 20:21:00	0	2298	1			L'Oasis - Menai Bay 2013 02 02 POD2135 file01.CP3	2013-02-02 20:39:00	0	664	1			Usine - Menai Bay 2013 02 02 POD2140 file01.CP3	2013-02-02 20:30:00	1	325	1
Massoni - Menai Bay 2013 02 02 POD2149 file01.CP3	2013-02-02 20:22:00	0	2421	1			L'Oasis - Menai Bay 2013 02 02 POD2135 file01.CP3	2013-02-02 20:40:00	0	657	1			Usine - Menai Bay 2013 02 02 POD2140 file01.CP3	2013-02-02 20:31:00	1	289	1
Massoni - Menai Bay 2013 02 02 POD2149 file01.CP3	2013-02-02 20:23:00	0	2340	1			L'Oasis - Menai Bay 2013 02 02 POD2135 file01.CP3	2013-02-02 20:41:00	0	641	1			Usine - Menai Bay 2013 02 02 POD2140 file01.CP3	2013-02-02 20:32:00	1	536	1
Massoni - Menai Bay 2013 02 02 POD2149 file01.CP3	2013-02-02 20:24:00	0	2141	1			L'Oasis - Menai Bay 2013 02 02 POD2135 file01.CP3	2013-02-02 20:42:00	0	645	1			Usine - Menai Bay 2013 02 02 POD2140 file01.CP3	2013-02-02 20:33:00	1	351	1
Massoni - Menai Bay 2013 02 02 POD2149 file01.CP3	2013-02-02 20:25:00	0	2082	1			L'Oasis - Menai Bay 2013 02 02 POD2135 file01.CP3	2013-02-02 20:43:00	0	640	1			Usine - Menai Bay 2013 02 02 POD2140 file01.CP3	2013-02-02 20:34:00	1	256	1
Massoni - Menai Bay 2013 02 02 POD2149 file01.CP3	2013-02-02 20:26:00	0	2082	1			L'Oasis - Menai Bay 2013 02 02 POD2135 file01.CP3	2013-02-02 20:44:00	0	687	1			Usine - Menai Bay 2013 02 02 POD2140 file01.CP3	2013-02-02 20:35:00	1	461	1
Massoni - Menai Bay 2013 02 02 POD2149 file01.CP3	2013-02-02 20:27:00	0	2058	1			L'Oasis - Menai Bay 2013 02 02 POD2135 file01.CP3	2013-02-02 20:45:00	0	611	1			Usine - Menai Bay 2013 02 02 POD2140 file01.CP3	2013-02-02 20:36:00	1	423	1
Massoni - Menai Bay 2013 02 02 POD2149 file01.CP3	2013-02-02 20:28:00	0	2057	1			L'Oasis - Menai Bay 2013 02 02 POD2135 file01.CP3	2013-02-02 20:46:00	0	672	1			Usine - Menai Bay 2013 02 02 POD2140 file01.CP3	2013-02-02 20:37:00	1	312	1
Massoni - Menai Bay 2013 02 02 POD2149 file01.CP3	2013-02-02 20:29:00	0	1935	1			L'Oasis - Menai Bay 2013 02 02 POD2135 file01.CP3	2013-02-02 20:47:00	0	606	1			Usine - Menai Bay 2013 02 02 POD2140 file01.CP3	2013-02-02 20:38:00	0	349	1
Massoni - Menai Bay 2013 02 02 POD2149 file01.CP3	2013-02-02 20:30:00	0	2010	1			L'Oasis - Menai Bay 2013 02 02 POD2135 file01.CP3	2013-02-02 20:48:00	0	631	1			Usine - Menai Bay 2013 02 02 POD2140 file01.CP3	2013-02-02 20:39:00	0	324	1
Massoni - Menai Bay 2013 02 02 POD2149 file01.CP3	2013-02-02 20:31:00	0	1871	1			L'Oasis - Menai Bay 2013 02 02 POD2135 file01.CP3	2013-02-02 20:49:00	0	684	1			Usine - Menai Bay 2013 02 02 POD2140 file01.CP3	2013-02-02 20:40:00	0	411	1
Massoni - Menai Bay 2013 02 02 POD2149 file01.CP3	2013-02-02 20:32:00	0	1918	1			L'Oasis - Menai Bay 2013 02 02 POD2135 file01.CP3	2013-02-02 20:50:00	0	689	1			Usine - Menai Bay 2013 02 02 POD2140 file01.CP3	2013-02-02 20:41:00	1	1208	1
Massoni - Menai Bay 2013 02 02 POD2149 file01.CP3	2013-02-02 20:33:00	0	1799	1			L'Oasis - Menai Bay 2013 02 02 POD2135 file01.CP3	2013-02-02 20:51:00	0	692	1			Usine - Menai Bay 2013 02 02 POD2140 file01.CP3	2013-02-02 20:42:00	1	316	1
Massoni - Menai Bay 2013 02 02 POD2149 file01.CP3	2013-02-02 20:34:00	0	1924	1			L'Oasis - Menai Bay 2013 02 02 POD2135 file01.CP3	2013-02-02 20:52:00	0	655	1			Usine - Menai Bay 2013 02 02 POD2140 file01.CP3	2013-02-02 20:43:00	0	367	1
Massoni - Menai Bay 2013 02 02 POD2149 file01.CP3	2013-02-02 20:35:00	0	1852	1			L'Oasis - Menai Bay 2013 02 02 POD2135 file01.CP3	2013-02-02 20:53:00	0	673	1			Usine - Menai Bay 2013 02 02 POD2140 file01.CP3	2013-02-02 20:44:00	0	489	1
Massoni - Menai Bay 2013 02 02 POD2149 file01.CP3	2013-02-02 20:36:00	0	1889	1			L'Oasis - Menai Bay 2013 02 02 POD2135 file01.CP3	2013-02-02 20:54:00	0	727	1			Usine - Menai Bay 2013 02 02 POD2140 file01.CP3	2013-02-02 20:45:00	0	284	1
Massoni - Menai Bay 2013 02 02 POD2149 file01.CP3	2013-02-02 20:37:00	0	1825	1			L'Oasis - Menai Bay 2013 02 02 POD2135 file01.CP3	2013-02-02 20:55:00	0	709	1			Usine - Menai Bay 2013 02 02 POD2140 file01.CP3	2013-02-02 20:46:00	0	294	1
Massoni - Menai Bay 2013 02 02 POD2149 file01.CP3	2013-02-02 20:38:00	0	1837	1			L'Oasis - Menai Bay 2013 02 02 POD2135 file01.CP3	2013-02-02 20:56:00	0	693	1			Usine - Menai Bay 2013 02 02 POD2140 file01.CP3	2013-02-02 20:47:00	0	456	1
Massoni - Menai Bay 2013 02 02 POD2149 file01.CP3	2013-02-02 20:39:00	0	1867	1			L'Oasis - Menai Bay 2013 02 02 POD2135 file01.CP3	2013-02-02 20:57:00	0	673	1			Usine - Menai Bay 2013 02 02 POD2140 file01.CP3	2013-02-02 20:48:00	0	585	1
Massoni - Menai Bay 2013 02 02 POD2149 file01.CP3	2013-02-02 20:40:00	0	1865	1			L'Oasis - Menai Bay 2013 02 02 POD2135 file01.CP3	2013-02-02 20:58:00	0	740	1			Usine - Menai Bay 2013 02 02 POD2140 file01.CP3	2013-02-02 20:49:00	0	505	1
Massoni - Menai Bay 2013 02 02 POD2149 file01.CP3	2013-02-02 20:41:00	0	1829	1			L'Oasis - Menai Bay 2013 02 02 POD2135 file01.CP3	2013-02-02 20:59:00	0	675	1			Usine - Menai Bay 2013 02 02 POD2140 file01.CP3	2013-02-02 20:50:00	0	665	1
Massoni - Menai Bay 2013 02 02 POD2149 file01.CP3	2013-02-02 20:42:00	0	1850	1			L'Oasis - Menai Bay 2013 02 02 POD2135 file01.CP3	2013-02-02 21:00:00	0	676	1			Usine - Menai Bay 2013 02 02 POD2140 file01.CP3	2013-02-02 20:51:00	0	690	1
Massoni - Menai Bay 2013 02 02 POD2149 file01.CP3	2013-02-02 20:43:00	0	1847	1			L'Oasis - Menai Bay 2013 02 02 POD2135 file01.CP3	2013-02-02 21:01:00	0	707	1			Usine - Menai Bay 2013 02 02 POD2140 file01.CP3	2013-02-02 20:52:00	0	524	1
Massoni - Menai Bay 2013 02 02 POD2149 file01.CP3	2013-02-02 20:44:00	0	1870	1			L'Oasis - Menai Bay 2013 02 02 POD2135 file01.CP3	2013-02-02 21:02:00	0	712	1			Usine - Menai Bay 2013 02 02 POD2140 file01.CP3	2013-02-02 20:53:00	0	340	1
Massoni - Menai Bay 2013 02 02 POD2149 file01.CP3	2013-02-02 20:45:00	0	1759	1			L'Oasis - Menai Bay 2013 02 02 POD2135 file01.CP3	2013-02-02 21:03:00	0	762	1			Usine - Menai Bay 2013 02 02 POD2140 file01.CP3	2013-02-02 20:54:00	0	306	1
Massoni - Menai Bay 2013 02 02 POD2149 file01.CP3	2013-02-02 20:46:00	0	1795	1			L'Oasis - Menai Bay 2013 02 02 POD2135 file01.CP3	2013-02-02 21:04:00	0	724	1			Usine - Menai Bay 2013 02 02 POD2140 file01.CP3	2013-02-02 20:55:00	1	809	1
Massoni - Menai Bay 2013 02 02 POD2149 file01.CP3	2013-02-02 20:47:00	0	1816	1			L'Oasis - Menai Bay 2013 02 02 POD2135 file01.CP3	2013-02-02 21:05:00	0	666	1			Usine - Menai Bay 2013 02 02 POD2140 file01.CP3	2013-02-02 20:56:00	1	346	1
Massoni - Menai Bay 2013 02 02 POD2149 file01.CP3	2013-02-02 20:48:00	0	1786	1			L'Oasis - Menai Bay 2013 02 02 POD2135 file01.CP3	2013-02-02 21:06:00	0	705	1			Usine - Menai Bay 2013 02 02 POD2140 file01.CP3	2013-02-02 20:57:00	0	251	1
Massoni - Menai Bay 2013 02 02 POD2149 file01.CP3	2013-02-02 20:49:00	0	1773	1			L'Oasis - Menai Bay 2013 02 02 POD2135 file01.CP3	2013-02-02 21:07:00	0	719	1			Usine - Menai Bay 2013 02 02 POD2140 file01.CP3	2013-02-02 20:58:00	0	304	1
Massoni - Menai Bay 2013 02 02 POD2149 file01.CP3	2013-02-02 20:50:00	0	1868	1			L'Oasis - Menai Bay 2013 02 02 POD2135 file01.CP3	2013-02-02 21:08:00	0	704	1			Usine - Menai Bay 2013 02 02 POD2140 file01.CP3	2013-02-02 20:59:00	1	543	1
Massoni - Menai Bay 2013 02 02 POD2149 file01.CP3	2013-02-02 20:51:00	0	1955	1			L'Oasis - Menai Bay 2013 02 02 POD2135 file01.CP3	2013-02-02 21:09:00	0	706	1			Usine - Menai Bay 2013 02 02 POD2140 file01.CP3	2013-02-02 21:00:00	1	407	1
Massoni - Menai Bay 2013 02 02 POD2149 file01.CP3	2013-02-02 20:52:00	0	1990	1			L'Oasis - Menai Bay 2013 02 02 POD2135 file01.CP3	2013-02-02 21:10:00	0	710	1			Usine - Menai Bay 2013 02 02 POD2140 file01.CP3	2013-02-02 21:01:00	1	693	1
Massoni - Menai Bay 2013 02 02 POD2149 file01.CP3	2013-02-02 20:53:00	0	1890	1			L'Oasis - Menai Bay 2013 02 02 POD2135 file01.CP3	2013-02-02 21:11:00	0	694	1			Usine - Menai Bay 2013 02 02 POD2140 file01.CP3	2013-02-02 21:02:00	1	441	1
Massoni - Menai Bay 2013 02 02 POD2149 file01.CP3	2013-02-02 20:54:00	0	1869	1			L'Oasis - Menai Bay 2013 02 02 POD2135 file01.CP3	2013-02-02 21:12:00	0	666	1			Usine - Menai Bay 2013 02 02 POD2140 file01.CP3	2013-02-02 21:03:00	1	397	1
Massoni - Menai Bay 2013 02 02 POD2149 file01.CP3	2013-02-02 20:55:00	0	1885	1			L'Oasis - Menai Bay 2013 02 02 POD2135 file01.CP3	2013-02-02 21:13:00	0	664	1			Usine - Menai Bay 2013 02 02 POD2140 file01.CP3	2013-02-02 21:04:00	1	335	1
Massoni - Menai Bay 2013 02 02 POD2149 file01.CP3	2013-02-02 20:56:00	0	1919	1			L'Oasis - Menai Bay 2013 02 02 POD2135 file01.CP3	2013-02-02 21:14:00	0	780	1			Usine - Menai Bay 2013 02 02 POD2140 file01.CP3	2013-02-02 21:05:00	1	488	1
Massoni - Menai Bay 2013 02 02 POD2149 file01.CP3	2013-02-02 20:57:00	0	1999	1			L'Oasis - Menai Bay 2013 02 02 POD2135 file01.CP3	2013-02-02 21:15:00	0	682	1			Usine - Menai Bay 2013 02 02 POD2140 file01.CP3	2013-02-02 21:06:00	1	411	1
Massoni - Menai Bay 2013 02 02 POD2149 file01.CP3	2013-02-02 20:58:00	0	1981	1			L'Oasis - Menai Bay 2013 02 02 POD2135 file01.CP3	2013-02-02 21:16:00	0	750	1			Usine - Menai Bay 2013 02 02 POD2140 file01.CP3	2013-02-02 21:07:00	1	342	1
Massoni - Menai Bay 2013 02 02 POD2149 file01.CP3	2013-02-02 20:59:00	0	1951	1			L'Oasis - Menai Bay 2013 02 02 POD2135 file01.CP3	2013-02-02 21:17:00	0	712	1			Usine - Menai Bay 2013 02 02 POD2140 file01.CP3	2013-02-02 21:08:00	1	345	1
Massoni - Menai Bay 2013 02 02 POD2149 file01.CP3	2013-02-02 21:00:00	0	1907	1			L'Oasis - Menai Bay 2013 02 02 POD2135 file01.CP3	2013-02-02 21:18:00	0	694	1			Usine - Menai Bay 2013 02 02 POD2140 file01.CP3	2013-02-02 21:09:00	1	478	1
Massoni - Menai Bay 2013 02 02 POD2149 file01.CP3	2013-02-02 21:01:00	0	1908	1			L'Oasis - Menai Bay 2013 02 02 POD2135 file01.CP3	2013-02-02 21:19:00	0	706	1			Usine - Menai Bay 2013 02 02 POD2140 file01.CP3	2013-02-02 21:10:00	1	673	1
Massoni - Menai Bay 2013 02 02 POD2149 file01.CP3	2013-02-02 21:02:00	0	1867	1			L'Oasis - Menai Bay 2013 02 02 POD2135 file01.CP3	2013-02-02 21:20:00	0	724	1			Usine - Menai Bay 2013 02 02 POD2140 file01.CP3	2013-02-02 21:11:00	1	303	1
Massoni - Menai Bay 2013 02 02 POD2149 file01.CP3	2013-02-02 21:03:00	0	1971	1			L'Oasis - Menai Bay 2013 02 02 POD2135 file01.CP3	2013-02-02 21:21:00	0	727	1			Usine - Menai Bay 2013 02 02 POD2140 file01.CP3	2013-02-02 21:12:00	1	864	1
Massoni - Menai Bay 2013 02 02 POD2149 file01.CP3	2013-02-02 21:04:00	0	1961	1			L'Oasis - Menai Bay 2013 02 02 POD2135 file01.CP3	2013-02-02 21:22:00	0	712	1			Usine - Menai Bay 2013 02 02 POD2140 file01.CP3	2013-02-02 21:13:00	1	616	1
Massoni - Menai Bay 2013 02 02 POD2149 file01.CP3	2013-02-02 21:05:00	0	1930	1			L'Oasis - Menai Bay 2013 02 02 POD2135 file01.CP3	2013-02-02 21:23:00	0	681	1			Usine - Menai Bay 2013 02 02 POD2140 file01.CP3	2013-02-02 21:14:00	1	573	1
Massoni - Menai Bay 2013 02 02 POD2149 file01.CP3	2013-02-02 21:06:00	0	1924	1			L'Oasis - Menai Bay 2013 02 02 POD2135 file01.CP3	2013-02-02 21:24:00	0	653	1			Usine - Menai Bay 2013 02 02 POD2140 file01.CP3	2013-02-02 21:15:00	1	266	1
Massoni - Menai Bay 2013 02 02 POD2149 file01.CP3	2013-02-02 21:07:00	0	1942	1			L'Oasis - Menai Bay 2013 02 02 POD2135 file01.CP3	2013-02-02 21:25:00	0	768	1			Usine - Menai Bay 2013 02 02 POD2140 file01.CP3	2013-02-02 21:16:00	1	579	1
Massoni - Menai Bay 2013 02 02 POD2149 file01.CP3	2013-02-02 21:08:00	0	1990	1			L'Oasis - Menai Bay 2013 02 02 POD2135 file01.CP3	2013-02-02 21:26:00	0	673	1			Usine - Menai Bay 2013 02 02 POD2140 file01.CP3	2013-02-02 21:17:00	1	561	1
Massoni - Menai Bay 2013 02 02 POD2149 file01.CP3	2013-02-02 21:09:00	0	1969	1			L'Oasis - Menai Bay 2013 02 02 POD2135 file01.CP3	2013-02-02 21:27:00	0	678	1			Usine - Menai Bay 2013 02 02 POD2140 file01.CP3	2013-02-02 21:18:00	1	353	1
Massoni - Menai Bay 2013 02 02 POD2149 file01.CP3	2013-02-02 21:10:00	0	1863	1			L'Oasis - Menai Bay 2013 02 02 POD2135 file01.CP3	2013-02-02 21:28:00	0	751	1			Usine - Menai Bay 2013 02 02 POD2140 file01.CP3	2013-02-02 21:19:00	0	403	1
Massoni - Menai Bay 2013 02 02 POD2149 file01.CP3	2013-02-02 21:11:00	0	1961	1			L'Oasis - Menai Bay 2013 02 02 POD2135 file01.CP3	2013-02-02 21:29:00	0	701	1			Usine - Menai Bay 2013 02 02 POD2140 file01.CP3	2013-02-02 21:20:00	0	336	1
Massoni - Menai Bay 2013 02 02 POD2149 file01.CP3	2013-02-02 21:12:00	0	1976	1			L'Oasis - Menai Bay 2013 02 02 POD2135 file01.CP3	2013-02-02 21:30:00	0	809	1			Usine - Menai Bay 2013 02 02 POD2140 file01.CP3	2013-02-02 21:21:00	0	335	1
Massoni - Menai Bay 2013 02 02 POD2149 file01.CP3	2013-02-02 21:13:00	0	1955	1			L'Oasis - Menai Bay 2013 02 02 POD2135 file01.CP3	2013-02-02 21:31:00	0	661	1			Usine - Menai Bay 2013 02 02 POD2140 file01.CP3	2013-02-02 21:22:00	0	259	1
Massoni - Menai Bay 2013 02 02 POD2149 file01.CP3	2013-02-02 21:14:00	0	1867	1			L'Oasis - Menai Bay 2013 02 02 POD2135 file01.CP3	2013-02-02 21:32:00	0	708	1			Usine - Menai Bay 2013 02 02 POD2140 file01.CP3	2013-02-02 21:23:00	0	252	1
Massoni - Menai Bay 2013 02 02 POD2149 file01.CP3	2013-02-02 21:15:00	0	1925	1			L'Oasis - Menai Bay 2013 02 02 POD2135 file01.CP3	2013-02-02 21:33:00	0	702	1			Usine - Menai Bay 2013 02 02 POD2140 file01.CP3	2013-02-02 21:24:00	0	324	1
Massoni - Menai Bay 2013 02 02 POD2149 file01.CP3	2013-02-02 21:16:00	0	1942	1			L'Oasis - Menai Bay 2013 02 02 POD2135 file01.CP3	2013-02-02 21:34:00	0	709	1			Usine - Menai Bay 2013 02 02 POD2140 file01.CP3	2013-02-02 21:25:00	0	264	1
Massoni - Menai Bay 2013 02 02 POD2149 file01.CP3	2013-02-02 21:17:00	0	2038	1			L'Oasis - Menai Bay 2013 02 02 POD2135 file01.CP3	2013-02-02 21:35:00	0	673	1			Usine - Menai Bay 2013 02 02 POD2140 file01.CP3	2013-02-02 21:26:00	0	281	1
Massoni - Menai Bay 2013 02 02 POD2149 file01.CP3	2013-02-02 21:18:00	0	2093	1			L'Oasis - Menai Bay 2013 02 02 POD2135 file01.CP3	2013-02-02 21:36:00	0	637	1			Usine - Menai Bay 2013 02 02 POD2140 file01.CP3	2013-02-02 21:27:00	0	231	1
Massoni - Menai Bay 2013 02 02 POD2149 file01.CP3	2013-02-02 21:19:00	0	2066	1			L'Oasis - Menai Bay 2013 02 02 POD2135 file01.CP3	2013-02-02 21:37:00	0	745	1			Usine - Menai Bay 2013 02 02 POD2140 file01.CP3	2013-02-02 21:28:00	0	257	1
Massoni - Menai Bay 2013 02 02 POD2149 file01.CP3	2013-02-02 21:20:00	0	2126	1			L'Oasis - Menai Bay 2013 02 02 POD2135 file01.CP3	2013-02-02 21:38:00	0	707	1			Usine - Menai Bay 2013 02 02 POD2140 file01.CP3	2013-02-02 21:29:00	0	233	1
Massoni - Menai Bay 2013 02 02 POD2149 file01.CP3	2013-02-02 21:21:00	0	2089	1			L'Oasis - Menai Bay 2013 02 02 POD2135 file01.CP3	2013-02-02 21:39:00	0	768	1			Usine - Menai Bay 2013 02 02 POD2140 file01.CP3	2013-02-02 21:30:00	0	299	1
Massoni - Menai Bay 2013 02 02 POD2149 file01.CP3	2013-02-02 21:22:00	0	2023	1			L'Oasis - Menai Bay 2013 02 02 POD2135 file01.CP3	2013-02-02 21:40:00	0	728	1			Usine - Menai Bay 2013 02 02 POD2140 file01.CP3	2013-02-02 21:31:00	0	258	1
Massoni - Menai Bay 2013 02 02 POD2149 file01.CP3	2013-02-02 21:23:00	0	2059	1			L'Oasis - Menai Bay 2013 02 02 POD2135 file01.CP3	2013-02-02 21:41:00	0	674	1			Usine - Menai Bay 2013 02 02 POD2140 file01.CP3	2013-02-02 21:32:00	0	231	1
Massoni - Menai Bay 2013 02 02 POD2149 file01.CP3	2013-02-02 21:24:00	0	2068	1			L'Oasis - Menai Bay 2013 02 02 POD2135 file01.CP3	2013-02-02 21:42:00	0	746	1			Usine - Menai Bay 2013 02 02 POD2140 file01.CP3	2013-02-02 21:33:00	0	258	1
Massoni - Menai Bay 2013 02 02 POD2149 file01.CP3	2013-02-02 21:25:00	0	1952	1			L'Oasis - Menai Bay 2013 02 02 POD2135 file01.CP3	2013-02-02 21:43:00	0	687	1			Usine - Menai Bay 2013 02 02 POD2140 file01.CP3	2013-02-02 21:34:00	0	291	1
Massoni - Menai Bay 2013 02 02 POD2149 file01.CP3	2013-02-02 21:26:00	0	1956	1			L'Oasis - Menai Bay 2013 02 02 POD2135 file01.CP3	2013-02-02 21:44:00	0	804	1			Usine - Menai Bay 2013 02 02 POD2140 file01.CP3	2013-02-02 21:35:00	0	266	1
Massoni - Menai Bay 2013 02 02 POD2149 file01.CP3	2013-02-02 21:27:00	0	2019	1			L'Oasis - Menai Bay 2013 02 02 POD2135 file01.CP3	2013-02-02 21:45:00	0	736	1			Usine - Menai Bay 2013 02 02 POD2140 file01.CP3	2013-02-02 21:36:00	0	440	1
Massoni - Menai Bay 2013 02 02 POD2149 file01.CP3	2013-02-02 21:28:00	0	2032	1			L'Oasis - Menai Bay 2013 02 02 POD2135 file01.CP3	2013-02-02 21:46:00	0	713	1			Usine - Menai Bay 2013 02 02 POD2140 file01.CP3	2013-02-02 21:37:00	0	276	1
Massoni - Menai Bay 2013 02 02 POD2149 file01.CP3	2013-02-02 21:29:00	0	1995	1			L'Oasis - Menai Bay 2013 02 02 POD2135 file01.CP3	2013-02-02 21:47:00	0	763	1			Usine - Menai Bay 2013 02 02 POD2140 file01.CP3	2013-02-02 21:38:00	0	296	1
Massoni - Menai Bay 2013 02 02 POD2149 file01.CP3	2013-02-02 21:30:00	0	2037	1			L'Oasis - Menai Bay 2013 02 02 POD2135 file01.CP3	2013-02-02 21:48:00	0	650	1			Usine - Menai Bay 2013 02 02 POD2140 file01.CP3	2013-02-02 21:39:00	0	313	1
Massoni - Menai Bay 2013 02 02 POD2149 file01.CP3	2013-02-02 21:31:00	0	1991	1			L'Oasis - Menai Bay 2013 02 02 POD2135 file01.CP3	2013-02-02 21:49:00	0	735	1			Usine - Menai Bay 2013 02 02 POD2140 file01.CP3	2013-02-02 21:40:00	0	269	1
Massoni - Menai Bay 2013 02 02 POD2149 file01.CP3	2013-02-02 21:32:00	0	2052	1			L'Oasis - Menai Bay 2013 02 02 POD2135 file01.CP3	2013-02-02 21:50:00	0	766	1			Usine - Menai Bay 2013 02 02 POD2140 file01.CP3	2013-02-02 21:41:00	0	281	1
Massoni - Menai Bay 2013 02 02 POD2149 file01.CP3	2013-02-02 21:33:00	0	1965	1			L'Oasis - Menai Bay 2013 02 02 POD2135 file01.CP3	2013-02-02 21:51:00	0	680	1			Usine - Menai Bay 2013 02 02 POD2140 file01.CP3	2013-02-02 21:42:00	0	313	1
Massoni - Menai Bay 2013 02 02 POD2149 file01.CP3	2013-02-02 21:34:00	0	1824	1			L'Oasis - Menai Bay 2013 02 02 POD2135 file01.CP3	2013-02-02 21:52:00	0	734	1			Usine - Menai Bay 2013 02 02 POD2140 file01.CP3	2013-02-02 21:43:00	0	278	1
Massoni - Menai Bay 2013 02 02 POD2149 file01.CP3	2013-02-02 21:35:00	0	1944	1			L'Oasis - Menai Bay 2013 02 02 POD2135 file01.CP3	2013-02-02 21:53:00	0	684	1			Usine - Menai Bay 2013 02 02 POD2140 file01.CP3	2013-02-02 21:44:00	0	356	1
Massoni - Menai Bay 2013 02 02 POD2149 file01.CP3	2013-02-02 21:36:00	0	1951	1			L'Oasis - Menai Bay 2013 02 02 POD2135 file01.CP3	2013-02-02 21:54:00	0	673	1			Usine - Menai Bay 2013 02 02 POD2140 file01.CP3	2013-02-02 21:45:00	0	304	1
Massoni - Menai Bay 2013 02 02 POD2149 file01.CP3	2013-02-02 21:37:00	0	1991	1			L'Oasis - Menai Bay 2013 02 02 POD2135 file01.CP3	2013-02-02 21:55:00	0	696	1			Usine - Menai Bay 2013 02 02 POD2140 file01.CP3	2013-02-02 21:46:00	0	309	1
Massoni - Menai Bay 2013 02 02 POD2149 file01.CP3	2013-02-02 21:38:00	0	1982	1			L'Oasis - Menai Bay 2013 02 02 POD2135 file01.CP3	2013-02-02 21:56:00	0	665	1			Usine - Menai Bay 2013 02 02 POD2140 file01.CP3	2013-02-02 21:47:00	0	305	1
Massoni - Menai Bay 2013 02 02 POD2149 file01.CP3	2013-02-02 21:39:00	0	1971	1			L'Oasis - Menai Bay 2013 02 02 POD2135 file01.CP3	2013-02-02 21:57:00	0	677	1			Usine - Menai Bay 2013 02 02 POD2140 file01.CP3	2013-02-02 21:48:00	0	310	1
Massoni - Menai Bay 2013 02 02 POD2149 file01.CP3	2013-02-02 21:40:00	0	1974	1			L'Oasis - Menai Bay 2013 02 02 POD2135 file01.CP3	2013-02-02 21:58:00	0	692	1			Usine - Menai Bay 2013 02 02 POD2140 file01.CP3	2013-02-02 21:49:00	0	289	1
Massoni - Menai Bay 2013 02 02 POD2149 file01.CP3	2013-02-02 21:41:00	0	1922	1			L'Oasis - Menai Bay 2013 02 02 POD2135 file01.CP3	2013-02-02 21:59:00	0	679	1			Usine - Menai Bay 2013 02 02 POD2140 file01.CP3	2013-02-02 21:50:00	0	351	1
Massoni - Menai Bay 2013 02 02 POD2149 file01.CP3	2013-02-02 21:42:00	0	2090	1			L'Oasis - Menai Bay 2013 02 02 POD2135 file01.CP3	2013-02-02 22:00:00	0	706	1			Usine - Menai Bay 2013 02 02 POD2140 file01.CP3	2013-02-02 21:51:00	0	331	1
Massoni - Menai Bay 2013 02 02 POD2149 file01.CP3	2013-02-02 21:43:00	0	1936	1			L'Oasis - Menai Bay 2013 02 02 POD2135 file01.CP3	2013-02-02 22:01:00	0	642	1			Usine - Menai Bay 2013 02 02 POD2140 file01.CP3	2013-02-02 21:52:00	0	292	1
Massoni - Menai Bay 2013 02 02 POD2149 file01.CP3	2013-02-02 21:44:00	0	2075	1			L'Oasis - Menai Bay 2013 02 02 POD2135 file01.CP3	2013-02-02 22:02:00	0	668	1			Usine - Menai Bay 2013 02 02 POD2140 file01.CP3	2013-02-02 21:53:00	0	265	1
Massoni - Menai Bay 2013 02 02 POD2149 file01.CP3	2013-02-02 21:45:00	0	1999	1			L'Oasis - Menai Bay 2013 02 02 POD2135 file01.CP3	2013-02-02 22:03:00	0	645	1			Usine - Menai Bay 2013 02 02 POD2140 file01.CP3	2013-02-02 21:54:00	0	212	1
Massoni - Menai Bay 2013 02 02 POD2149 file01.CP3	2013-02-02 21:46:00	0	1870	1			L'Oasis - Menai Bay 2013 02 02 POD2135 file01.CP3	2013-02-02 22:04:00	0	664	1			Usine - Menai Bay 2013 02 02 POD2140 file01.CP3	2013-02-02 21:55:00	0	384	1
Massoni - Menai Bay 2013 02 02 POD2149 file01.CP3	2013-02-02 21:47:00	0	1996	1			L'Oasis - Menai Bay 2013 02 02 POD2135 file01.CP3	2013-02-02 22:05:00	0	696	1			Usine - Menai Bay 2013 02 02 POD2140 file01.CP3	2013-02-02 21:56:00	0	305	1
Massoni - Menai Bay 2013 02 02 POD2149 file01.CP3	2013-02-02 21:48:00	0	2012	1			L'Oasis - Menai Bay 2013 02 02 POD2135 file01.CP3	2013-02-02 22:06:00	0	744	1			Usine - Menai Bay 2013 02 02 POD2140 file01.CP3	2013-02-02 21:57:00	0	273	1
Massoni - Menai Bay 2013 02 02 POD2149 file01.CP3	2013-02-02 21:49:00	0	1963	1			L'Oasis - Menai Bay 2013 02 02 POD2135 file01.CP3	2013-02-02 22:07:00	0	681	1			Usine - Menai Bay 2013 02 02 POD2140 file01.CP3	2013-02-02 21:58:00	0	257	1
Massoni - Menai Bay 2013 02 02 POD2149 file01.CP3	2013-02-02 21:50:00	0	1956	1			L'Oasis - Menai Bay 2013 02 02 POD2135 file01.CP3	2013-02-02 22:08:00	0	668	1			Usine - Menai Bay 2013 02 02 POD2140 file01.CP3	2013-02-02 21:59:00	0	331	1
Massoni - Menai Bay 2013 02 02 POD2149 file01.CP3	2013-02-02 21:51:00	0	1913	1			L'Oasis - Menai Bay 2013 02 02 POD2135 file01.CP3	2013-02-02 22:09:00	0	696	1			Usine - Menai Bay 2013 02 02 POD2140 file01.CP3	2013-02-02 22:00:00	0	309	1
Massoni - Menai Bay 2013 02 02 POD2149 file01.CP3	2013-02-02 21:52:00	0	1904	1			L'Oasis - Menai Bay 2013 02 02 POD2135 file01.CP3	2013-02-02 22:10:00	0	697	1			Usine - Menai Bay 2013 02 02 POD2140 file01.CP3	2013-02-02 22:01:00	0	280	1
Massoni - Menai Bay 2013 02 02 POD2149 file01.CP3	2013-02-02 21:53:00	0	1930	1			L'Oasis - Menai Bay 2013 02 02 POD2135 file01.CP3	2013-02-02 22:11:00	0	654	1			Usine - Menai Bay 2013 02 02 POD2140 file01.CP3	2013-02-02 22:02:00	0	294	1
Massoni - Menai Bay 2013 02 02 POD2149 file01.CP3	2013-02-02 21:54:00	0	1930	1			L'Oasis - Menai Bay 2013 02 02 POD2135 file01.CP3	2013-02-02 22:12:00	0	693	1			Usine - Menai Bay 2013 02 02 POD2140 file01.CP3	2013-02-02 22:03:00	0	296	1
Massoni - Menai Bay 2013 02 02 POD2149 file01.CP3	2013-02-02 21:55:00	0	1870	1			L'Oasis - Menai Bay 2013 02 02 POD2135 file01.CP3	2013-02-02 22:13:00	0	682	1			Usine - Menai Bay 2013 02 02 POD2140 file01.CP3	2013-02-02 22:04:00	0	326	1
Massoni - Menai Bay 2013 02 02 POD2149 file01.CP3	2013-02-02 21:56:00	0	1811	1			L'Oasis - Menai Bay 2013 02 02 POD2135 file01.CP3	2013-02-02 22:14:00	0	715	1			Usine - Menai Bay 2013 02 02 POD2140 file01.CP3	2013-02-02 22:05:00	0	324	1
Massoni - Menai Bay 2013 02 02 POD2149 file01.CP3	2013-02-02 21:57:00	0	1819	1			L'Oasis - Menai Bay 2013 02 02 POD2135 file01.CP3	2013-02-02 22:15:00	0	646	1			Usine - Menai Bay 2013 02 02 POD2140 file01.CP3	2013-02-02 22:06:00	0	268	1
Massoni - Menai Bay 2013 02 02 POD2149 file01.CP3	2013-02-02 21:58:00	0	1916	1			L'Oasis - Menai Bay 2013 02 02 POD2135 file01.CP3	2013-02-02 22:16:00	0	656	1			Usine - Menai Bay 2013 02 02 POD2140 file01.CP3	2013-02-02 22:07:00	0	233	1
Massoni - Menai Bay 2013 02 02 POD2149 file01.CP3	2013-02-02 21:59:00	0	1824	1			L'Oasis - Menai Bay 2013 02 02 POD2135 file01.CP3	2013-02-02 22:17:00	0	663	1			Usine - Menai Bay 2013 02 02 POD2140 file01.CP3	2013-02-02 22:08:00	0	300	1
Massoni - Menai Bay 2013 02 02 POD2149 file01.CP3	2013-02-02 22:00:00	0	1909	1			L'Oasis - Menai Bay 2013 02 02 POD2135 file01.CP3	2013-02-02 22:18:00	0	677	1			Usine - Menai Bay 2013 02 02 POD2140 file01.CP3	2013-02-02 22:09:00	0	201	1
Massoni - Menai Bay 2013 02 02 POD2149 file01.CP3	2013-02-02 22:01:00	0	1848	1			L'Oasis - Menai Bay 2013 02 02 POD2135 file01.CP3	2013-02-02 22:19:00	0	661	1			Usine - Menai Bay 2013 02 02 POD2140 file01.CP3	2013-02-02 22:10:00	1	542	1
Massoni - Menai Bay 2013 02 02 POD2149 file01.CP3	2013-02-02 22:02:00	0	1786	1			L'Oasis - Menai Bay 2013 02 02 POD2135 file01.CP3	2013-02-02 22:20:00	0	687	1			Usine - Menai Bay 2013 02 02 POD2140 file01.CP3	2013-02-02 22:11:00	1	322	1
Massoni - Menai Bay 2013 02 02 POD2149 file01.CP3	2013-02-02 22:03:00	0	1797	1			L'Oasis - Menai Bay 2013 02 02 POD2135 file01.CP3	2013-02-02 22:21:00	0	689	1			Usine - Menai Bay 2013 02 02 POD2140 file01.CP3	2013-02-02 22:12:00	0	313	1
Massoni - Menai Bay 2013 02 02 POD2149 file01.CP3	2013-02-02 22:04:00	0	1929	1			L'Oasis - Menai Bay 2013 02 02 POD2135 file01.CP3	2013-02-02 22:22:00	0	678	1			Usine - Menai Bay 2013 02 02 POD2140 file01.CP3	2013-02-02 22:13:00	0	337	1
Massoni - Menai Bay 2013 02 02 POD2149 file01.CP3	2013-02-02 22:05:00	0	1867	1			L'Oasis - Menai Bay 2013 02 02 POD2135 file01.CP3	2013-02-02 22:23:00	0	634	1			Usine - Menai Bay 2013 02 02 POD2140 file01.CP3	2013-02-02 22:14:00	0	351	1
Massoni - Menai Bay 2013 02 02 POD2149 file01.CP3	2013-02-02 22:06:00	0	1913	1			L'Oasis - Menai Bay 2013 02 02 POD2135 file01.CP3	2013-02-02 22:24:00	0	628	1			Usine - Menai Bay 2013 02 02 POD2140 file01.CP3	2013-02-02 22:15:00	0	302	1
Massoni - Menai Bay 2013 02 02 POD2149 file01.CP3	2013-02-02 22:07:00	0	1860	1			L'Oasis - Menai Bay 2013 02 02 POD2135 file01.CP3	2013-02-02 22:25:00	0	699	1			Usine - Menai Bay 2013 02 02 POD2140 file01.CP3	2013-02-02 22:16:00	0	282	1
Massoni - Menai Bay 2013 02 02 POD2149 file01.CP3	2013-02-02 22:08:00	0	1962	1			L'Oasis - Menai Bay 2013 02 02 POD2135 file01.CP3	2013-02-02 22:26:00	0	688	1			Usine - Menai Bay 2013 02 02 POD2140 file01.CP3	2013-02-02 22:17:00	0	319	1
Massoni - Menai Bay 2013 02 02 POD2149 file01.CP3	2013-02-02 22:09:00	0	1919	1			L'Oasis - Menai Bay 2013 02 02 POD2135 file01.CP3	2013-02-02 22:27:00	0	714	1			Usine - Menai Bay 2013 02 02 POD2140 file01.CP3	2013-02-02 22:18:00	0	289	1
Massoni - Menai Bay 2013 02 02 POD2149 file01.CP3	2013-02-02 22:10:00	0	1983	1			L'Oasis - Menai Bay 2013 02 02 POD2135 file01.CP3	2013-02-02 22:28:00	0	680	1			Usine - Menai Bay 2013 02 02 POD2140 file01.CP3	2013-02-02 22:19:00	0	327	1
Massoni - Menai Bay 2013 02 02 POD2149 file01.CP3	2013-02-02 22:11:00	0	1980	1			L'Oasis - Menai Bay 2013 02 02 POD2135 file01.CP3	2013-02-02 22:29:00	0	698	1			Usine - Menai Bay 2013 02 02 POD2140 file01.CP3	2013-02-02 22:20:00	0	307	1
Massoni - Menai Bay 2013 02 02 POD2149 file01.CP3	2013-02-02 22:12:00	0	1946	1			L'Oasis - Menai Bay 2013 02 02 POD2135 file01.CP3	2013-02-02 22:30:00	0	698	1			Usine - Menai Bay 2013 02 02 POD2140 file01.CP3	2013-02-02 22:21:00	0	321	1
Massoni - Menai Bay 2013 02 02 POD2149 file01.CP3	2013-02-02 22:13:00	0	1892	1			L'Oasis - Menai Bay 2013 02 02 POD2135 file01.CP3	2013-02-02 22:31:00	0	650	1			Usine - Menai Bay 2013 02 02 POD2140 file01.CP3	2013-02-02 22:22:00	0	257	1
Massoni - Menai Bay 2013 02 02 POD2149 file01.CP3	2013-02-02 22:14:00	0	2014	1			L'Oasis - Menai Bay 2013 02 02 POD2135 file01.CP3	2013-02-02 22:32:00	0	659	1			Usine - Menai Bay 2013 02 02 POD2140 file01.CP3	2013-02-02 22:23:00	0	295	1
Massoni - Menai Bay 2013 02 02 POD2149 file01.CP3	2013-02-02 22:15:00	0	1969	1			L'Oasis - Menai Bay 2013 02 02 POD2135 file01.CP3	2013-02-02 22:33:00	0	674	1			Usine - Menai Bay 2013 02 02 POD2140 file01.CP3	2013-02-02 22:24:00	0	302	1
Massoni - Menai Bay 2013 02 02 POD2149 file01.CP3	2013-02-02 22:16:00	0	1912	1			L'Oasis - Menai Bay 2013 02 02 POD2135 file01.CP3	2013-02-02 22:34:00	0	666	1			Usine - Menai Bay 2013 02 02 POD2140 file01.CP3	2013-02-02 22:25:00	0	281	1
Massoni - Menai Bay 2013 02 02 POD2149 file01.CP3	2013-02-02 22:17:00	0	1832	1			L'Oasis - Menai Bay 2013 02 02 POD2135 file01.CP3	2013-02-02 22:35:00	0	665	1			Usine - Menai Bay 2013 02 02 POD2140 file01.CP3	2013-02-02 22:26:00	0	292	1
Massoni - Menai Bay 2013 02 02 POD2149 file01.CP3	2013-02-02 22:18:00	0	1900	1			L'Oasis - Menai Bay 2013 02 02 POD2135 file01.CP3	2013-02-02 22:36:00	0	720	1			Usine - Menai Bay 2013 02 02 POD2140 file01.CP3	2013-02-02 22:27:00	0	289	1
Massoni - Menai Bay 2013 02 02 POD2149 file01.CP3	2013-02-02 22:19:00	0	1947	1			L'Oasis - Menai Bay 2013 02 02 POD2135 file01.CP3	2013-02-02 22:37:00	0	685	1			Usine - Menai Bay 2013 02 02 POD2140 file01.CP3	2013-02-02 22:28:00	0	271	1
Massoni - Menai Bay 2013 02 02 POD2149 file01.CP3	2013-02-02 22:20:00	0	1827	1			L'Oasis - Menai Bay 2013 02 02 POD2135 file01.CP3	2013-02-02 22:38:00	0	627	1			Usine - Menai Bay 2013 02 02 POD2140 file01.CP3	2013-02-02 22:29:00	0	241	1
Massoni - Menai Bay 2013 02 02 POD2149 file01.CP3	2013-02-02 22:21:00	0	1786	1			L'Oasis - Menai Bay 2013 02 02 POD2135 file01.CP3	2013-02-02 22:39:00	0	709	1			Usine - Menai Bay 2013 02 02 POD2140 file01.CP3	2013-02-02 22:30:00	0	297	1
Massoni - Menai Bay 2013 02 02 POD2149 file01.CP3	2013-02-02 22:22:00	0	1818	1			L'Oasis - Menai Bay 2013 02 02 POD2135 file01.CP3	2013-02-02 22:40:00	0	672	1			Usine - Menai Bay 2013 02 02 POD2140 file01.CP3	2013-02-02 22:31:00	0	251	1
Massoni - Menai Bay 2013 02 02 POD2149 file01.CP3	2013-02-02 22:23:00	0	1792	1			L'Oasis - Menai Bay 2013 02 02 POD2135 file01.CP3	2013-02-02 22:41:00	0	683	1			Usine - Menai Bay 2013 02 02 POD2140 file01.CP3	2013-02-02 22:32:00	0	277	1
Massoni - Menai Bay 2013 02 02 POD2149 file01.CP3	2013-02-02 22:24:00	0	1851	1			L'Oasis - Menai Bay 2013 02 02 POD2135 file01.CP3	2013-02-02 22:42:00	0	698	1			Usine - Menai Bay 2013 02 02 POD2140 file01.CP3	2013-02-02 22:33:00	0	263	1
Massoni - Menai Bay 2013 02 02 POD2149 file01.CP3	2013-02-02 22:25:00	0	1909	1			L'Oasis - Menai Bay 2013 02 02 POD2135 file01.CP3	2013-02-02 22:43:00	0	657	1			Usine - Menai Bay 2013 02 02 POD2140 file01.CP3	2013-02-02 22:34:00	0	299	1
Massoni - Menai Bay 2013 02 02 POD2149 file01.CP3	2013-02-02 22:26:00	0	1891	1			L'Oasis - Menai Bay 2013 02 02 POD2135 file01.CP3	2013-02-02 22:44:00	0	670	1			Usine - Menai Bay 2013 02 02 POD2140 file01.CP3	2013-02-02 22:35:00	0	560	1
Massoni - Menai Bay 2013 02 02 POD2149 file01.CP3	2013-02-02 22:27:00	0	1889	1			L'Oasis - Menai Bay 2013 02 02 POD2135 file01.CP3	2013-02-02 22:45:00	0	723	1			Usine - Menai Bay 2013 02 02 POD2140 file01.CP3	2013-02-02 22:36:00	0	310	1
Massoni - Menai Bay 2013 02 02 POD2149 file01.CP3	2013-02-02 22:28:00	0	1927	1			L'Oasis - Menai Bay 2013 02 02 POD2135 file01.CP3	2013-02-02 22:46:00	0	738	1			Usine - Menai Bay 2013 02 02 POD2140 file01.CP3	2013-02-02 22:37:00	0	255	1
Massoni - Menai Bay 2013 02 02 POD2149 file01.CP3	2013-02-02 22:29:00	0	1913	1			L'Oasis - Menai Bay 2013 02 02 POD2135 file01.CP3	2013-02-02 22:47:00	0	641	1			Usine - Menai Bay 2013 02 02 POD2140 file01.CP3	2013-02-02 22:38:00	0	285	1
Massoni - Menai Bay 2013 02 02 POD2149 file01.CP3	2013-02-02 22:30:00	0	1855	1			L'Oasis - Menai Bay 2013 02 02 POD2135 file01.CP3	2013-02-02 22:48:00	0	725	1			Usine - Menai Bay 2013 02 02 POD2140 file01.CP3	2013-02-02 22:39:00	0	274	1
Massoni - Menai Bay 2013 02 02 POD2149 file01.CP3	2013-02-02 22:31:00	0	1788	1			L'Oasis - Menai Bay 2013 02 02 POD2135 file01.CP3	2013-02-02 22:49:00	0	701	1			Usine - Menai Bay 2013 02 02 POD2140 file01.CP3	2013-02-02 22:40:00	0	299	1
Massoni - Menai Bay 2013 02 02 POD2149 file01.CP3	2013-02-02 22:32:00	0	1824	1			L'Oasis - Menai Bay 2013 02 02 POD2135 file01.CP3	2013-02-02 22:50:00	0	632	1			Usine - Menai Bay 2013 02 02 POD2140 file01.CP3	2013-02-02 22:41:00	0	310	1
Massoni - Menai Bay 2013 02 02 POD2149 file01.CP3	2013-02-02 22:33:00	0	1761	1			L'Oasis - Menai Bay 2013 02 02 POD2135 file01.CP3	2013-02-02 22:51:00	0	645	1			Usine - Menai Bay 2013 02 02 POD2140 file01.CP3	2013-02-02 22:42:00	0	268	1
Massoni - Menai Bay 2013 02 02 POD2149 file01.CP3	2013-02-02 22:34:00	0	1708	1			L'Oasis - Menai Bay 2013 02 02 POD2135 file01.CP3	2013-02-02 22:52:00	0	734	1			Usine - Menai Bay 2013 02 02 POD2140 file01.CP3	2013-02-02 22:43:00	0	320	1
Massoni - Menai Bay 2013 02 02 POD2149 file01.CP3	2013-02-02 22:35:00	0	1773	1			L'Oasis - Menai Bay 2013 02 02 POD2135 file01.CP3	2013-02-02 22:53:00	0	666	1			Usine - Menai Bay 2013 02 02 POD2140 file01.CP3	2013-02-02 22:44:00	0	303	1
Massoni - Menai Bay 2013 02 02 POD2149 file01.CP3	2013-02-02 22:36:00	0	1803	1			L'Oasis - Menai Bay 2013 02 02 POD2135 file01.CP3	2013-02-02 22:54:00	0	736	1			Usine - Menai Bay 2013 02 02 POD2140 file01.CP3	2013-02-02 22:45:00	0	312	1
Massoni - Menai Bay 2013 02 02 POD2149 file01.CP3	2013-02-02 22:37:00	0	1846	1			L'Oasis - Menai Bay 2013 02 02 POD2135 file01.CP3	2013-02-02 22:55:00	0	636	1			Usine - Menai Bay 2013 02 02 POD2140 file01.CP3	2013-02-02 22:46:00	0	335	1
Massoni - Menai Bay 2013 02 02 POD2149 file01.CP3	2013-02-02 22:38:00	0	1772	1			L'Oasis - Menai Bay 2013 02 02 POD2135 file01.CP3	2013-02-02 22:56:00	0	694	1			Usine - Menai Bay 2013 02 02 POD2140 file01.CP3	2013-02-02 22:47:00	0	323	1
Massoni - Menai Bay 2013 02 02 POD2149 file01.CP3	2013-02-02 22:39:00	0	1849	1			L'Oasis - Menai Bay 2013 02 02 POD2135 file01.CP3	2013-02-02 22:57:00	0	633	1			Usine - Menai Bay 2013 02 02 POD2140 file01.CP3	2013-02-02 22:48:00	0	321	1
Massoni - Menai Bay 2013 02 02 POD2149 file01.CP3	2013-02-02 22:40:00	0	1916	1			L'Oasis - Menai Bay 2013 02 02 POD2135 file01.CP3	2013-02-02 22:58:00	0	636	1			Usine - Menai Bay 2013 02 02 POD2140 file01.CP3	2013-02-02 22:49:00	0	326	1
Massoni - Menai Bay 2013 02 02 POD2149 file01.CP3	2013-02-02 22:41:00	0	1826	1			L'Oasis - Menai Bay 2013 02 02 POD2135 file01.CP3	2013-02-02 22:59:00	0	672	1			Usine - Menai Bay 2013 02 02 POD2140 file01.CP3	2013-02-02 22:50:00	0	307	1
Massoni - Menai Bay 2013 02 02 POD2149 file01.CP3	2013-02-02 22:42:00	0	1859	1			L'Oasis - Menai Bay 2013 02 02 POD2135 file01.CP3	2013-02-02 23:00:00	0	643	1			Usine - Menai Bay 2013 02 02 POD2140 file01.CP3	2013-02-02 22:51:00	0	318	1
Massoni - Menai Bay 2013 02 02 POD2149 file01.CP3	2013-02-02 22:43:00	0	1843	1			L'Oasis - Menai Bay 2013 02 02 POD2135 file01.CP3	2013-02-02 23:01:00	0	695	1			Usine - Menai Bay 2013 02 02 POD2140 file01.CP3	2013-02-02 22:52:00	0	324	1
Massoni - Menai Bay 2013 02 02 POD2149 file01.CP3	2013-02-02 22:44:00	0	1808	1			L'Oasis - Menai Bay 2013 02 02 POD2135 file01.CP3	2013-02-02 23:02:00	0	680	1			Usine - Menai Bay 2013 02 02 POD2140 file01.CP3	2013-02-02 22:53:00	0	358	1
Massoni - Menai Bay 2013 02 02 POD2149 file01.CP3	2013-02-02 22:45:00	0	1846	1			L'Oasis - Menai Bay 2013 02 02 POD2135 file01.CP3	2013-02-02 23:03:00	0	711	1			Usine - Menai Bay 2013 02 02 POD2140 file01.CP3	2013-02-02 22:54:00	0	306	1
Massoni - Menai Bay 2013 02 02 POD2149 file01.CP3	2013-02-02 22:46:00	0	1949	1			L'Oasis - Menai Bay 2013 02 02 POD2135 file01.CP3	2013-02-02 23:04:00	0	710	1			Usine - Menai Bay 2013 02 02 POD2140 file01.CP3	2013-02-02 22:55:00	0	302	1
Massoni - Menai Bay 2013 02 02 POD2149 file01.CP3	2013-02-02 22:47:00	0	1855	1			L'Oasis - Menai Bay 2013 02 02 POD2135 file01.CP3	2013-02-02 23:05:00	0	720	1			Usine - Menai Bay 2013 02 02 POD2140 file01.CP3	2013-02-02 22:56:00	0	298	1
Massoni - Menai Bay 2013 02 02 POD2149 file01.CP3	2013-02-02 22:48:00	0	1882	1			L'Oasis - Menai Bay 2013 02 02 POD2135 file01.CP3	2013-02-02 23:06:00	0	701	1			Usine - Menai Bay 2013 02 02 POD2140 file01.CP3	2013-02-02 22:57:00	0	287	1
Massoni - Menai Bay 2013 02 02 POD2149 file01.CP3	2013-02-02 22:49:00	0	1901	1			L'Oasis - Menai Bay 2013 02 02 POD2135 file01.CP3	2013-02-02 23:07:00	0	664	1			Usine - Menai Bay 2013 02 02 POD2140 file01.CP3	2013-02-02 22:58:00	0	363	1
Massoni - Menai Bay 2013 02 02 POD2149 file01.CP3	2013-02-02 22:50:00	0	1772	1			L'Oasis - Menai Bay 2013 02 02 POD2135 file01.CP3	2013-02-02 23:08:00	0	685	1			Usine - Menai Bay 2013 02 02 POD2140 file01.CP3	2013-02-02 22:59:00	1	440	1
Massoni - Menai Bay 2013 02 02 POD2149 file01.CP3	2013-02-02 22:51:00	0	1936	1			L'Oasis - Menai Bay 2013 02 02 POD2135 file01.CP3	2013-02-02 23:09:00	0	657	1			Usine - Menai Bay 2013 02 02 POD2140 file01.CP3	2013-02-02 23:00:00	1	281	1
Massoni - Menai Bay 2013 02 02 POD2149 file01.CP3	2013-02-02 22:52:00	0	1878	1			L'Oasis - Menai Bay 2013 02 02 POD2135 file01.CP3	2013-02-02 23:10:00	0	709	1			Usine - Menai Bay 2013 02 02 POD2140 file01.CP3	2013-02-02 23:01:00	0	329	1
Massoni - Menai Bay 2013 02 02 POD2149 file01.CP3	2013-02-02 22:53:00	0	1890	1			L'Oasis - Menai Bay 2013 02 02 POD2135 file01.CP3	2013-02-02 23:11:00	0	662	1			Usine - Menai Bay 2013 02 02 POD2140 file01.CP3	2013-02-02 23:02:00	0	384	1
Massoni - Menai Bay 2013 02 02 POD2149 file01.CP3	2013-02-02 22:54:00	0	1896	1			L'Oasis - Menai Bay 2013 02 02 POD2135 file01.CP3	2013-02-02 23:12:00	0	747	1			Usine - Menai Bay 2013 02 02 POD2140 file01.CP3	2013-02-02 23:03:00	0	466	1
Massoni - Menai Bay 2013 02 02 POD2149 file01.CP3	2013-02-02 22:55:00	0	1858	1			L'Oasis - Menai Bay 2013 02 02 POD2135 file01.CP3	2013-02-02 23:13:00	0	649	1			Usine - Menai Bay 2013 02 02 POD2140 file01.CP3	2013-02-02 23:04:00	0	520	1
Massoni - Menai Bay 2013 02 02 POD2149 file01.CP3	2013-02-02 22:56:00	0	1924	1			L'Oasis - Menai Bay 2013 02 02 POD2135 file01.CP3	2013-02-02 23:14:00	0	630	1			Usine - Menai Bay 2013 02 02 POD2140 file01.CP3	2013-02-02 23:05:00	0	361	1
Massoni - Menai Bay 2013 02 02 POD2149 file01.CP3	2013-02-02 22:57:00	0	2053	1			L'Oasis - Menai Bay 2013 02 02 POD2135 file01.CP3	2013-02-02 23:15:00	0	633	1			Usine - Menai Bay 2013 02 02 POD2140 file01.CP3	2013-02-02 23:06:00	0	486	1
Massoni - Menai Bay 2013 02 02 POD2149 file01.CP3	2013-02-02 22:58:00	0	2005	1			L'Oasis - Menai Bay 2013 02 02 POD2135 file01.CP3	2013-02-02 23:16:00	0	659	1			Usine - Menai Bay 2013 02 02 POD2140 file01.CP3	2013-02-02 23:07:00	0	469	1
Massoni - Menai Bay 2013 02 02 POD2149 file01.CP3	2013-02-02 22:59:00	0	2077	1			L'Oasis - Menai Bay 2013 02 02 POD2135 file01.CP3	2013-02-02 23:17:00	0	601	1			Usine - Menai Bay 2013 02 02 POD2140 file01.CP3	2013-02-02 23:08:00	0	558	1
Massoni - Menai Bay 2013 02 02 POD2149 file01.CP3	2013-02-02 23:00:00	0	1984	1			L'Oasis - Menai Bay 2013 02 02 POD2135 file01.CP3	2013-02-02 23:18:00	0	658	1			Usine - Menai Bay 2013 02 02 POD2140 file01.CP3	2013-02-02 23:09:00	0	325	1
Massoni - Menai Bay 2013 02 02 POD2149 file01.CP3	2013-02-02 23:01:00	0	1823	1			L'Oasis - Menai Bay 2013 02 02 POD2135 file01.CP3	2013-02-02 23:19:00	0	622	1			Usine - Menai Bay 2013 02 02 POD2140 file01.CP3	2013-02-02 23:10:00	0	318	1
Massoni - Menai Bay 2013 02 02 POD2149 file01.CP3	2013-02-02 23:02:00	0	1865	1			L'Oasis - Menai Bay 2013 02 02 POD2135 file01.CP3	2013-02-02 23:20:00	0	596	1			Usine - Menai Bay 2013 02 02 POD2140 file01.CP3	2013-02-02 23:11:00	0	326	1
Massoni - Menai Bay 2013 02 02 POD2149 file01.CP3	2013-02-02 23:03:00	0	1902	1			L'Oasis - Menai Bay 2013 02 02 POD2135 file01.CP3	2013-02-02 23:21:00	0	650	1			Usine - Menai Bay 2013 02 02 POD2140 file01.CP3	2013-02-02 23:12:00	0	321	1
Massoni - Menai Bay 2013 02 02 POD2149 file01.CP3	2013-02-02 23:04:00	0	1870	1			L'Oasis - Menai Bay 2013 02 02 POD2135 file01.CP3	2013-02-02 23:22:00	0	668	1			Usine - Menai Bay 2013 02 02 POD2140 file01.CP3	2013-02-02 23:13:00	0	292	1
Massoni - Menai Bay 2013 02 02 POD2149 file01.CP3	2013-02-02 23:05:00	0	1803	1			L'Oasis - Menai Bay 2013 02 02 POD2135 file01.CP3	2013-02-02 23:23:00	0	605	1			Usine - Menai Bay 2013 02 02 POD2140 file01.CP3	2013-02-02 23:14:00	0	333	1
Massoni - Menai Bay 2013 02 02 POD2149 file01.CP3	2013-02-02 23:06:00	0	1807	1			L'Oasis - Menai Bay 2013 02 02 POD2135 file01.CP3	2013-02-02 23:24:00	0	571	1			Usine - Menai Bay 2013 02 02 POD2140 file01.CP3	2013-02-02 23:15:00	0	325	1
Massoni - Menai Bay 2013 02 02 POD2149 file01.CP3	2013-02-02 23:07:00	0	1897	1			L'Oasis - Menai Bay 2013 02 02 POD2135 file01.CP3	2013-02-02 23:25:00	0	632	1			Usine - Menai Bay 2013 02 02 POD2140 file01.CP3	2013-02-02 23:16:00	0	383	1
Massoni - Menai Bay 2013 02 02 POD2149 file01.CP3	2013-02-02 23:08:00	0	1920	1			L'Oasis - Menai Bay 2013 02 02 POD2135 file01.CP3	2013-02-02 23:26:00	0	630	1			Usine - Menai Bay 2013 02 02 POD2140 file01.CP3	2013-02-02 23:17:00	0	343	1
Massoni - Menai Bay 2013 02 02 POD2149 file01.CP3	2013-02-02 23:09:00	0	1991	1			L'Oasis - Menai Bay 2013 02 02 POD2135 file01.CP3	2013-02-02 23:27:00	0	643	1			Usine - Menai Bay 2013 02 02 POD2140 file01.CP3	2013-02-02 23:18:00	0	390	1
Massoni - Menai Bay 2013 02 02 POD2149 file01.CP3	2013-02-02 23:10:00	0	1786	1			L'Oasis - Menai Bay 2013 02 02 POD2135 file01.CP3	2013-02-02 23:28:00	0	642	1			Usine - Menai Bay 2013 02 02 POD2140 file01.CP3	2013-02-02 23:19:00	0	332	1
Massoni - Menai Bay 2013 02 02 POD2149 file01.CP3	2013-02-02 23:11:00	0	1863	1			L'Oasis - Menai Bay 2013 02 02 POD2135 file01.CP3	2013-02-02 23:29:00	0	611	1			Usine - Menai Bay 2013 02 02 POD2140 file01.CP3	2013-02-02 23:20:00	0	345	1
Massoni - Menai Bay 2013 02 02 POD2149 file01.CP3	2013-02-02 23:12:00	0	1806	1			L'Oasis - Menai Bay 2013 02 02 POD2135 file01.CP3	2013-02-02 23:30:00	0	576	1			Usine - Menai Bay 2013 02 02 POD2140 file01.CP3	2013-02-02 23:21:00	0	308	1
Massoni - Menai Bay 2013 02 02 POD2149 file01.CP3	2013-02-02 23:13:00	0	1748	1			L'Oasis - Menai Bay 2013 02 02 POD2135 file01.CP3	2013-02-02 23:31:00	0	630	1			Usine - Menai Bay 2013 02 02 POD2140 file01.CP3	2013-02-02 23:22:00	0	342	1
Massoni - Menai Bay 2013 02 02 POD2149 file01.CP3	2013-02-02 23:14:00	0	1732	1			L'Oasis - Menai Bay 2013 02 02 POD2135 file01.CP3	2013-02-02 23:32:00	0	574	1			Usine - Menai Bay 2013 02 02 POD2140 file01.CP3	2013-02-02 23:23:00	0	370	1
Massoni - Menai Bay 2013 02 02 POD2149 file01.CP3	2013-02-02 23:15:00	0	1809	1			L'Oasis - Menai Bay 2013 02 02 POD2135 file01.CP3	2013-02-02 23:33:00	0	590	1			Usine - Menai Bay 2013 02 02 POD2140 file01.CP3	2013-02-02 23:24:00	0	327	1
Massoni - Menai Bay 2013 02 02 POD2149 file01.CP3	2013-02-02 23:16:00	0	1800	1			L'Oasis - Menai Bay 2013 02 02 POD2135 file01.CP3	2013-02-02 23:34:00	0	610	1			Usine - Menai Bay 2013 02 02 POD2140 file01.CP3	2013-02-02 23:25:00	0	292	1
Massoni - Menai Bay 2013 02 02 POD2149 file01.CP3	2013-02-02 23:17:00	0	1754	1			L'Oasis - Menai Bay 2013 02 02 POD2135 file01.CP3	2013-02-02 23:35:00	0	604	1			Usine - Menai Bay 2013 02 02 POD2140 file01.CP3	2013-02-02 23:26:00	0	286	1
Massoni - Menai Bay 2013 02 02 POD2149 file01.CP3	2013-02-02 23:18:00	0	1656	1			L'Oasis - Menai Bay 2013 02 02 POD2135 file01.CP3	2013-02-02 23:36:00	0	644	1			Usine - Menai Bay 2013 02 02 POD2140 file01.CP3	2013-02-02 23:27:00	0	351	1
Massoni - Menai Bay 2013 02 02 POD2149 file01.CP3	2013-02-02 23:19:00	0	1687	1			L'Oasis - Menai Bay 2013 02 02 POD2135 file01.CP3	2013-02-02 23:37:00	0	602	1			Usine - Menai Bay 2013 02 02 POD2140 file01.CP3	2013-02-02 23:28:00	0	293	1
Massoni - Menai Bay 2013 02 02 POD2149 file01.CP3	2013-02-02 23:20:00	0	1801	1			L'Oasis - Menai Bay 2013 02 02 POD2135 file01.CP3	2013-02-02 23:38:00	0	549	1			Usine - Menai Bay 2013 02 02 POD2140 file01.CP3	2013-02-02 23:29:00	0	347	1
Massoni - Menai Bay 2013 02 02 POD2149 file01.CP3	2013-02-02 23:21:00	0	1758	1			L'Oasis - Menai Bay 2013 02 02 POD2135 file01.CP3	2013-02-02 23:39:00	0	634	1			Usine - Menai Bay 2013 02 02 POD2140 file01.CP3	2013-02-02 23:30:00	0	314	1
Massoni - Menai Bay 2013 02 02 POD2149 file01.CP3	2013-02-02 23:22:00	0	1800	1			L'Oasis - Menai Bay 2013 02 02 POD2135 file01.CP3	2013-02-02 23:40:00	0	583	1			Usine - Menai Bay 2013 02 02 POD2140 file01.CP3	2013-02-02 23:31:00	0	287	1
Massoni - Menai Bay 2013 02 02 POD2149 file01.CP3	2013-02-02 23:23:00	0	1848	1			L'Oasis - Menai Bay 2013 02 02 POD2135 file01.CP3	2013-02-02 23:41:00	0	607	1			Usine - Menai Bay 2013 02 02 POD2140 file01.CP3	2013-02-02 23:32:00	0	294	1
Massoni - Menai Bay 2013 02 02 POD2149 file01.CP3	2013-02-02 23:24:00	0	1853	1			L'Oasis - Menai Bay 2013 02 02 POD2135 file01.CP3	2013-02-02 23:42:00	0	587	1			Usine - Menai Bay 2013 02 02 POD2140 file01.CP3	2013-02-02 23:33:00	0	319	1
Massoni - Menai Bay 2013 02 02 POD2149 file01.CP3	2013-02-02 23:25:00	0	1823	1			L'Oasis - Menai Bay 2013 02 02 POD2135 file01.CP3	2013-02-02 23:43:00	0	602	1			Usine - Menai Bay 2013 02 02 POD2140 file01.CP3	2013-02-02 23:34:00	0	322	1
Massoni - Menai Bay 2013 02 02 POD2149 file01.CP3	2013-02-02 23:26:00	0	1787	1			L'Oasis - Menai Bay 2013 02 02 POD2135 file01.CP3	2013-02-02 23:44:00	0	646	1			Usine - Menai Bay 2013 02 02 POD2140 file01.CP3	2013-02-02 23:35:00	0	315	1
Massoni - Menai Bay 2013 02 02 POD2149 file01.CP3	2013-02-02 23:27:00	0	1724	1			L'Oasis - Menai Bay 2013 02 02 POD2135 file01.CP3	2013-02-02 23:45:00	0	632	1			Usine - Menai Bay 2013 02 02 POD2140 file01.CP3	2013-02-02 23:36:00	0	319	1
Massoni - Menai Bay 2013 02 02 POD2149 file01.CP3	2013-02-02 23:28:00	0	1783	1			L'Oasis - Menai Bay 2013 02 02 POD2135 file01.CP3	2013-02-02 23:46:00	0	604	1			Usine - Menai Bay 2013 02 02 POD2140 file01.CP3	2013-02-02 23:37:00	0	302	1
Massoni - Menai Bay 2013 02 02 POD2149 file01.CP3	2013-02-02 23:29:00	0	1726	1			L'Oasis - Menai Bay 2013 02 02 POD2135 file01.CP3	2013-02-02 23:47:00	0	636	1			Usine - Menai Bay 2013 02 02 POD2140 file01.CP3	2013-02-02 23:38:00	0	339	1
Massoni - Menai Bay 2013 02 02 POD2149 file01.CP3	2013-02-02 23:30:00	0	1696	1			L'Oasis - Menai Bay 2013 02 02 POD2135 file01.CP3	2013-02-02 23:48:00	0	634	1			Usine - Menai Bay 2013 02 02 POD2140 file01.CP3	2013-02-02 23:39:00	0	331	1
Massoni - Menai Bay 2013 02 02 POD2149 file01.CP3	2013-02-02 23:31:00	0	1820	1			L'Oasis - Menai Bay 2013 02 02 POD2135 file01.CP3	2013-02-02 23:49:00	0	602	1			Usine - Menai Bay 2013 02 02 POD2140 file01.CP3	2013-02-02 23:40:00	0	304	1
Massoni - Menai Bay 2013 02 02 POD2149 file01.CP3	2013-02-02 23:32:00	0	1724	1			L'Oasis - Menai Bay 2013 02 02 POD2135 file01.CP3	2013-02-02 23:50:00	0	617	1			Usine - Menai Bay 2013 02 02 POD2140 file01.CP3	2013-02-02 23:41:00	0	327	1
Massoni - Menai Bay 2013 02 02 POD2149 file01.CP3	2013-02-02 23:33:00	0	1738	1			L'Oasis - Menai Bay 2013 02 02 POD2135 file01.CP3	2013-02-02 23:51:00	0	641	1			Usine - Menai Bay 2013 02 02 POD2140 file01.CP3	2013-02-02 23:42:00	0	317	1
Massoni - Menai Bay 2013 02 02 POD2149 file01.CP3	2013-02-02 23:34:00	0	1763	1			L'Oasis - Menai Bay 2013 02 02 POD2135 file01.CP3	2013-02-02 23:52:00	0	611	1			Usine - Menai Bay 2013 02 02 POD2140 file01.CP3	2013-02-02 23:43:00	0	324	1
Massoni - Menai Bay 2013 02 02 POD2149 file01.CP3	2013-02-02 23:35:00	0	1626	1			L'Oasis - Menai Bay 2013 02 02 POD2135 file01.CP3	2013-02-02 23:53:00	0	637	1			Usine - Menai Bay 2013 02 02 POD2140 file01.CP3	2013-02-02 23:44:00	0	305	1
Massoni - Menai Bay 2013 02 02 POD2149 file01.CP3	2013-02-02 23:36:00	0	1753	1			L'Oasis - Menai Bay 2013 02 02 POD2135 file01.CP3	2013-02-02 23:54:00	0	580	1			Usine - Menai Bay 2013 02 02 POD2140 file01.CP3	2013-02-02 23:45:00	0	326	1
Massoni - Menai Bay 2013 02 02 POD2149 file01.CP3	2013-02-02 23:37:00	0	1692	1			L'Oasis - Menai Bay 2013 02 02 POD2135 file01.CP3	2013-02-02 23:55:00	0	632	1			Usine - Menai Bay 2013 02 02 POD2140 file01.CP3	2013-02-02 23:46:00	0	338	1
Massoni - Menai Bay 2013 02 02 POD2149 file01.CP3	2013-02-02 23:38:00	0	1688	1			L'Oasis - Menai Bay 2013 02 02 POD2135 file01.CP3	2013-02-02 23:56:00	0	611	1			Usine - Menai Bay 2013 02 02 POD2140 file01.CP3	2013-02-02 23:47:00	0	297	1
Massoni - Menai Bay 2013 02 02 POD2149 file01.CP3	2013-02-02 23:39:00	0	1646	1			L'Oasis - Menai Bay 2013 02 02 POD2135 file01.CP3	2013-02-02 23:57:00	0	631	1			Usine - Menai Bay 2013 02 02 POD2140 file01.CP3	2013-02-02 23:48:00	0	321	1
Massoni - Menai Bay 2013 02 02 POD2149 file01.CP3	2013-02-02 23:40:00	0	1694	1			L'Oasis - Menai Bay 2013 02 02 POD2135 file01.CP3	2013-02-02 23:58:00	0	674	1			Usine - Menai Bay 2013 02 02 POD2140 file01.CP3	2013-02-02 23:49:00	0	302	1
Massoni - Menai Bay 2013 02 02 POD2149 file01.CP3	2013-02-02 23:41:00	0	1750	1			L'Oasis - Menai Bay 2013 02 02 POD2135 file01.CP3	2013-02-02 23:59:00	0	630	1			Usine - Menai Bay 2013 02 02 POD2140 file01.CP3	2013-02-02 23:50:00	0	292	1
Massoni - Menai Bay 2013 02 02 POD2149 file01.CP3	2013-02-02 23:42:00	0	1604	1			L'Oasis - Menai Bay 2013 02 02 POD2135 file01.CP3	2013-02-03	0	635	1			Usine - Menai Bay 2013 02 02 POD2140 file01.CP3	2013-02-02 23:51:00	0	321	1
Massoni - Menai Bay 2013 02 02 POD2149 file01.CP3	2013-02-02 23:43:00	0	1583	1			L'Oasis - Menai Bay 2013 02 02 POD2135 file01.CP3	2013-02-03 00:01:00	0	694	1			Usine - Menai Bay 2013 02 02 POD2140 file01.CP3	2013-02-02 23:52:00	0	308	1
Massoni - Menai Bay 2013 02 02 POD2149 file01.CP3	2013-02-02 23:44:00	0	1571	1			L'Oasis - Menai Bay 2013 02 02 POD2135 file01.CP3	2013-02-03 00:02:00	0	646	1			Usine - Menai Bay 2013 02 02 POD2140 file01.CP3	2013-02-02 23:53:00	0	372	1
Massoni - Menai Bay 2013 02 02 POD2149 file01.CP3	2013-02-02 23:45:00	0	1560	1			L'Oasis - Menai Bay 2013 02 02 POD2135 file01.CP3	2013-02-03 00:03:00	0	666	1			Usine - Menai Bay 2013 02 02 POD2140 file01.CP3	2013-02-02 23:54:00	0	325	1
Massoni - Menai Bay 2013 02 02 POD2149 file01.CP3	2013-02-02 23:46:00	0	1616	1			L'Oasis - Menai Bay 2013 02 02 POD2135 file01.CP3	2013-02-03 00:04:00	0	632	1			Usine - Menai Bay 2013 02 02 POD2140 file01.CP3	2013-02-02 23:55:00	0	327	1
Massoni - Menai Bay 2013 02 02 POD2149 file01.CP3	2013-02-02 23:47:00	0	1448	1			L'Oasis - Menai Bay 2013 02 02 POD2135 file01.CP3	2013-02-03 00:05:00	0	610	1			Usine - Menai Bay 2013 02 02 POD2140 file01.CP3	2013-02-02 23:56:00	0	382	1
Massoni - Menai Bay 2013 02 02 POD2149 file01.CP3	2013-02-02 23:48:00	0	1714	1			L'Oasis - Menai Bay 2013 02 02 POD2135 file01.CP3	2013-02-03 00:06:00	0	647	1			Usine - Menai Bay 2013 02 02 POD2140 file01.CP3	2013-02-02 23:57:00	0	340	1
Massoni - Menai Bay 2013 02 02 POD2149 file01.CP3	2013-02-02 23:49:00	0	1630	1			L'Oasis - Menai Bay 2013 02 02 POD2135 file01.CP3	2013-02-03 00:07:00	0	596	1			Usine - Menai Bay 2013 02 02 POD2140 file01.CP3	2013-02-02 23:58:00	0	316	1
Massoni - Menai Bay 2013 02 02 POD2149 file01.CP3	2013-02-02 23:50:00	0	1687	1			L'Oasis - Menai Bay 2013 02 02 POD2135 file01.CP3	2013-02-03 00:08:00	0	578	1			Usine - Menai Bay 2013 02 02 POD2140 file01.CP3	2013-02-02 23:59:00	0	334	1
Massoni - Menai Bay 2013 02 02 POD2149 file01.CP3	2013-02-02 23:51:00	0	1668	1			L'Oasis - Menai Bay 2013 02 02 POD2135 file01.CP3	2013-02-03 00:09:00	0	640	1			Usine - Menai Bay 2013 02 02 POD2140 file01.CP3	2013-02-03	0	332	1
Massoni - Menai Bay 2013 02 02 POD2149 file01.CP3	2013-02-02 23:52:00	0	1585	1			L'Oasis - Menai Bay 2013 02 02 POD2135 file01.CP3	2013-02-03 00:10:00	0	601	1			Usine - Menai Bay 2013 02 02 POD2140 file01.CP3	2013-02-03 00:01:00	0	327	1
Massoni - Menai Bay 2013 02 02 POD2149 file01.CP3	2013-02-02 23:53:00	0	1631	1			L'Oasis - Menai Bay 2013 02 02 POD2135 file01.CP3	2013-02-03 00:11:00	0	685	1			Usine - Menai Bay 2013 02 02 POD2140 file01.CP3	2013-02-03 00:02:00	0	327	1
Massoni - Menai Bay 2013 02 02 POD2149 file01.CP3	2013-02-02 23:54:00	0	1735	1			L'Oasis - Menai Bay 2013 02 02 POD2135 file01.CP3	2013-02-03 00:12:00	0	603	1			Usine - Menai Bay 2013 02 02 POD2140 file01.CP3	2013-02-03 00:03:00	0	325	1
Massoni - Menai Bay 2013 02 02 POD2149 file01.CP3	2013-02-02 23:55:00	0	1742	1			L'Oasis - Menai Bay 2013 02 02 POD2135 file01.CP3	2013-02-03 00:13:00	0	583	1			Usine - Menai Bay 2013 02 02 POD2140 file01.CP3	2013-02-03 00:04:00	0	336	1
Massoni - Menai Bay 2013 02 02 POD2149 file01.CP3	2013-02-02 23:56:00	0	1905	1			L'Oasis - Menai Bay 2013 02 02 POD2135 file01.CP3	2013-02-03 00:14:00	0	672	1			Usine - Menai Bay 2013 02 02 POD2140 file01.CP3	2013-02-03 00:05:00	0	294	1
Massoni - Menai Bay 2013 02 02 POD2149 file01.CP3	2013-02-02 23:57:00	0	1921	1			L'Oasis - Menai Bay 2013 02 02 POD2135 file01.CP3	2013-02-03 00:15:00	0	600	1			Usine - Menai Bay 2013 02 02 POD2140 file01.CP3	2013-02-03 00:06:00	0	336	1
Massoni - Menai Bay 2013 02 02 POD2149 file01.CP3	2013-02-02 23:58:00	0	1992	1			L'Oasis - Menai Bay 2013 02 02 POD2135 file01.CP3	2013-02-03 00:16:00	0	611	1			Usine - Menai Bay 2013 02 02 POD2140 file01.CP3	2013-02-03 00:07:00	0	349	1
Massoni - Menai Bay 2013 02 02 POD2149 file01.CP3	2013-02-02 23:59:00	0	1969	1			L'Oasis - Menai Bay 2013 02 02 POD2135 file01.CP3	2013-02-03 00:17:00	0	618	1			Usine - Menai Bay 2013 02 02 POD2140 file01.CP3	2013-02-03 00:08:00	0	346	1
Massoni - Menai Bay 2013 02 02 POD2149 file01.CP3	2013-02-03	0	1927	1			L'Oasis - Menai Bay 2013 02 02 POD2135 file01.CP3	2013-02-03 00:18:00	0	643	1			Usine - Menai Bay 2013 02 02 POD2140 file01.CP3	2013-02-03 00:09:00	0	346	1
Massoni - Menai Bay 2013 02 02 POD2149 file01.CP3	2013-02-03 00:01:00	0	1924	1			L'Oasis - Menai Bay 2013 02 02 POD2135 file01.CP3	2013-02-03 00:19:00	0	605	1			Usine - Menai Bay 2013 02 02 POD2140 file01.CP3	2013-02-03 00:10:00	0	381	1
Massoni - Menai Bay 2013 02 02 POD2149 file01.CP3	2013-02-03 00:02:00	0	1808	1			L'Oasis - Menai Bay 2013 02 02 POD2135 file01.CP3	2013-02-03 00:20:00	0	629	1			Usine - Menai Bay 2013 02 02 POD2140 file01.CP3	2013-02-03 00:11:00	0	330	1
Massoni - Menai Bay 2013 02 02 POD2149 file01.CP3	2013-02-03 00:03:00	0	1844	1			L'Oasis - Menai Bay 2013 02 02 POD2135 file01.CP3	2013-02-03 00:21:00	0	635	1			Usine - Menai Bay 2013 02 02 POD2140 file01.CP3	2013-02-03 00:12:00	0	325	1
Massoni - Menai Bay 2013 02 02 POD2149 file01.CP3	2013-02-03 00:04:00	0	1716	1			L'Oasis - Menai Bay 2013 02 02 POD2135 file01.CP3	2013-02-03 00:22:00	0	560	1			Usine - Menai Bay 2013 02 02 POD2140 file01.CP3	2013-02-03 00:13:00	0	361	1
Massoni - Menai Bay 2013 02 02 POD2149 file01.CP3	2013-02-03 00:05:00	0	1829	1			L'Oasis - Menai Bay 2013 02 02 POD2135 file01.CP3	2013-02-03 00:23:00	0	589	1			Usine - Menai Bay 2013 02 02 POD2140 file01.CP3	2013-02-03 00:14:00	0	311	1
Massoni - Menai Bay 2013 02 02 POD2149 file01.CP3	2013-02-03 00:06:00	0	1789	1			L'Oasis - Menai Bay 2013 02 02 POD2135 file01.CP3	2013-02-03 00:24:00	0	575	1			Usine - Menai Bay 2013 02 02 POD2140 file01.CP3	2013-02-03 00:15:00	0	316	1
Massoni - Menai Bay 2013 02 02 POD2149 file01.CP3	2013-02-03 00:07:00	0	1632	1			L'Oasis - Menai Bay 2013 02 02 POD2135 file01.CP3	2013-02-03 00:25:00	0	570	1			Usine - Menai Bay 2013 02 02 POD2140 file01.CP3	2013-02-03 00:16:00	0	318	1
Massoni - Menai Bay 2013 02 02 POD2149 file01.CP3	2013-02-03 00:08:00	0	1681	1			L'Oasis - Menai Bay 2013 02 02 POD2135 file01.CP3	2013-02-03 00:26:00	0	621	1			Usine - Menai Bay 2013 02 02 POD2140 file01.CP3	2013-02-03 00:17:00	0	356	1
Massoni - Menai Bay 2013 02 02 POD2149 file01.CP3	2013-02-03 00:09:00	0	1583	1			L'Oasis - Menai Bay 2013 02 02 POD2135 file01.CP3	2013-02-03 00:27:00	0	559	1			Usine - Menai Bay 2013 02 02 POD2140 file01.CP3	2013-02-03 00:18:00	0	339	1
Massoni - Menai Bay 2013 02 02 POD2149 file01.CP3	2013-02-03 00:10:00	0	1701	1			L'Oasis - Menai Bay 2013 02 02 POD2135 file01.CP3	2013-02-03 00:28:00	0	602	1			Usine - Menai Bay 2013 02 02 POD2140 file01.CP3	2013-02-03 00:19:00	0	349	1
Massoni - Menai Bay 2013 02 02 POD2149 file01.CP3	2013-02-03 00:11:00	0	1669	1			L'Oasis - Menai Bay 2013 02 02 POD2135 file01.CP3	2013-02-03 00:29:00	0	620	1			Usine - Menai Bay 2013 02 02 POD2140 file01.CP3	2013-02-03 00:20:00	0	395	1
Massoni - Menai Bay 2013 02 02 POD2149 file01.CP3	2013-02-03 00:12:00	0	1626	1			L'Oasis - Menai Bay 2013 02 02 POD2135 file01.CP3	2013-02-03 00:30:00	0	545	1			Usine - Menai Bay 2013 02 02 POD2140 file01.CP3	2013-02-03 00:21:00	0	289	1
Massoni - Menai Bay 2013 02 02 POD2149 file01.CP3	2013-02-03 00:13:00	0	1561	1			L'Oasis - Menai Bay 2013 02 02 POD2135 file01.CP3	2013-02-03 00:31:00	0	524	1			Usine - Menai Bay 2013 02 02 POD2140 file01.CP3	2013-02-03 00:22:00	0	340	1
Massoni - Menai Bay 2013 02 02 POD2149 file01.CP3	2013-02-03 00:14:00	0	1447	1			L'Oasis - Menai Bay 2013 02 02 POD2135 file01.CP3	2013-02-03 00:32:00	0	589	1			Usine - Menai Bay 2013 02 02 POD2140 file01.CP3	2013-02-03 00:23:00	0	383	1
Massoni - Menai Bay 2013 02 02 POD2149 file01.CP3	2013-02-03 00:15:00	0	1518	1			L'Oasis - Menai Bay 2013 02 02 POD2135 file01.CP3	2013-02-03 00:33:00	0	600	1			Usine - Menai Bay 2013 02 02 POD2140 file01.CP3	2013-02-03 00:24:00	0	360	1
Massoni - Menai Bay 2013 02 02 POD2149 file01.CP3	2013-02-03 00:16:00	0	1418	1			L'Oasis - Menai Bay 2013 02 02 POD2135 file01.CP3	2013-02-03 00:34:00	0	611	1			Usine - Menai Bay 2013 02 02 POD2140 file01.CP3	2013-02-03 00:25:00	0	355	1
Massoni - Menai Bay 2013 02 02 POD2149 file01.CP3	2013-02-03 00:17:00	0	1535	1			L'Oasis - Menai Bay 2013 02 02 POD2135 file01.CP3	2013-02-03 00:35:00	0	653	1			Usine - Menai Bay 2013 02 02 POD2140 file01.CP3	2013-02-03 00:26:00	0	308	1
Massoni - Menai Bay 2013 02 02 POD2149 file01.CP3	2013-02-03 00:18:00	0	1470	1			L'Oasis - Menai Bay 2013 02 02 POD2135 file01.CP3	2013-02-03 00:36:00	0	675	1			Usine - Menai Bay 2013 02 02 POD2140 file01.CP3	2013-02-03 00:27:00	0	340	1
Massoni - Menai Bay 2013 02 02 POD2149 file01.CP3	2013-02-03 00:19:00	0	1474	1			L'Oasis - Menai Bay 2013 02 02 POD2135 file01.CP3	2013-02-03 00:37:00	0	637	1			Usine - Menai Bay 2013 02 02 POD2140 file01.CP3	2013-02-03 00:28:00	0	332	1
Massoni - Menai Bay 2013 02 02 POD2149 file01.CP3	2013-02-03 00:20:00	0	1429	1			L'Oasis - Menai Bay 2013 02 02 POD2135 file01.CP3	2013-02-03 00:38:00	0	607	1			Usine - Menai Bay 2013 02 02 POD2140 file01.CP3	2013-02-03 00:29:00	0	376	1
Massoni - Menai Bay 2013 02 02 POD2149 file01.CP3	2013-02-03 00:21:00	0	1507	1			L'Oasis - Menai Bay 2013 02 02 POD2135 file01.CP3	2013-02-03 00:39:00	0	622	1			Usine - Menai Bay 2013 02 02 POD2140 file01.CP3	2013-02-03 00:30:00	0	347	1
Massoni - Menai Bay 2013 02 02 POD2149 file01.CP3	2013-02-03 00:22:00	0	1380	1			L'Oasis - Menai Bay 2013 02 02 POD2135 file01.CP3	2013-02-03 00:40:00	0	576	1			Usine - Menai Bay 2013 02 02 POD2140 file01.CP3	2013-02-03 00:31:00	0	361	1
Massoni - Menai Bay 2013 02 02 POD2149 file01.CP3	2013-02-03 00:23:00	0	1375	1			L'Oasis - Menai Bay 2013 02 02 POD2135 file01.CP3	2013-02-03 00:41:00	0	644	1			Usine - Menai Bay 2013 02 02 POD2140 file01.CP3	2013-02-03 00:32:00	0	312	1
Massoni - Menai Bay 2013 02 02 POD2149 file01.CP3	2013-02-03 00:24:00	0	1450	1			L'Oasis - Menai Bay 2013 02 02 POD2135 file01.CP3	2013-02-03 00:42:00	0	611	1			Usine - Menai Bay 2013 02 02 POD2140 file01.CP3	2013-02-03 00:33:00	0	289	1
Massoni - Menai Bay 2013 02 02 POD2149 file01.CP3	2013-02-03 00:25:00	0	1493	1			L'Oasis - Menai Bay 2013 02 02 POD2135 file01.CP3	2013-02-03 00:43:00	0	627	1			Usine - Menai Bay 2013 02 02 POD2140 file01.CP3	2013-02-03 00:34:00	0	342	1
Massoni - Menai Bay 2013 02 02 POD2149 file01.CP3	2013-02-03 00:26:00	0	1605	1			L'Oasis - Menai Bay 2013 02 02 POD2135 file01.CP3	2013-02-03 00:44:00	0	579	1			Usine - Menai Bay 2013 02 02 POD2140 file01.CP3	2013-02-03 00:35:00	0	306	1
Massoni - Menai Bay 2013 02 02 POD2149 file01.CP3	2013-02-03 00:27:00	0	1485	1			L'Oasis - Menai Bay 2013 02 02 POD2135 file01.CP3	2013-02-03 00:45:00	0	612	1			Usine - Menai Bay 2013 02 02 POD2140 file01.CP3	2013-02-03 00:36:00	0	332	1
Massoni - Menai Bay 2013 02 02 POD2149 file01.CP3	2013-02-03 00:28:00	0	1548	1			L'Oasis - Menai Bay 2013 02 02 POD2135 file01.CP3	2013-02-03 00:46:00	0	539	1			Usine - Menai Bay 2013 02 02 POD2140 file01.CP3	2013-02-03 00:37:00	0	338	1
Massoni - Menai Bay 2013 02 02 POD2149 file01.CP3	2013-02-03 00:29:00	0	1495	1			L'Oasis - Menai Bay 2013 02 02 POD2135 file01.CP3	2013-02-03 00:47:00	0	573	1			Usine - Menai Bay 2013 02 02 POD2140 file01.CP3	2013-02-03 00:38:00	0	313	1
Massoni - Menai Bay 2013 02 02 POD2149 file01.CP3	2013-02-03 00:30:00	0	1446	1			L'Oasis - Menai Bay 2013 02 02 POD2135 file01.CP3	2013-02-03 00:48:00	0	566	1			Usine - Menai Bay 2013 02 02 POD2140 file01.CP3	2013-02-03 00:39:00	0	363	1
Massoni - Menai Bay 2013 02 02 POD2149 file01.CP3	2013-02-03 00:31:00	0	1452	1			L'Oasis - Menai Bay 2013 02 02 POD2135 file01.CP3	2013-02-03 00:49:00	0	547	1			Usine - Menai Bay 2013 02 02 POD2140 file01.CP3	2013-02-03 00:40:00	0	347	1
Massoni - Menai Bay 2013 02 02 POD2149 file01.CP3	2013-02-03 00:32:00	0	1476	1			L'Oasis - Menai Bay 2013 02 02 POD2135 file01.CP3	2013-02-03 00:50:00	0	555	1			Usine - Menai Bay 2013 02 02 POD2140 file01.CP3	2013-02-03 00:41:00	0	384	1
Massoni - Menai Bay 2013 02 02 POD2149 file01.CP3	2013-02-03 00:33:00	0	1410	1			L'Oasis - Menai Bay 2013 02 02 POD2135 file01.CP3	2013-02-03 00:51:00	0	533	1			Usine - Menai Bay 2013 02 02 POD2140 file01.CP3	2013-02-03 00:42:00	0	322	1
Massoni - Menai Bay 2013 02 02 POD2149 file01.CP3	2013-02-03 00:34:00	0	1452	1			L'Oasis - Menai Bay 2013 02 02 POD2135 file01.CP3	2013-02-03 00:52:00	0	569	1			Usine - Menai Bay 2013 02 02 POD2140 file01.CP3	2013-02-03 00:43:00	0	290	1
Massoni - Menai Bay 2013 02 02 POD2149 file01.CP3	2013-02-03 00:35:00	0	1414	1			L'Oasis - Menai Bay 2013 02 02 POD2135 file01.CP3	2013-02-03 00:53:00	0	519	1			Usine - Menai Bay 2013 02 02 POD2140 file01.CP3	2013-02-03 00:44:00	0	379	1
Massoni - Menai Bay 2013 02 02 POD2149 file01.CP3	2013-02-03 00:36:00	0	1430	1			L'Oasis - Menai Bay 2013 02 02 POD2135 file01.CP3	2013-02-03 00:54:00	0	562	1			Usine - Menai Bay 2013 02 02 POD2140 file01.CP3	2013-02-03 00:45:00	0	327	1
Massoni - Menai Bay 2013 02 02 POD2149 file01.CP3	2013-02-03 00:37:00	0	1516	1			L'Oasis - Menai Bay 2013 02 02 POD2135 file01.CP3	2013-02-03 00:55:00	0	567	1			Usine - Menai Bay 2013 02 02 POD2140 file01.CP3	2013-02-03 00:46:00	0	343	1
Massoni - Menai Bay 2013 02 02 POD2149 file01.CP3	2013-02-03 00:38:00	0	1426	1			L'Oasis - Menai Bay 2013 02 02 POD2135 file01.CP3	2013-02-03 00:56:00	0	602	1			Usine - Menai Bay 2013 02 02 POD2140 file01.CP3	2013-02-03 00:47:00	0	323	1
Massoni - Menai Bay 2013 02 02 POD2149 file01.CP3	2013-02-03 00:39:00	0	1292	1			L'Oasis - Menai Bay 2013 02 02 POD2135 file01.CP3	2013-02-03 00:57:00	0	538	1			Usine - Menai Bay 2013 02 02 POD2140 file01.CP3	2013-02-03 00:48:00	0	325	1
Massoni - Menai Bay 2013 02 02 POD2149 file01.CP3	2013-02-03 00:40:00	0	1336	1			L'Oasis - Menai Bay 2013 02 02 POD2135 file01.CP3	2013-02-03 00:58:00	0	599	1			Usine - Menai Bay 2013 02 02 POD2140 file01.CP3	2013-02-03 00:49:00	0	340	1
Massoni - Menai Bay 2013 02 02 POD2149 file01.CP3	2013-02-03 00:41:00	0	1330	1			L'Oasis - Menai Bay 2013 02 02 POD2135 file01.CP3	2013-02-03 00:59:00	0	573	1			Usine - Menai Bay 2013 02 02 POD2140 file01.CP3	2013-02-03 00:50:00	0	305	1
Massoni - Menai Bay 2013 02 02 POD2149 file01.CP3	2013-02-03 00:42:00	0	1397	1			L'Oasis - Menai Bay 2013 02 02 POD2135 file01.CP3	2013-02-03 01:00:00	0	637	1			Usine - Menai Bay 2013 02 02 POD2140 file01.CP3	2013-02-03 00:51:00	0	340	1
Massoni - Menai Bay 2013 02 02 POD2149 file01.CP3	2013-02-03 00:43:00	0	1285	1			L'Oasis - Menai Bay 2013 02 02 POD2135 file01.CP3	2013-02-03 01:01:00	0	583	1			Usine - Menai Bay 2013 02 02 POD2140 file01.CP3	2013-02-03 00:52:00	0	322	1
Massoni - Menai Bay 2013 02 02 POD2149 file01.CP3	2013-02-03 00:44:00	0	1297	1			L'Oasis - Menai Bay 2013 02 02 POD2135 file01.CP3	2013-02-03 01:02:00	0	585	1			Usine - Menai Bay 2013 02 02 POD2140 file01.CP3	2013-02-03 00:53:00	0	309	1
Massoni - Menai Bay 2013 02 02 POD2149 file01.CP3	2013-02-03 00:45:00	0	1250	1			L'Oasis - Menai Bay 2013 02 02 POD2135 file01.CP3	2013-02-03 01:03:00	0	603	1			Usine - Menai Bay 2013 02 02 POD2140 file01.CP3	2013-02-03 00:54:00	0	311	1
Massoni - Menai Bay 2013 02 02 POD2149 file01.CP3	2013-02-03 00:46:00	0	1347	1			L'Oasis - Menai Bay 2013 02 02 POD2135 file01.CP3	2013-02-03 01:04:00	0	549	1			Usine - Menai Bay 2013 02 02 POD2140 file01.CP3	2013-02-03 00:55:00	0	327	1
Massoni - Menai Bay 2013 02 02 POD2149 file01.CP3	2013-02-03 00:47:00	0	1253	1			L'Oasis - Menai Bay 2013 02 02 POD2135 file01.CP3	2013-02-03 01:05:00	0	588	1			Usine - Menai Bay 2013 02 02 POD2140 file01.CP3	2013-02-03 00:56:00	0	331	1
Massoni - Menai Bay 2013 02 02 POD2149 file01.CP3	2013-02-03 00:48:00	0	1374	1			L'Oasis - Menai Bay 2013 02 02 POD2135 file01.CP3	2013-02-03 01:06:00	0	589	1			Usine - Menai Bay 2013 02 02 POD2140 file01.CP3	2013-02-03 00:57:00	0	353	1
Massoni - Menai Bay 2013 02 02 POD2149 file01.CP3	2013-02-03 00:49:00	0	1283	1			L'Oasis - Menai Bay 2013 02 02 POD2135 file01.CP3	2013-02-03 01:07:00	0	563	1			Usine - Menai Bay 2013 02 02 POD2140 file01.CP3	2013-02-03 00:58:00	0	331	1
Massoni - Menai Bay 2013 02 02 POD2149 file01.CP3	2013-02-03 00:50:00	0	1318	1			L'Oasis - Menai Bay 2013 02 02 POD2135 file01.CP3	2013-02-03 01:08:00	0	530	1			Usine - Menai Bay 2013 02 02 POD2140 file01.CP3	2013-02-03 00:59:00	0	310	1
Massoni - Menai Bay 2013 02 02 POD2149 file01.CP3	2013-02-03 00:51:00	0	1330	1			L'Oasis - Menai Bay 2013 02 02 POD2135 file01.CP3	2013-02-03 01:09:00	0	544	1			Usine - Menai Bay 2013 02 02 POD2140 file01.CP3	2013-02-03 01:00:00	0	341	1
Massoni - Menai Bay 2013 02 02 POD2149 file01.CP3	2013-02-03 00:52:00	0	1297	1			L'Oasis - Menai Bay 2013 02 02 POD2135 file01.CP3	2013-02-03 01:10:00	0	563	1			Usine - Menai Bay 2013 02 02 POD2140 file01.CP3	2013-02-03 01:01:00	0	288	1
Massoni - Menai Bay 2013 02 02 POD2149 file01.CP3	2013-02-03 00:53:00	0	1302	1			L'Oasis - Menai Bay 2013 02 02 POD2135 file01.CP3	2013-02-03 01:11:00	0	571	1			Usine - Menai Bay 2013 02 02 POD2140 file01.CP3	2013-02-03 01:02:00	0	271	1
Massoni - Menai Bay 2013 02 02 POD2149 file01.CP3	2013-02-03 00:54:00	0	1287	1			L'Oasis - Menai Bay 2013 02 02 POD2135 file01.CP3	2013-02-03 01:12:00	0	540	1			Usine - Menai Bay 2013 02 02 POD2140 file01.CP3	2013-02-03 01:03:00	0	303	1
Massoni - Menai Bay 2013 02 02 POD2149 file01.CP3	2013-02-03 00:55:00	0	1340	1			L'Oasis - Menai Bay 2013 02 02 POD2135 file01.CP3	2013-02-03 01:13:00	0	629	1			Usine - Menai Bay 2013 02 02 POD2140 file01.CP3	2013-02-03 01:04:00	0	288	1
Massoni - Menai Bay 2013 02 02 POD2149 file01.CP3	2013-02-03 00:56:00	0	1311	1			L'Oasis - Menai Bay 2013 02 02 POD2135 file01.CP3	2013-02-03 01:14:00	0	544	1			Usine - Menai Bay 2013 02 02 POD2140 file01.CP3	2013-02-03 01:05:00	0	324	1
Massoni - Menai Bay 2013 02 02 POD2149 file01.CP3	2013-02-03 00:57:00	0	1341	1			L'Oasis - Menai Bay 2013 02 02 POD2135 file01.CP3	2013-02-03 01:15:00	0	524	1			Usine - Menai Bay 2013 02 02 POD2140 file01.CP3	2013-02-03 01:06:00	0	337	1
Massoni - Menai Bay 2013 02 02 POD2149 file01.CP3	2013-02-03 00:58:00	0	1356	1			L'Oasis - Menai Bay 2013 02 02 POD2135 file01.CP3	2013-02-03 01:16:00	0	577	1			Usine - Menai Bay 2013 02 02 POD2140 file01.CP3	2013-02-03 01:07:00	0	299	1
Massoni - Menai Bay 2013 02 02 POD2149 file01.CP3	2013-02-03 00:59:00	0	1407	1			L'Oasis - Menai Bay 2013 02 02 POD2135 file01.CP3	2013-02-03 01:17:00	0	464	1			Usine - Menai Bay 2013 02 02 POD2140 file01.CP3	2013-02-03 01:08:00	0	301	1
Massoni - Menai Bay 2013 02 02 POD2149 file01.CP3	2013-02-03 01:00:00	0	1319	1			L'Oasis - Menai Bay 2013 02 02 POD2135 file01.CP3	2013-02-03 01:18:00	0	539	1			Usine - Menai Bay 2013 02 02 POD2140 file01.CP3	2013-02-03 01:09:00	0	317	1
Massoni - Menai Bay 2013 02 02 POD2149 file01.CP3	2013-02-03 01:01:00	0	1371	1			L'Oasis - Menai Bay 2013 02 02 POD2135 file01.CP3	2013-02-03 01:19:00	0	539	1			Usine - Menai Bay 2013 02 02 POD2140 file01.CP3	2013-02-03 01:10:00	0	264	1
Massoni - Menai Bay 2013 02 02 POD2149 file01.CP3	2013-02-03 01:02:00	0	1389	1			L'Oasis - Menai Bay 2013 02 02 POD2135 file01.CP3	2013-02-03 01:20:00	0	573	1			Usine - Menai Bay 2013 02 02 POD2140 file01.CP3	2013-02-03 01:11:00	0	342	1
Massoni - Menai Bay 2013 02 02 POD2149 file01.CP3	2013-02-03 01:03:00	0	1348	1			L'Oasis - Menai Bay 2013 02 02 POD2135 file01.CP3	2013-02-03 01:21:00	0	497	1			Usine - Menai Bay 2013 02 02 POD2140 file01.CP3	2013-02-03 01:12:00	0	285	1
Massoni - Menai Bay 2013 02 02 POD2149 file01.CP3	2013-02-03 01:04:00	0	1318	1			L'Oasis - Menai Bay 2013 02 02 POD2135 file01.CP3	2013-02-03 01:22:00	0	544	1			Usine - Menai Bay 2013 02 02 POD2140 file01.CP3	2013-02-03 01:13:00	0	265	1
Massoni - Menai Bay 2013 02 02 POD2149 file01.CP3	2013-02-03 01:05:00	0	1342	1			L'Oasis - Menai Bay 2013 02 02 POD2135 file01.CP3	2013-02-03 01:23:00	0	521	1			Usine - Menai Bay 2013 02 02 POD2140 file01.CP3	2013-02-03 01:14:00	0	314	1
Massoni - Menai Bay 2013 02 02 POD2149 file01.CP3	2013-02-03 01:06:00	0	1356	1			L'Oasis - Menai Bay 2013 02 02 POD2135 file01.CP3	2013-02-03 01:24:00	0	528	1			Usine - Menai Bay 2013 02 02 POD2140 file01.CP3	2013-02-03 01:15:00	0	297	1
Massoni - Menai Bay 2013 02 02 POD2149 file01.CP3	2013-02-03 01:07:00	0	1343	1			L'Oasis - Menai Bay 2013 02 02 POD2135 file01.CP3	2013-02-03 01:25:00	0	529	1			Usine - Menai Bay 2013 02 02 POD2140 file01.CP3	2013-02-03 01:16:00	0	303	1
Massoni - Menai Bay 2013 02 02 POD2149 file01.CP3	2013-02-03 01:08:00	0	1333	1			L'Oasis - Menai Bay 2013 02 02 POD2135 file01.CP3	2013-02-03 01:26:00	0	524	1			Usine - Menai Bay 2013 02 02 POD2140 file01.CP3	2013-02-03 01:17:00	0	294	1
Massoni - Menai Bay 2013 02 02 POD2149 file01.CP3	2013-02-03 01:09:00	0	1418	1			L'Oasis - Menai Bay 2013 02 02 POD2135 file01.CP3	2013-02-03 01:27:00	0	557	1			Usine - Menai Bay 2013 02 02 POD2140 file01.CP3	2013-02-03 01:18:00	0	321	1
Massoni - Menai Bay 2013 02 02 POD2149 file01.CP3	2013-02-03 01:10:00	0	1428	1			L'Oasis - Menai Bay 2013 02 02 POD2135 file01.CP3	2013-02-03 01:28:00	0	505	1			Usine - Menai Bay 2013 02 02 POD2140 file01.CP3	2013-02-03 01:19:00	0	369	1
Massoni - Menai Bay 2013 02 02 POD2149 file01.CP3	2013-02-03 01:11:00	0	1514	1			L'Oasis - Menai Bay 2013 02 02 POD2135 file01.CP3	2013-02-03 01:29:00	0	528	1			Usine - Menai Bay 2013 02 02 POD2140 file01.CP3	2013-02-03 01:20:00	0	291	1
Massoni - Menai Bay 2013 02 02 POD2149 file01.CP3	2013-02-03 01:12:00	0	1412	1			L'Oasis - Menai Bay 2013 02 02 POD2135 file01.CP3	2013-02-03 01:30:00	0	555	1			Usine - Menai Bay 2013 02 02 POD2140 file01.CP3	2013-02-03 01:21:00	0	309	1
Massoni - Menai Bay 2013 02 02 POD2149 file01.CP3	2013-02-03 01:13:00	0	1423	1			L'Oasis - Menai Bay 2013 02 02 POD2135 file01.CP3	2013-02-03 01:31:00	0	525	1			Usine - Menai Bay 2013 02 02 POD2140 file01.CP3	2013-02-03 01:22:00	0	307	1
Massoni - Menai Bay 2013 02 02 POD2149 file01.CP3	2013-02-03 01:14:00	0	1391	1			L'Oasis - Menai Bay 2013 02 02 POD2135 file01.CP3	2013-02-03 01:32:00	0	482	1			Usine - Menai Bay 2013 02 02 POD2140 file01.CP3	2013-02-03 01:23:00	0	303	1
Massoni - Menai Bay 2013 02 02 POD2149 file01.CP3	2013-02-03 01:15:00	0	1421	1			L'Oasis - Menai Bay 2013 02 02 POD2135 file01.CP3	2013-02-03 01:33:00	0	536	1			Usine - Menai Bay 2013 02 02 POD2140 file01.CP3	2013-02-03 01:24:00	0	305	1
Massoni - Menai Bay 2013 02 02 POD2149 file01.CP3	2013-02-03 01:16:00	0	1379	1			L'Oasis - Menai Bay 2013 02 02 POD2135 file01.CP3	2013-02-03 01:34:00	0	601	1			Usine - Menai Bay 2013 02 02 POD2140 file01.CP3	2013-02-03 01:25:00	0	306	1
Massoni - Menai Bay 2013 02 02 POD2149 file01.CP3	2013-02-03 01:17:00	0	1371	1			L'Oasis - Menai Bay 2013 02 02 POD2135 file01.CP3	2013-02-03 01:35:00	0	537	1			Usine - Menai Bay 2013 02 02 POD2140 file01.CP3	2013-02-03 01:26:00	0	315	1
Massoni - Menai Bay 2013 02 02 POD2149 file01.CP3	2013-02-03 01:18:00	0	1482	1			L'Oasis - Menai Bay 2013 02 02 POD2135 file01.CP3	2013-02-03 01:36:00	0	507	1			Usine - Menai Bay 2013 02 02 POD2140 file01.CP3	2013-02-03 01:27:00	0	305	1
Massoni - Menai Bay 2013 02 02 POD2149 file01.CP3	2013-02-03 01:19:00	0	1375	1			L'Oasis - Menai Bay 2013 02 02 POD2135 file01.CP3	2013-02-03 01:37:00	0	520	1			Usine - Menai Bay 2013 02 02 POD2140 file01.CP3	2013-02-03 01:28:00	0	327	1
Massoni - Menai Bay 2013 02 02 POD2149 file01.CP3	2013-02-03 01:20:00	0	1388	1			L'Oasis - Menai Bay 2013 02 02 POD2135 file01.CP3	2013-02-03 01:38:00	0	550	1			Usine - Menai Bay 2013 02 02 POD2140 file01.CP3	2013-02-03 01:29:00	0	319	1
Massoni - Menai Bay 2013 02 02 POD2149 file01.CP3	2013-02-03 01:21:00	0	1522	1			L'Oasis - Menai Bay 2013 02 02 POD2135 file01.CP3	2013-02-03 01:39:00	0	524	1			Usine - Menai Bay 2013 02 02 POD2140 file01.CP3	2013-02-03 01:30:00	0	322	1
Massoni - Menai Bay 2013 02 02 POD2149 file01.CP3	2013-02-03 01:22:00	0	1444	1			L'Oasis - Menai Bay 2013 02 02 POD2135 file01.CP3	2013-02-03 01:40:00	0	515	1			Usine - Menai Bay 2013 02 02 POD2140 file01.CP3	2013-02-03 01:31:00	0	321	1
Massoni - Menai Bay 2013 02 02 POD2149 file01.CP3	2013-02-03 01:23:00	0	1402	1			L'Oasis - Menai Bay 2013 02 02 POD2135 file01.CP3	2013-02-03 01:41:00	0	539	1			Usine - Menai Bay 2013 02 02 POD2140 file01.CP3	2013-02-03 01:32:00	0	315	1
Massoni - Menai Bay 2013 02 02 POD2149 file01.CP3	2013-02-03 01:24:00	0	1409	1			L'Oasis - Menai Bay 2013 02 02 POD2135 file01.CP3	2013-02-03 01:42:00	0	517	1			Usine - Menai Bay 2013 02 02 POD2140 file01.CP3	2013-02-03 01:33:00	0	297	1
Massoni - Menai Bay 2013 02 02 POD2149 file01.CP3	2013-02-03 01:25:00	0	1538	1			L'Oasis - Menai Bay 2013 02 02 POD2135 file01.CP3	2013-02-03 01:43:00	0	511	1			Usine - Menai Bay 2013 02 02 POD2140 file01.CP3	2013-02-03 01:34:00	0	330	1
Massoni - Menai Bay 2013 02 02 POD2149 file01.CP3	2013-02-03 01:26:00	0	1554	1			L'Oasis - Menai Bay 2013 02 02 POD2135 file01.CP3	2013-02-03 01:44:00	0	550	1			Usine - Menai Bay 2013 02 02 POD2140 file01.CP3	2013-02-03 01:35:00	0	344	1
Massoni - Menai Bay 2013 02 02 POD2149 file01.CP3	2013-02-03 01:27:00	0	1472	1			L'Oasis - Menai Bay 2013 02 02 POD2135 file01.CP3	2013-02-03 01:45:00	0	533	1			Usine - Menai Bay 2013 02 02 POD2140 file01.CP3	2013-02-03 01:36:00	0	287	1
Massoni - Menai Bay 2013 02 02 POD2149 file01.CP3	2013-02-03 01:28:00	0	1443	1			L'Oasis - Menai Bay 2013 02 02 POD2135 file01.CP3	2013-02-03 01:46:00	0	531	1			Usine - Menai Bay 2013 02 02 POD2140 file01.CP3	2013-02-03 01:37:00	0	295	1
Massoni - Menai Bay 2013 02 02 POD2149 file01.CP3	2013-02-03 01:29:00	0	1409	1			L'Oasis - Menai Bay 2013 02 02 POD2135 file01.CP3	2013-02-03 01:47:00	0	547	1			Usine - Menai Bay 2013 02 02 POD2140 file01.CP3	2013-02-03 01:38:00	0	310	1
Massoni - Menai Bay 2013 02 02 POD2149 file01.CP3	2013-02-03 01:30:00	0	1514	1			L'Oasis - Menai Bay 2013 02 02 POD2135 file01.CP3	2013-02-03 01:48:00	0	571	1			Usine - Menai Bay 2013 02 02 POD2140 file01.CP3	2013-02-03 01:39:00	0	288	1
Massoni - Menai Bay 2013 02 02 POD2149 file01.CP3	2013-02-03 01:31:00	0	1511	1			L'Oasis - Menai Bay 2013 02 02 POD2135 file01.CP3	2013-02-03 01:49:00	0	567	1			Usine - Menai Bay 2013 02 02 POD2140 file01.CP3	2013-02-03 01:40:00	0	305	1
Massoni - Menai Bay 2013 02 02 POD2149 file01.CP3	2013-02-03 01:32:00	0	1448	1			L'Oasis - Menai Bay 2013 02 02 POD2135 file01.CP3	2013-02-03 01:50:00	0	525	1			Usine - Menai Bay 2013 02 02 POD2140 file01.CP3	2013-02-03 01:41:00	0	338	1
Massoni - Menai Bay 2013 02 02 POD2149 file01.CP3	2013-02-03 01:33:00	0	1468	1			L'Oasis - Menai Bay 2013 02 02 POD2135 file01.CP3	2013-02-03 01:51:00	0	524	1			Usine - Menai Bay 2013 02 02 POD2140 file01.CP3	2013-02-03 01:42:00	0	332	1
Massoni - Menai Bay 2013 02 02 POD2149 file01.CP3	2013-02-03 01:34:00	0	1492	1			L'Oasis - Menai Bay 2013 02 02 POD2135 file01.CP3	2013-02-03 01:52:00	0	499	1			Usine - Menai Bay 2013 02 02 POD2140 file01.CP3	2013-02-03 01:43:00	0	334	1
Massoni - Menai Bay 2013 02 02 POD2149 file01.CP3	2013-02-03 01:35:00	0	1462	1			L'Oasis - Menai Bay 2013 02 02 POD2135 file01.CP3	2013-02-03 01:53:00	0	571	1			Usine - Menai Bay 2013 02 02 POD2140 file01.CP3	2013-02-03 01:44:00	0	340	1
Massoni - Menai Bay 2013 02 02 POD2149 file01.CP3	2013-02-03 01:36:00	0	1445	1			L'Oasis - Menai Bay 2013 02 02 POD2135 file01.CP3	2013-02-03 01:54:00	0	538	1			Usine - Menai Bay 2013 02 02 POD2140 file01.CP3	2013-02-03 01:45:00	0	321	1
Massoni - Menai Bay 2013 02 02 POD2149 file01.CP3	2013-02-03 01:37:00	0	1461	1			L'Oasis - Menai Bay 2013 02 02 POD2135 file01.CP3	2013-02-03 01:55:00	0	481	1			Usine - Menai Bay 2013 02 02 POD2140 file01.CP3	2013-02-03 01:46:00	0	321	1
Massoni - Menai Bay 2013 02 02 POD2149 file01.CP3	2013-02-03 01:38:00	0	1435	1			L'Oasis - Menai Bay 2013 02 02 POD2135 file01.CP3	2013-02-03 01:56:00	0	566	1			Usine - Menai Bay 2013 02 02 POD2140 file01.CP3	2013-02-03 01:47:00	0	306	1
Massoni - Menai Bay 2013 02 02 POD2149 file01.CP3	2013-02-03 01:39:00	0	1461	1			L'Oasis - Menai Bay 2013 02 02 POD2135 file01.CP3	2013-02-03 01:57:00	0	558	1			Usine - Menai Bay 2013 02 02 POD2140 file01.CP3	2013-02-03 01:48:00	0	342	1
Massoni - Menai Bay 2013 02 02 POD2149 file01.CP3	2013-02-03 01:40:00	0	1582	1			L'Oasis - Menai Bay 2013 02 02 POD2135 file01.CP3	2013-02-03 01:58:00	0	552	1			Usine - Menai Bay 2013 02 02 POD2140 file01.CP3	2013-02-03 01:49:00	0	340	1
Massoni - Menai Bay 2013 02 02 POD2149 file01.CP3	2013-02-03 01:41:00	0	1494	1			L'Oasis - Menai Bay 2013 02 02 POD2135 file01.CP3	2013-02-03 01:59:00	0	624	1			Usine - Menai Bay 2013 02 02 POD2140 file01.CP3	2013-02-03 01:50:00	0	313	1
Massoni - Menai Bay 2013 02 02 POD2149 file01.CP3	2013-02-03 01:42:00	0	1505	1			L'Oasis - Menai Bay 2013 02 02 POD2135 file01.CP3	2013-02-03 02:00:00	0	609	1			Usine - Menai Bay 2013 02 02 POD2140 file01.CP3	2013-02-03 01:51:00	0	333	1
Massoni - Menai Bay 2013 02 02 POD2149 file01.CP3	2013-02-03 01:43:00	0	1512	1			L'Oasis - Menai Bay 2013 02 02 POD2135 file01.CP3	2013-02-03 02:01:00	0	570	1			Usine - Menai Bay 2013 02 02 POD2140 file01.CP3	2013-02-03 01:52:00	0	307	1
Massoni - Menai Bay 2013 02 02 POD2149 file01.CP3	2013-02-03 01:44:00	0	1606	1			L'Oasis - Menai Bay 2013 02 02 POD2135 file01.CP3	2013-02-03 02:02:00	0	557	1			Usine - Menai Bay 2013 02 02 POD2140 file01.CP3	2013-02-03 01:53:00	0	365	1
Massoni - Menai Bay 2013 02 02 POD2149 file01.CP3	2013-02-03 01:45:00	0	1603	1			L'Oasis - Menai Bay 2013 02 02 POD2135 file01.CP3	2013-02-03 02:03:00	0	581	1			Usine - Menai Bay 2013 02 02 POD2140 file01.CP3	2013-02-03 01:54:00	0	361	1
Massoni - Menai Bay 2013 02 02 POD2149 file01.CP3	2013-02-03 01:46:00	0	1663	1			L'Oasis - Menai Bay 2013 02 02 POD2135 file01.CP3	2013-02-03 02:04:00	0	522	1			Usine - Menai Bay 2013 02 02 POD2140 file01.CP3	2013-02-03 01:55:00	0	327	1
Massoni - Menai Bay 2013 02 02 POD2149 file01.CP3	2013-02-03 01:47:00	0	1611	1			L'Oasis - Menai Bay 2013 02 02 POD2135 file01.CP3	2013-02-03 02:05:00	0	526	1			Usine - Menai Bay 2013 02 02 POD2140 file01.CP3	2013-02-03 01:56:00	0	362	1
Massoni - Menai Bay 2013 02 02 POD2149 file01.CP3	2013-02-03 01:48:00	0	1718	1			L'Oasis - Menai Bay 2013 02 02 POD2135 file01.CP3	2013-02-03 02:06:00	0	524	1			Usine - Menai Bay 2013 02 02 POD2140 file01.CP3	2013-02-03 01:57:00	0	307	1
Massoni - Menai Bay 2013 02 02 POD2149 file01.CP3	2013-02-03 01:49:00	0	1781	1			L'Oasis - Menai Bay 2013 02 02 POD2135 file01.CP3	2013-02-03 02:07:00	0	555	1			Usine - Menai Bay 2013 02 02 POD2140 file01.CP3	2013-02-03 01:58:00	0	299	1
Massoni - Menai Bay 2013 02 02 POD2149 file01.CP3	2013-02-03 01:50:00	0	1747	1			L'Oasis - Menai Bay 2013 02 02 POD2135 file01.CP3	2013-02-03 02:08:00	0	570	1			Usine - Menai Bay 2013 02 02 POD2140 file01.CP3	2013-02-03 01:59:00	0	357	1
Massoni - Menai Bay 2013 02 02 POD2149 file01.CP3	2013-02-03 01:51:00	0	1676	1			L'Oasis - Menai Bay 2013 02 02 POD2135 file01.CP3	2013-02-03 02:09:00	0	538	1			Usine - Menai Bay 2013 02 02 POD2140 file01.CP3	2013-02-03 02:00:00	0	328	1
Massoni - Menai Bay 2013 02 02 POD2149 file01.CP3	2013-02-03 01:52:00	0	1695	1			L'Oasis - Menai Bay 2013 02 02 POD2135 file01.CP3	2013-02-03 02:10:00	0	578	1			Usine - Menai Bay 2013 02 02 POD2140 file01.CP3	2013-02-03 02:01:00	0	299	1
Massoni - Menai Bay 2013 02 02 POD2149 file01.CP3	2013-02-03 01:53:00	0	1576	1			L'Oasis - Menai Bay 2013 02 02 POD2135 file01.CP3	2013-02-03 02:11:00	0	554	1			Usine - Menai Bay 2013 02 02 POD2140 file01.CP3	2013-02-03 02:02:00	0	356	1
Massoni - Menai Bay 2013 02 02 POD2149 file01.CP3	2013-02-03 01:54:00	0	1622	1			L'Oasis - Menai Bay 2013 02 02 POD2135 file01.CP3	2013-02-03 02:12:00	0	553	1			Usine - Menai Bay 2013 02 02 POD2140 file01.CP3	2013-02-03 02:03:00	0	343	1
Massoni - Menai Bay 2013 02 02 POD2149 file01.CP3	2013-02-03 01:55:00	0	1705	1			L'Oasis - Menai Bay 2013 02 02 POD2135 file01.CP3	2013-02-03 02:13:00	0	551	1			Usine - Menai Bay 2013 02 02 POD2140 file01.CP3	2013-02-03 02:04:00	0	336	1
Massoni - Menai Bay 2013 02 02 POD2149 file01.CP3	2013-02-03 01:56:00	0	1654	1			L'Oasis - Menai Bay 2013 02 02 POD2135 file01.CP3	2013-02-03 02:14:00	0	533	1			Usine - Menai Bay 2013 02 02 POD2140 file01.CP3	2013-02-03 02:05:00	0	278	1
Massoni - Menai Bay 2013 02 02 POD2149 file01.CP3	2013-02-03 01:57:00	0	1627	1			L'Oasis - Menai Bay 2013 02 02 POD2135 file01.CP3	2013-02-03 02:15:00	0	540	1			Usine - Menai Bay 2013 02 02 POD2140 file01.CP3	2013-02-03 02:06:00	0	316	1
Massoni - Menai Bay 2013 02 02 POD2149 file01.CP3	2013-02-03 01:58:00	0	1639	1			L'Oasis - Menai Bay 2013 02 02 POD2135 file01.CP3	2013-02-03 02:16:00	0	523	1			Usine - Menai Bay 2013 02 02 POD2140 file01.CP3	2013-02-03 02:07:00	0	302	1
Massoni - Menai Bay 2013 02 02 POD2149 file01.CP3	2013-02-03 01:59:00	0	1630	1			L'Oasis - Menai Bay 2013 02 02 POD2135 file01.CP3	2013-02-03 02:17:00	0	592	1			Usine - Menai Bay 2013 02 02 POD2140 file01.CP3	2013-02-03 02:08:00	0	311	1
Massoni - Menai Bay 2013 02 02 POD2149 file01.CP3	2013-02-03 02:00:00	0	1604	1			L'Oasis - Menai Bay 2013 02 02 POD2135 file01.CP3	2013-02-03 02:18:00	0	549	1			Usine - Menai Bay 2013 02 02 POD2140 file01.CP3	2013-02-03 02:09:00	0	397	1
Massoni - Menai Bay 2013 02 02 POD2149 file01.CP3	2013-02-03 02:01:00	0	1529	1			L'Oasis - Menai Bay 2013 02 02 POD2135 file01.CP3	2013-02-03 02:19:00	0	571	1			Usine - Menai Bay 2013 02 02 POD2140 file01.CP3	2013-02-03 02:10:00	0	352	1
Massoni - Menai Bay 2013 02 02 POD2149 file01.CP3	2013-02-03 02:02:00	0	1568	1			L'Oasis - Menai Bay 2013 02 02 POD2135 file01.CP3	2013-02-03 02:20:00	0	521	1			Usine - Menai Bay 2013 02 02 POD2140 file01.CP3	2013-02-03 02:11:00	0	342	1
Massoni - Menai Bay 2013 02 02 POD2149 file01.CP3	2013-02-03 02:03:00	0	1534	1			L'Oasis - Menai Bay 2013 02 02 POD2135 file01.CP3	2013-02-03 02:21:00	0	546	1			Usine - Menai Bay 2013 02 02 POD2140 file01.CP3	2013-02-03 02:12:00	0	370	1
Massoni - Menai Bay 2013 02 02 POD2149 file01.CP3	2013-02-03 02:04:00	0	1544	1			L'Oasis - Menai Bay 2013 02 02 POD2135 file01.CP3	2013-02-03 02:22:00	0	592	1			Usine - Menai Bay 2013 02 02 POD2140 file01.CP3	2013-02-03 02:13:00	0	295	1
Massoni - Menai Bay 2013 02 02 POD2149 file01.CP3	2013-02-03 02:05:00	0	1499	1			L'Oasis - Menai Bay 2013 02 02 POD2135 file01.CP3	2013-02-03 02:23:00	0	593	1			Usine - Menai Bay 2013 02 02 POD2140 file01.CP3	2013-02-03 02:14:00	0	291	1
Massoni - Menai Bay 2013 02 02 POD2149 file01.CP3	2013-02-03 02:06:00	0	1634	1			L'Oasis - Menai Bay 2013 02 02 POD2135 file01.CP3	2013-02-03 02:24:00	0	566	1			Usine - Menai Bay 2013 02 02 POD2140 file01.CP3	2013-02-03 02:15:00	0	287	1
Massoni - Menai Bay 2013 02 02 POD2149 file01.CP3	2013-02-03 02:07:00	0	1666	1			L'Oasis - Menai Bay 2013 02 02 POD2135 file01.CP3	2013-02-03 02:25:00	0	626	1			Usine - Menai Bay 2013 02 02 POD2140 file01.CP3	2013-02-03 02:16:00	0	336	1
Massoni - Menai Bay 2013 02 02 POD2149 file01.CP3	2013-02-03 02:08:00	0	1564	1			L'Oasis - Menai Bay 2013 02 02 POD2135 file01.CP3	2013-02-03 02:26:00	0	604	1			Usine - Menai Bay 2013 02 02 POD2140 file01.CP3	2013-02-03 02:17:00	0	304	1
Massoni - Menai Bay 2013 02 02 POD2149 file01.CP3	2013-02-03 02:09:00	0	1743	1			L'Oasis - Menai Bay 2013 02 02 POD2135 file01.CP3	2013-02-03 02:27:00	0	629	1			Usine - Menai Bay 2013 02 02 POD2140 file01.CP3	2013-02-03 02:18:00	0	268	1
Massoni - Menai Bay 2013 02 02 POD2149 file01.CP3	2013-02-03 02:10:00	0	1700	1			L'Oasis - Menai Bay 2013 02 02 POD2135 file01.CP3	2013-02-03 02:28:00	0	623	1			Usine - Menai Bay 2013 02 02 POD2140 file01.CP3	2013-02-03 02:19:00	0	311	1
Massoni - Menai Bay 2013 02 02 POD2149 file01.CP3	2013-02-03 02:11:00	0	1631	1			L'Oasis - Menai Bay 2013 02 02 POD2135 file01.CP3	2013-02-03 02:29:00	0	610	1			Usine - Menai Bay 2013 02 02 POD2140 file01.CP3	2013-02-03 02:20:00	0	340	1
Massoni - Menai Bay 2013 02 02 POD2149 file01.CP3	2013-02-03 02:12:00	0	1595	1			L'Oasis - Menai Bay 2013 02 02 POD2135 file01.CP3	2013-02-03 02:30:00	0	613	1			Usine - Menai Bay 2013 02 02 POD2140 file01.CP3	2013-02-03 02:21:00	0	288	1
Massoni - Menai Bay 2013 02 02 POD2149 file01.CP3	2013-02-03 02:13:00	0	1662	1			L'Oasis - Menai Bay 2013 02 02 POD2135 file01.CP3	2013-02-03 02:31:00	0	636	1			Usine - Menai Bay 2013 02 02 POD2140 file01.CP3	2013-02-03 02:22:00	0	290	1
Massoni - Menai Bay 2013 02 02 POD2149 file01.CP3	2013-02-03 02:14:00	0	1692	1			L'Oasis - Menai Bay 2013 02 02 POD2135 file01.CP3	2013-02-03 02:32:00	0	648	1			Usine - Menai Bay 2013 02 02 POD2140 file01.CP3	2013-02-03 02:23:00	0	318	1
Massoni - Menai Bay 2013 02 02 POD2149 file01.CP3	2013-02-03 02:15:00	0	1639	1			L'Oasis - Menai Bay 2013 02 02 POD2135 file01.CP3	2013-02-03 02:33:00	0	624	1			Usine - Menai Bay 2013 02 02 POD2140 file01.CP3	2013-02-03 02:24:00	0	294	1
Massoni - Menai Bay 2013 02 02 POD2149 file01.CP3	2013-02-03 02:16:00	0	1706	1			L'Oasis - Menai Bay 2013 02 02 POD2135 file01.CP3	2013-02-03 02:34:00	0	574	1			Usine - Menai Bay 2013 02 02 POD2140 file01.CP3	2013-02-03 02:25:00	0	279	1
Massoni - Menai Bay 2013 02 02 POD2149 file01.CP3	2013-02-03 02:17:00	0	1520	1			L'Oasis - Menai Bay 2013 02 02 POD2135 file01.CP3	2013-02-03 02:35:00	0	636	1			Usine - Menai Bay 2013 02 02 POD2140 file01.CP3	2013-02-03 02:26:00	0	245	1
Massoni - Menai Bay 2013 02 02 POD2149 file01.CP3	2013-02-03 02:18:00	0	1541	1			L'Oasis - Menai Bay 2013 02 02 POD2135 file01.CP3	2013-02-03 02:36:00	0	632	1			Usine - Menai Bay 2013 02 02 POD2140 file01.CP3	2013-02-03 02:27:00	0	273	1
Massoni - Menai Bay 2013 02 02 POD2149 file01.CP3	2013-02-03 02:19:00	0	1599	1			L'Oasis - Menai Bay 2013 02 02 POD2135 file01.CP3	2013-02-03 02:37:00	0	657	1			Usine - Menai Bay 2013 02 02 POD2140 file01.CP3	2013-02-03 02:28:00	0	326	1
Massoni - Menai Bay 2013 02 02 POD2149 file01.CP3	2013-02-03 02:20:00	0	1484	1			L'Oasis - Menai Bay 2013 02 02 POD2135 file01.CP3	2013-02-03 02:38:00	0	644	1			Usine - Menai Bay 2013 02 02 POD2140 file01.CP3	2013-02-03 02:29:00	0	287	1
Massoni - Menai Bay 2013 02 02 POD2149 file01.CP3	2013-02-03 02:21:00	0	1527	1			L'Oasis - Menai Bay 2013 02 02 POD2135 file01.CP3	2013-02-03 02:39:00	0	672	1			Usine - Menai Bay 2013 02 02 POD2140 file01.CP3	2013-02-03 02:30:00	0	341	1
Massoni - Menai Bay 2013 02 02 POD2149 file01.CP3	2013-02-03 02:22:00	0	1541	1			L'Oasis - Menai Bay 2013 02 02 POD2135 file01.CP3	2013-02-03 02:40:00	0	699	1			Usine - Menai Bay 2013 02 02 POD2140 file01.CP3	2013-02-03 02:31:00	0	359	1
Massoni - Menai Bay 2013 02 02 POD2149 file01.CP3	2013-02-03 02:23:00	0	1482	1			L'Oasis - Menai Bay 2013 02 02 POD2135 file01.CP3	2013-02-03 02:41:00	0	699	1			Usine - Menai Bay 2013 02 02 POD2140 file01.CP3	2013-02-03 02:32:00	0	333	1
Massoni - Menai Bay 2013 02 02 POD2149 file01.CP3	2013-02-03 02:24:00	0	1425	1			L'Oasis - Menai Bay 2013 02 02 POD2135 file01.CP3	2013-02-03 02:42:00	0	671	1			Usine - Menai Bay 2013 02 02 POD2140 file01.CP3	2013-02-03 02:33:00	0	296	1
Massoni - Menai Bay 2013 02 02 POD2149 file01.CP3	2013-02-03 02:25:00	0	1520	1			L'Oasis - Menai Bay 2013 02 02 POD2135 file01.CP3	2013-02-03 02:43:00	0	608	1			Usine - Menai Bay 2013 02 02 POD2140 file01.CP3	2013-02-03 02:34:00	0	296	1
Massoni - Menai Bay 2013 02 02 POD2149 file01.CP3	2013-02-03 02:26:00	0	1435	1			L'Oasis - Menai Bay 2013 02 02 POD2135 file01.CP3	2013-02-03 02:44:00	0	635	1			Usine - Menai Bay 2013 02 02 POD2140 file01.CP3	2013-02-03 02:35:00	0	287	1
Massoni - Menai Bay 2013 02 02 POD2149 file01.CP3	2013-02-03 02:27:00	0	1361	1			L'Oasis - Menai Bay 2013 02 02 POD2135 file01.CP3	2013-02-03 02:45:00	0	650	1			Usine - Menai Bay 2013 02 02 POD2140 file01.CP3	2013-02-03 02:36:00	0	311	1
Massoni - Menai Bay 2013 02 02 POD2149 file01.CP3	2013-02-03 02:28:00	0	1373	1			L'Oasis - Menai Bay 2013 02 02 POD2135 file01.CP3	2013-02-03 02:46:00	0	710	1			Usine - Menai Bay 2013 02 02 POD2140 file01.CP3	2013-02-03 02:37:00	0	272	1
Massoni - Menai Bay 2013 02 02 POD2149 file01.CP3	2013-02-03 02:29:00	0	1359	1			L'Oasis - Menai Bay 2013 02 02 POD2135 file01.CP3	2013-02-03 02:47:00	0	650	1			Usine - Menai Bay 2013 02 02 POD2140 file01.CP3	2013-02-03 02:38:00	0	322	1
Massoni - Menai Bay 2013 02 02 POD2149 file01.CP3	2013-02-03 02:30:00	0	1346	1			L'Oasis - Menai Bay 2013 02 02 POD2135 file01.CP3	2013-02-03 02:48:00	0	675	1			Usine - Menai Bay 2013 02 02 POD2140 file01.CP3	2013-02-03 02:39:00	0	329	1
Massoni - Menai Bay 2013 02 02 POD2149 file01.CP3	2013-02-03 02:31:00	0	1503	1			L'Oasis - Menai Bay 2013 02 02 POD2135 file01.CP3	2013-02-03 02:49:00	0	629	1			Usine - Menai Bay 2013 02 02 POD2140 file01.CP3	2013-02-03 02:40:00	0	291	1
Massoni - Menai Bay 2013 02 02 POD2149 file01.CP3	2013-02-03 02:32:00	0	1426	1			L'Oasis - Menai Bay 2013 02 02 POD2135 file01.CP3	2013-02-03 02:50:00	0	659	1			Usine - Menai Bay 2013 02 02 POD2140 file01.CP3	2013-02-03 02:41:00	0	291	1
Massoni - Menai Bay 2013 02 02 POD2149 file01.CP3	2013-02-03 02:33:00	0	1437	1			L'Oasis - Menai Bay 2013 02 02 POD2135 file01.CP3	2013-02-03 02:51:00	0	654	1			Usine - Menai Bay 2013 02 02 POD2140 file01.CP3	2013-02-03 02:42:00	0	294	1
Massoni - Menai Bay 2013 02 02 POD2149 file01.CP3	2013-02-03 02:34:00	0	1389	1			L'Oasis - Menai Bay 2013 02 02 POD2135 file01.CP3	2013-02-03 02:52:00	0	770	1			Usine - Menai Bay 2013 02 02 POD2140 file01.CP3	2013-02-03 02:43:00	0	287	1
Massoni - Menai Bay 2013 02 02 POD2149 file01.CP3	2013-02-03 02:35:00	0	1404	1			L'Oasis - Menai Bay 2013 02 02 POD2135 file01.CP3	2013-02-03 02:53:00	0	673	1			Usine - Menai Bay 2013 02 02 POD2140 file01.CP3	2013-02-03 02:44:00	0	329	1
Massoni - Menai Bay 2013 02 02 POD2149 file01.CP3	2013-02-03 02:36:00	0	1336	1			L'Oasis - Menai Bay 2013 02 02 POD2135 file01.CP3	2013-02-03 02:54:00	0	640	1			Usine - Menai Bay 2013 02 02 POD2140 file01.CP3	2013-02-03 02:45:00	0	252	1
Massoni - Menai Bay 2013 02 02 POD2149 file01.CP3	2013-02-03 02:37:00	0	1426	1			L'Oasis - Menai Bay 2013 02 02 POD2135 file01.CP3	2013-02-03 02:55:00	0	699	1			Usine - Menai Bay 2013 02 02 POD2140 file01.CP3	2013-02-03 02:46:00	0	326	1
Massoni - Menai Bay 2013 02 02 POD2149 file01.CP3	2013-02-03 02:38:00	0	1346	1			L'Oasis - Menai Bay 2013 02 02 POD2135 file01.CP3	2013-02-03 02:56:00	0	682	1			Usine - Menai Bay 2013 02 02 POD2140 file01.CP3	2013-02-03 02:47:00	0	341	1
Massoni - Menai Bay 2013 02 02 POD2149 file01.CP3	2013-02-03 02:39:00	0	1240	1			L'Oasis - Menai Bay 2013 02 02 POD2135 file01.CP3	2013-02-03 02:57:00	0	711	1			Usine - Menai Bay 2013 02 02 POD2140 file01.CP3	2013-02-03 02:48:00	0	337	1
Massoni - Menai Bay 2013 02 02 POD2149 file01.CP3	2013-02-03 02:40:00	0	1259	1			L'Oasis - Menai Bay 2013 02 02 POD2135 file01.CP3	2013-02-03 02:58:00	0	719	1			Usine - Menai Bay 2013 02 02 POD2140 file01.CP3	2013-02-03 02:49:00	0	300	1
Massoni - Menai Bay 2013 02 02 POD2149 file01.CP3	2013-02-03 02:41:00	0	1301	1			L'Oasis - Menai Bay 2013 02 02 POD2135 file01.CP3	2013-02-03 02:59:00	0	735	1			Usine - Menai Bay 2013 02 02 POD2140 file01.CP3	2013-02-03 02:50:00	0	298	1
Massoni - Menai Bay 2013 02 02 POD2149 file01.CP3	2013-02-03 02:42:00	0	1308	1			L'Oasis - Menai Bay 2013 02 02 POD2135 file01.CP3	2013-02-03 03:00:00	0	694	1			Usine - Menai Bay 2013 02 02 POD2140 file01.CP3	2013-02-03 02:51:00	0	245	1
Massoni - Menai Bay 2013 02 02 POD2149 file01.CP3	2013-02-03 02:43:00	0	1348	1			L'Oasis - Menai Bay 2013 02 02 POD2135 file01.CP3	2013-02-03 03:01:00	0	748	1			Usine - Menai Bay 2013 02 02 POD2140 file01.CP3	2013-02-03 02:52:00	0	277	1
Massoni - Menai Bay 2013 02 02 POD2149 file01.CP3	2013-02-03 02:44:00	0	1267	1			L'Oasis - Menai Bay 2013 02 02 POD2135 file01.CP3	2013-02-03 03:02:00	0	722	1			Usine - Menai Bay 2013 02 02 POD2140 file01.CP3	2013-02-03 02:53:00	0	282	1
Massoni - Menai Bay 2013 02 02 POD2149 file01.CP3	2013-02-03 02:45:00	0	1353	1			L'Oasis - Menai Bay 2013 02 02 POD2135 file01.CP3	2013-02-03 03:03:00	0	680	1			Usine - Menai Bay 2013 02 02 POD2140 file01.CP3	2013-02-03 02:54:00	0	300	1
Massoni - Menai Bay 2013 02 02 POD2149 file01.CP3	2013-02-03 02:46:00	0	1434	1			L'Oasis - Menai Bay 2013 02 02 POD2135 file01.CP3	2013-02-03 03:04:00	0	658	1			Usine - Menai Bay 2013 02 02 POD2140 file01.CP3	2013-02-03 02:55:00	0	258	1
Massoni - Menai Bay 2013 02 02 POD2149 file01.CP3	2013-02-03 02:47:00	0	1429	1			L'Oasis - Menai Bay 2013 02 02 POD2135 file01.CP3	2013-02-03 03:05:00	0	713	1			Usine - Menai Bay 2013 02 02 POD2140 file01.CP3	2013-02-03 02:56:00	0	298	1
Massoni - Menai Bay 2013 02 02 POD2149 file01.CP3	2013-02-03 02:48:00	0	1331	1			L'Oasis - Menai Bay 2013 02 02 POD2135 file01.CP3	2013-02-03 03:06:00	0	710	1			Usine - Menai Bay 2013 02 02 POD2140 file01.CP3	2013-02-03 02:57:00	0	332	1
Massoni - Menai Bay 2013 02 02 POD2149 file01.CP3	2013-02-03 02:49:00	0	1419	1			L'Oasis - Menai Bay 2013 02 02 POD2135 file01.CP3	2013-02-03 03:07:00	0	680	1			Usine - Menai Bay 2013 02 02 POD2140 file01.CP3	2013-02-03 02:58:00	0	344	1
Massoni - Menai Bay 2013 02 02 POD2149 file01.CP3	2013-02-03 02:50:00	0	1344	1			L'Oasis - Menai Bay 2013 02 02 POD2135 file01.CP3	2013-02-03 03:08:00	0	716	1			Usine - Menai Bay 2013 02 02 POD2140 file01.CP3	2013-02-03 02:59:00	0	313	1
Massoni - Menai Bay 2013 02 02 POD2149 file01.CP3	2013-02-03 02:51:00	0	1430	1			L'Oasis - Menai Bay 2013 02 02 POD2135 file01.CP3	2013-02-03 03:09:00	0	719	1			Usine - Menai Bay 2013 02 02 POD2140 file01.CP3	2013-02-03 03:00:00	0	304	1
Massoni - Menai Bay 2013 02 02 POD2149 file01.CP3	2013-02-03 02:52:00	0	1363	1			L'Oasis - Menai Bay 2013 02 02 POD2135 file01.CP3	2013-02-03 03:10:00	0	763	1			Usine - Menai Bay 2013 02 02 POD2140 file01.CP3	2013-02-03 03:01:00	0	338	1
Massoni - Menai Bay 2013 02 02 POD2149 file01.CP3	2013-02-03 02:53:00	0	1235	1			L'Oasis - Menai Bay 2013 02 02 POD2135 file01.CP3	2013-02-03 03:11:00	0	724	1			Usine - Menai Bay 2013 02 02 POD2140 file01.CP3	2013-02-03 03:02:00	0	328	1
Massoni - Menai Bay 2013 02 02 POD2149 file01.CP3	2013-02-03 02:54:00	0	1317	1			L'Oasis - Menai Bay 2013 02 02 POD2135 file01.CP3	2013-02-03 03:12:00	0	779	1			Usine - Menai Bay 2013 02 02 POD2140 file01.CP3	2013-02-03 03:03:00	0	284	1
Massoni - Menai Bay 2013 02 02 POD2149 file01.CP3	2013-02-03 02:55:00	0	1391	1			L'Oasis - Menai Bay 2013 02 02 POD2135 file01.CP3	2013-02-03 03:13:00	0	706	1			Usine - Menai Bay 2013 02 02 POD2140 file01.CP3	2013-02-03 03:04:00	0	326	1
Massoni - Menai Bay 2013 02 02 POD2149 file01.CP3	2013-02-03 02:56:00	0	1372	1			L'Oasis - Menai Bay 2013 02 02 POD2135 file01.CP3	2013-02-03 03:14:00	0	697	1			Usine - Menai Bay 2013 02 02 POD2140 file01.CP3	2013-02-03 03:05:00	0	281	1
Massoni - Menai Bay 2013 02 02 POD2149 file01.CP3	2013-02-03 02:57:00	0	1306	1			L'Oasis - Menai Bay 2013 02 02 POD2135 file01.CP3	2013-02-03 03:15:00	0	696	1			Usine - Menai Bay 2013 02 02 POD2140 file01.CP3	2013-02-03 03:06:00	0	255	1
Massoni - Menai Bay 2013 02 02 POD2149 file01.CP3	2013-02-03 02:58:00	0	1300	1			L'Oasis - Menai Bay 2013 02 02 POD2135 file01.CP3	2013-02-03 03:16:00	0	705	1			Usine - Menai Bay 2013 02 02 POD2140 file01.CP3	2013-02-03 03:07:00	0	288	1
Massoni - Menai Bay 2013 02 02 POD2149 file01.CP3	2013-02-03 02:59:00	0	1379	1			L'Oasis - Menai Bay 2013 02 02 POD2135 file01.CP3	2013-02-03 03:17:00	0	808	1			Usine - Menai Bay 2013 02 02 POD2140 file01.CP3	2013-02-03 03:08:00	0	308	1
Massoni - Menai Bay 2013 02 02 POD2149 file01.CP3	2013-02-03 03:00:00	0	1426	1			L'Oasis - Menai Bay 2013 02 02 POD2135 file01.CP3	2013-02-03 03:18:00	0	808	1			Usine - Menai Bay 2013 02 02 POD2140 file01.CP3	2013-02-03 03:09:00	0	274	1
Massoni - Menai Bay 2013 02 02 POD2149 file01.CP3	2013-02-03 03:01:00	0	1389	1			L'Oasis - Menai Bay 2013 02 02 POD2135 file01.CP3	2013-02-03 03:19:00	0	709	1			Usine - Menai Bay 2013 02 02 POD2140 file01.CP3	2013-02-03 03:10:00	0	301	1
Massoni - Menai Bay 2013 02 02 POD2149 file01.CP3	2013-02-03 03:02:00	0	1386	1			L'Oasis - Menai Bay 2013 02 02 POD2135 file01.CP3	2013-02-03 03:20:00	0	721	1			Usine - Menai Bay 2013 02 02 POD2140 file01.CP3	2013-02-03 03:11:00	0	282	1
Massoni - Menai Bay 2013 02 02 POD2149 file01.CP3	2013-02-03 03:03:00	0	1298	1			L'Oasis - Menai Bay 2013 02 02 POD2135 file01.CP3	2013-02-03 03:21:00	0	691	1			Usine - Menai Bay 2013 02 02 POD2140 file01.CP3	2013-02-03 03:12:00	0	286	1
Massoni - Menai Bay 2013 02 02 POD2149 file01.CP3	2013-02-03 03:04:00	0	1350	1			L'Oasis - Menai Bay 2013 02 02 POD2135 file01.CP3	2013-02-03 03:22:00	0	715	1			Usine - Menai Bay 2013 02 02 POD2140 file01.CP3	2013-02-03 03:13:00	0	255	1
Massoni - Menai Bay 2013 02 02 POD2149 file01.CP3	2013-02-03 03:05:00	0	1376	1			L'Oasis - Menai Bay 2013 02 02 POD2135 file01.CP3	2013-02-03 03:23:00	0	687	1			Usine - Menai Bay 2013 02 02 POD2140 file01.CP3	2013-02-03 03:14:00	0	264	1
Massoni - Menai Bay 2013 02 02 POD2149 file01.CP3	2013-02-03 03:06:00	0	1443	1			L'Oasis - Menai Bay 2013 02 02 POD2135 file01.CP3	2013-02-03 03:24:00	0	693	1			Usine - Menai Bay 2013 02 02 POD2140 file01.CP3	2013-02-03 03:15:00	0	287	1
Massoni - Menai Bay 2013 02 02 POD2149 file01.CP3	2013-02-03 03:07:00	0	1432	1			L'Oasis - Menai Bay 2013 02 02 POD2135 file01.CP3	2013-02-03 03:25:00	0	692	1			Usine - Menai Bay 2013 02 02 POD2140 file01.CP3	2013-02-03 03:16:00	0	309	1
Massoni - Menai Bay 2013 02 02 POD2149 file01.CP3	2013-02-03 03:08:00	0	1456	1			L'Oasis - Menai Bay 2013 02 02 POD2135 file01.CP3	2013-02-03 03:26:00	0	721	1			Usine - Menai Bay 2013 02 02 POD2140 file01.CP3	2013-02-03 03:17:00	0	270	1
Massoni - Menai Bay 2013 02 02 POD2149 file01.CP3	2013-02-03 03:09:00	0	1580	1			L'Oasis - Menai Bay 2013 02 02 POD2135 file01.CP3	2013-02-03 03:27:00	0	664	1			Usine - Menai Bay 2013 02 02 POD2140 file01.CP3	2013-02-03 03:18:00	0	283	1
Massoni - Menai Bay 2013 02 02 POD2149 file01.CP3	2013-02-03 03:10:00	0	1622	1			L'Oasis - Menai Bay 2013 02 02 POD2135 file01.CP3	2013-02-03 03:28:00	0	694	1			Usine - Menai Bay 2013 02 02 POD2140 file01.CP3	2013-02-03 03:19:00	0	273	1
Massoni - Menai Bay 2013 02 02 POD2149 file01.CP3	2013-02-03 03:11:00	0	1619	1			L'Oasis - Menai Bay 2013 02 02 POD2135 file01.CP3	2013-02-03 03:29:00	0	709	1			Usine - Menai Bay 2013 02 02 POD2140 file01.CP3	2013-02-03 03:20:00	0	254	1
Massoni - Menai Bay 2013 02 02 POD2149 file01.CP3	2013-02-03 03:12:00	0	1687	1			L'Oasis - Menai Bay 2013 02 02 POD2135 file01.CP3	2013-02-03 03:30:00	0	686	1			Usine - Menai Bay 2013 02 02 POD2140 file01.CP3	2013-02-03 03:21:00	0	283	1
Massoni - Menai Bay 2013 02 02 POD2149 file01.CP3	2013-02-03 03:13:00	0	1580	1			L'Oasis - Menai Bay 2013 02 02 POD2135 file01.CP3	2013-02-03 03:31:00	0	700	1			Usine - Menai Bay 2013 02 02 POD2140 file01.CP3	2013-02-03 03:22:00	0	286	1
Massoni - Menai Bay 2013 02 02 POD2149 file01.CP3	2013-02-03 03:14:00	0	1718	1			L'Oasis - Menai Bay 2013 02 02 POD2135 file01.CP3	2013-02-03 03:32:00	0	658	1			Usine - Menai Bay 2013 02 02 POD2140 file01.CP3	2013-02-03 03:23:00	0	298	1
Massoni - Menai Bay 2013 02 02 POD2149 file01.CP3	2013-02-03 03:15:00	0	1666	1			L'Oasis - Menai Bay 2013 02 02 POD2135 file01.CP3	2013-02-03 03:33:00	0	724	1			Usine - Menai Bay 2013 02 02 POD2140 file01.CP3	2013-02-03 03:24:00	0	283	1
Massoni - Menai Bay 2013 02 02 POD2149 file01.CP3	2013-02-03 03:16:00	0	1675	1			L'Oasis - Menai Bay 2013 02 02 POD2135 file01.CP3	2013-02-03 03:34:00	0	744	1			Usine - Menai Bay 2013 02 02 POD2140 file01.CP3	2013-02-03 03:25:00	0	294	1
Massoni - Menai Bay 2013 02 02 POD2149 file01.CP3	2013-02-03 03:17:00	0	1775	1			L'Oasis - Menai Bay 2013 02 02 POD2135 file01.CP3	2013-02-03 03:35:00	0	698	1			Usine - Menai Bay 2013 02 02 POD2140 file01.CP3	2013-02-03 03:26:00	0	257	1
Massoni - Menai Bay 2013 02 02 POD2149 file01.CP3	2013-02-03 03:18:00	0	1775	1			L'Oasis - Menai Bay 2013 02 02 POD2135 file01.CP3	2013-02-03 03:36:00	0	671	1			Usine - Menai Bay 2013 02 02 POD2140 file01.CP3	2013-02-03 03:27:00	0	286	1
Massoni - Menai Bay 2013 02 02 POD2149 file01.CP3	2013-02-03 03:19:00	0	1743	1			L'Oasis - Menai Bay 2013 02 02 POD2135 file01.CP3	2013-02-03 03:37:00	0	625	1			Usine - Menai Bay 2013 02 02 POD2140 file01.CP3	2013-02-03 03:28:00	0	272	1
Massoni - Menai Bay 2013 02 02 POD2149 file01.CP3	2013-02-03 03:20:00	0	1748	1			L'Oasis - Menai Bay 2013 02 02 POD2135 file01.CP3	2013-02-03 03:38:00	0	700	1			Usine - Menai Bay 2013 02 02 POD2140 file01.CP3	2013-02-03 03:29:00	0	271	1
Massoni - Menai Bay 2013 02 02 POD2149 file01.CP3	2013-02-03 03:21:00	0	1755	1			L'Oasis - Menai Bay 2013 02 02 POD2135 file01.CP3	2013-02-03 03:39:00	0	682	1			Usine - Menai Bay 2013 02 02 POD2140 file01.CP3	2013-02-03 03:30:00	0	295	1
Massoni - Menai Bay 2013 02 02 POD2149 file01.CP3	2013-02-03 03:22:00	0	1676	1			L'Oasis - Menai Bay 2013 02 02 POD2135 file01.CP3	2013-02-03 03:40:00	0	746	1			Usine - Menai Bay 2013 02 02 POD2140 file01.CP3	2013-02-03 03:31:00	0	310	1
Massoni - Menai Bay 2013 02 02 POD2149 file01.CP3	2013-02-03 03:23:00	0	1759	1			L'Oasis - Menai Bay 2013 02 02 POD2135 file01.CP3	2013-02-03 03:41:00	0	702	1			Usine - Menai Bay 2013 02 02 POD2140 file01.CP3	2013-02-03 03:32:00	0	240	1
Massoni - Menai Bay 2013 02 02 POD2149 file01.CP3	2013-02-03 03:24:00	0	1899	1			L'Oasis - Menai Bay 2013 02 02 POD2135 file01.CP3	2013-02-03 03:42:00	0	708	1			Usine - Menai Bay 2013 02 02 POD2140 file01.CP3	2013-02-03 03:33:00	0	282	1
Massoni - Menai Bay 2013 02 02 POD2149 file01.CP3	2013-02-03 03:25:00	0	1764	1			L'Oasis - Menai Bay 2013 02 02 POD2135 file01.CP3	2013-02-03 03:43:00	0	726	1			Usine - Menai Bay 2013 02 02 POD2140 file01.CP3	2013-02-03 03:34:00	0	241	1
Massoni - Menai Bay 2013 02 02 POD2149 file01.CP3	2013-02-03 03:26:00	0	1830	1			L'Oasis - Menai Bay 2013 02 02 POD2135 file01.CP3	2013-02-03 03:44:00	0	729	1			Usine - Menai Bay 2013 02 02 POD2140 file01.CP3	2013-02-03 03:35:00	0	245	1
Massoni - Menai Bay 2013 02 02 POD2149 file01.CP3	2013-02-03 03:27:00	0	1788	1			L'Oasis - Menai Bay 2013 02 02 POD2135 file01.CP3	2013-02-03 03:45:00	0	781	1			Usine - Menai Bay 2013 02 02 POD2140 file01.CP3	2013-02-03 03:36:00	0	266	1
Massoni - Menai Bay 2013 02 02 POD2149 file01.CP3	2013-02-03 03:28:00	0	1863	1			L'Oasis - Menai Bay 2013 02 02 POD2135 file01.CP3	2013-02-03 03:46:00	0	714	1			Usine - Menai Bay 2013 02 02 POD2140 file01.CP3	2013-02-03 03:37:00	0	253	1
Massoni - Menai Bay 2013 02 02 POD2149 file01.CP3	2013-02-03 03:29:00	0	1889	1			L'Oasis - Menai Bay 2013 02 02 POD2135 file01.CP3	2013-02-03 03:47:00	0	703	1			Usine - Menai Bay 2013 02 02 POD2140 file01.CP3	2013-02-03 03:38:00	0	343	1
Massoni - Menai Bay 2013 02 02 POD2149 file01.CP3	2013-02-03 03:30:00	0	1806	1			L'Oasis - Menai Bay 2013 02 02 POD2135 file01.CP3	2013-02-03 03:48:00	0	664	1			Usine - Menai Bay 2013 02 02 POD2140 file01.CP3	2013-02-03 03:39:00	0	312	1
Massoni - Menai Bay 2013 02 02 POD2149 file01.CP3	2013-02-03 03:31:00	0	1787	1			L'Oasis - Menai Bay 2013 02 02 POD2135 file01.CP3	2013-02-03 03:49:00	0	691	1			Usine - Menai Bay 2013 02 02 POD2140 file01.CP3	2013-02-03 03:40:00	0	289	1
Massoni - Menai Bay 2013 02 02 POD2149 file01.CP3	2013-02-03 03:32:00	0	1964	1			L'Oasis - Menai Bay 2013 02 02 POD2135 file01.CP3	2013-02-03 03:50:00	0	744	1			Usine - Menai Bay 2013 02 02 POD2140 file01.CP3	2013-02-03 03:41:00	0	279	1
Massoni - Menai Bay 2013 02 02 POD2149 file01.CP3	2013-02-03 03:33:00	0	1775	1			L'Oasis - Menai Bay 2013 02 02 POD2135 file01.CP3	2013-02-03 03:51:00	0	697	1			Usine - Menai Bay 2013 02 02 POD2140 file01.CP3	2013-02-03 03:42:00	0	213	1
Massoni - Menai Bay 2013 02 02 POD2149 file01.CP3	2013-02-03 03:34:00	0	1733	1			L'Oasis - Menai Bay 2013 02 02 POD2135 file01.CP3	2013-02-03 03:52:00	0	669	1			Usine - Menai Bay 2013 02 02 POD2140 file01.CP3	2013-02-03 03:43:00	0	272	1
Massoni - Menai Bay 2013 02 02 POD2149 file01.CP3	2013-02-03 03:35:00	0	1768	1			L'Oasis - Menai Bay 2013 02 02 POD2135 file01.CP3	2013-02-03 03:53:00	0	743	1			Usine - Menai Bay 2013 02 02 POD2140 file01.CP3	2013-02-03 03:44:00	0	284	1
Massoni - Menai Bay 2013 02 02 POD2149 file01.CP3	2013-02-03 03:36:00	0	1641	1			L'Oasis - Menai Bay 2013 02 02 POD2135 file01.CP3	2013-02-03 03:54:00	0	696	1			Usine - Menai Bay 2013 02 02 POD2140 file01.CP3	2013-02-03 03:45:00	0	237	1
Massoni - Menai Bay 2013 02 02 POD2149 file01.CP3	2013-02-03 03:37:00	0	1682	1			L'Oasis - Menai Bay 2013 02 02 POD2135 file01.CP3	2013-02-03 03:55:00	0	649	1			Usine - Menai Bay 2013 02 02 POD2140 file01.CP3	2013-02-03 03:46:00	0	278	1
Massoni - Menai Bay 2013 02 02 POD2149 file01.CP3	2013-02-03 03:38:00	0	1775	1			L'Oasis - Menai Bay 2013 02 02 POD2135 file01.CP3	2013-02-03 03:56:00	0	654	1			Usine - Menai Bay 2013 02 02 POD2140 file01.CP3	2013-02-03 03:47:00	0	269	1
Massoni - Menai Bay 2013 02 02 POD2149 file01.CP3	2013-02-03 03:39:00	0	1565	1			L'Oasis - Menai Bay 2013 02 02 POD2135 file01.CP3	2013-02-03 03:57:00	0	701	1			Usine - Menai Bay 2013 02 02 POD2140 file01.CP3	2013-02-03 03:48:00	0	241	1
Massoni - Menai Bay 2013 02 02 POD2149 file01.CP3	2013-02-03 03:40:00	0	1615	1			L'Oasis - Menai Bay 2013 02 02 POD2135 file01.CP3	2013-02-03 03:58:00	0	638	1			Usine - Menai Bay 2013 02 02 POD2140 file01.CP3	2013-02-03 03:49:00	0	242	1
Massoni - Menai Bay 2013 02 02 POD2149 file01.CP3	2013-02-03 03:41:00	0	1512	1			L'Oasis - Menai Bay 2013 02 02 POD2135 file01.CP3	2013-02-03 03:59:00	0	666	1			Usine - Menai Bay 2013 02 02 POD2140 file01.CP3	2013-02-03 03:50:00	0	254	1
Massoni - Menai Bay 2013 02 02 POD2149 file01.CP3	2013-02-03 03:42:00	0	1572	1			L'Oasis - Menai Bay 2013 02 02 POD2135 file01.CP3	2013-02-03 04:00:00	0	690	1			Usine - Menai Bay 2013 02 02 POD2140 file01.CP3	2013-02-03 03:51:00	0	312	1
Massoni - Menai Bay 2013 02 02 POD2149 file01.CP3	2013-02-03 03:43:00	0	1489	1			L'Oasis - Menai Bay 2013 02 02 POD2135 file01.CP3	2013-02-03 04:01:00	0	590	1			Usine - Menai Bay 2013 02 02 POD2140 file01.CP3	2013-02-03 03:52:00	0	296	1
Massoni - Menai Bay 2013 02 02 POD2149 file01.CP3	2013-02-03 03:44:00	0	1462	1			L'Oasis - Menai Bay 2013 02 02 POD2135 file01.CP3	2013-02-03 04:02:00	0	634	1			Usine - Menai Bay 2013 02 02 POD2140 file01.CP3	2013-02-03 03:53:00	0	265	1
Massoni - Menai Bay 2013 02 02 POD2149 file01.CP3	2013-02-03 03:45:00	0	1492	1			L'Oasis - Menai Bay 2013 02 02 POD2135 file01.CP3	2013-02-03 04:03:00	0	665	1			Usine - Menai Bay 2013 02 02 POD2140 file01.CP3	2013-02-03 03:54:00	0	318	1
Massoni - Menai Bay 2013 02 02 POD2149 file01.CP3	2013-02-03 03:46:00	0	1580	1			L'Oasis - Menai Bay 2013 02 02 POD2135 file01.CP3	2013-02-03 04:04:00	0	736	1			Usine - Menai Bay 2013 02 02 POD2140 file01.CP3	2013-02-03 03:55:00	0	310	1
Massoni - Menai Bay 2013 02 02 POD2149 file01.CP3	2013-02-03 03:47:00	0	1514	1			L'Oasis - Menai Bay 2013 02 02 POD2135 file01.CP3	2013-02-03 04:05:00	0	686	1			Usine - Menai Bay 2013 02 02 POD2140 file01.CP3	2013-02-03 03:56:00	0	287	1
Massoni - Menai Bay 2013 02 02 POD2149 file01.CP3	2013-02-03 03:48:00	0	1503	1			L'Oasis - Menai Bay 2013 02 02 POD2135 file01.CP3	2013-02-03 04:06:00	0	692	1			Usine - Menai Bay 2013 02 02 POD2140 file01.CP3	2013-02-03 03:57:00	0	244	1
Massoni - Menai Bay 2013 02 02 POD2149 file01.CP3	2013-02-03 03:49:00	0	1425	1			L'Oasis - Menai Bay 2013 02 02 POD2135 file01.CP3	2013-02-03 04:07:00	0	720	1			Usine - Menai Bay 2013 02 02 POD2140 file01.CP3	2013-02-03 03:58:00	0	252	1
Massoni - Menai Bay 2013 02 02 POD2149 file01.CP3	2013-02-03 03:50:00	0	1501	1			L'Oasis - Menai Bay 2013 02 02 POD2135 file01.CP3	2013-02-03 04:08:00	0	664	1			Usine - Menai Bay 2013 02 02 POD2140 file01.CP3	2013-02-03 03:59:00	0	307	1
Massoni - Menai Bay 2013 02 02 POD2149 file01.CP3	2013-02-03 03:51:00	0	1396	1			L'Oasis - Menai Bay 2013 02 02 POD2135 file01.CP3	2013-02-03 04:09:00	0	725	1			Usine - Menai Bay 2013 02 02 POD2140 file01.CP3	2013-02-03 04:00:00	0	259	1
Massoni - Menai Bay 2013 02 02 POD2149 file01.CP3	2013-02-03 03:52:00	0	1470	1			L'Oasis - Menai Bay 2013 02 02 POD2135 file01.CP3	2013-02-03 04:10:00	0	686	1			Usine - Menai Bay 2013 02 02 POD2140 file01.CP3	2013-02-03 04:01:00	0	291	1
Massoni - Menai Bay 2013 02 02 POD2149 file01.CP3	2013-02-03 03:53:00	0	1486	1			L'Oasis - Menai Bay 2013 02 02 POD2135 file01.CP3	2013-02-03 04:11:00	0	646	1			Usine - Menai Bay 2013 02 02 POD2140 file01.CP3	2013-02-03 04:02:00	0	263	1
Massoni - Menai Bay 2013 02 02 POD2149 file01.CP3	2013-02-03 03:54:00	0	1488	1			L'Oasis - Menai Bay 2013 02 02 POD2135 file01.CP3	2013-02-03 04:12:00	0	649	1			Usine - Menai Bay 2013 02 02 POD2140 file01.CP3	2013-02-03 04:03:00	0	280	1
Massoni - Menai Bay 2013 02 02 POD2149 file01.CP3	2013-02-03 03:55:00	0	1630	1			L'Oasis - Menai Bay 2013 02 02 POD2135 file01.CP3	2013-02-03 04:13:00	0	605	1			Usine - Menai Bay 2013 02 02 POD2140 file01.CP3	2013-02-03 04:04:00	0	283	1
Massoni - Menai Bay 2013 02 02 POD2149 file01.CP3	2013-02-03 03:56:00	0	1708	1			L'Oasis - Menai Bay 2013 02 02 POD2135 file01.CP3	2013-02-03 04:14:00	0	668	1			Usine - Menai Bay 2013 02 02 POD2140 file01.CP3	2013-02-03 04:05:00	0	302	1
Massoni - Menai Bay 2013 02 02 POD2149 file01.CP3	2013-02-03 03:57:00	0	1571	1			L'Oasis - Menai Bay 2013 02 02 POD2135 file01.CP3	2013-02-03 04:15:00	0	645	1			Usine - Menai Bay 2013 02 02 POD2140 file01.CP3	2013-02-03 04:06:00	0	297	1
Massoni - Menai Bay 2013 02 02 POD2149 file01.CP3	2013-02-03 03:58:00	0	1527	1			L'Oasis - Menai Bay 2013 02 02 POD2135 file01.CP3	2013-02-03 04:16:00	0	681	1			Usine - Menai Bay 2013 02 02 POD2140 file01.CP3	2013-02-03 04:07:00	0	314	1
Massoni - Menai Bay 2013 02 02 POD2149 file01.CP3	2013-02-03 03:59:00	0	1588	1			L'Oasis - Menai Bay 2013 02 02 POD2135 file01.CP3	2013-02-03 04:17:00	0	708	1			Usine - Menai Bay 2013 02 02 POD2140 file01.CP3	2013-02-03 04:08:00	0	257	1
Massoni - Menai Bay 2013 02 02 POD2149 file01.CP3	2013-02-03 04:00:00	0	1668	1			L'Oasis - Menai Bay 2013 02 02 POD2135 file01.CP3	2013-02-03 04:18:00	0	760	1			Usine - Menai Bay 2013 02 02 POD2140 file01.CP3	2013-02-03 04:09:00	0	336	1
Massoni - Menai Bay 2013 02 02 POD2149 file01.CP3	2013-02-03 04:01:00	0	1835	1			L'Oasis - Menai Bay 2013 02 02 POD2135 file01.CP3	2013-02-03 04:19:00	0	620	1			Usine - Menai Bay 2013 02 02 POD2140 file01.CP3	2013-02-03 04:10:00	0	325	1
Massoni - Menai Bay 2013 02 02 POD2149 file01.CP3	2013-02-03 04:02:00	0	1820	1			L'Oasis - Menai Bay 2013 02 02 POD2135 file01.CP3	2013-02-03 04:20:00	0	597	1			Usine - Menai Bay 2013 02 02 POD2140 file01.CP3	2013-02-03 04:11:00	0	304	1
Massoni - Menai Bay 2013 02 02 POD2149 file01.CP3	2013-02-03 04:03:00	0	1974	1			L'Oasis - Menai Bay 2013 02 02 POD2135 file01.CP3	2013-02-03 04:21:00	0	573	1			Usine - Menai Bay 2013 02 02 POD2140 file01.CP3	2013-02-03 04:12:00	0	291	1
Massoni - Menai Bay 2013 02 02 POD2149 file01.CP3	2013-02-03 04:04:00	0	1790	1			L'Oasis - Menai Bay 2013 02 02 POD2135 file01.CP3	2013-02-03 04:22:00	0	613	1			Usine - Menai Bay 2013 02 02 POD2140 file01.CP3	2013-02-03 04:13:00	0	319	1
Massoni - Menai Bay 2013 02 02 POD2149 file01.CP3	2013-02-03 04:05:00	0	1711	1			L'Oasis - Menai Bay 2013 02 02 POD2135 file01.CP3	2013-02-03 04:23:00	0	623	1			Usine - Menai Bay 2013 02 02 POD2140 file01.CP3	2013-02-03 04:14:00	0	295	1
Massoni - Menai Bay 2013 02 02 POD2149 file01.CP3	2013-02-03 04:06:00	0	1700	1			L'Oasis - Menai Bay 2013 02 02 POD2135 file01.CP3	2013-02-03 04:24:00	0	561	1			Usine - Menai Bay 2013 02 02 POD2140 file01.CP3	2013-02-03 04:15:00	0	297	1
Massoni - Menai Bay 2013 02 02 POD2149 file01.CP3	2013-02-03 04:07:00	0	1718	1			L'Oasis - Menai Bay 2013 02 02 POD2135 file01.CP3	2013-02-03 04:25:00	0	645	1			Usine - Menai Bay 2013 02 02 POD2140 file01.CP3	2013-02-03 04:16:00	0	284	1
Massoni - Menai Bay 2013 02 02 POD2149 file01.CP3	2013-02-03 04:08:00	0	1702	1			L'Oasis - Menai Bay 2013 02 02 POD2135 file01.CP3	2013-02-03 04:26:00	0	668	1			Usine - Menai Bay 2013 02 02 POD2140 file01.CP3	2013-02-03 04:17:00	0	285	1
Massoni - Menai Bay 2013 02 02 POD2149 file01.CP3	2013-02-03 04:09:00	0	1735	1			L'Oasis - Menai Bay 2013 02 02 POD2135 file01.CP3	2013-02-03 04:27:00	0	615	1			Usine - Menai Bay 2013 02 02 POD2140 file01.CP3	2013-02-03 04:18:00	0	247	1
Massoni - Menai Bay 2013 02 02 POD2149 file01.CP3	2013-02-03 04:10:00	0	1780	1			L'Oasis - Menai Bay 2013 02 02 POD2135 file01.CP3	2013-02-03 04:28:00	0	636	1			Usine - Menai Bay 2013 02 02 POD2140 file01.CP3	2013-02-03 04:19:00	0	301	1
Massoni - Menai Bay 2013 02 02 POD2149 file01.CP3	2013-02-03 04:11:00	0	1724	1			L'Oasis - Menai Bay 2013 02 02 POD2135 file01.CP3	2013-02-03 04:29:00	0	644	1			Usine - Menai Bay 2013 02 02 POD2140 file01.CP3	2013-02-03 04:20:00	0	232	1
Massoni - Menai Bay 2013 02 02 POD2149 file01.CP3	2013-02-03 04:12:00	0	1780	1			L'Oasis - Menai Bay 2013 02 02 POD2135 file01.CP3	2013-02-03 04:30:00	0	601	1			Usine - Menai Bay 2013 02 02 POD2140 file01.CP3	2013-02-03 04:21:00	0	222	1
Massoni - Menai Bay 2013 02 02 POD2149 file01.CP3	2013-02-03 04:13:00	0	1791	1			L'Oasis - Menai Bay 2013 02 02 POD2135 file01.CP3	2013-02-03 04:31:00	0	642	1			Usine - Menai Bay 2013 02 02 POD2140 file01.CP3	2013-02-03 04:22:00	0	236	1
Massoni - Menai Bay 2013 02 02 POD2149 file01.CP3	2013-02-03 04:14:00	0	1760	1			L'Oasis - Menai Bay 2013 02 02 POD2135 file01.CP3	2013-02-03 04:32:00	0	675	1			Usine - Menai Bay 2013 02 02 POD2140 file01.CP3	2013-02-03 04:23:00	0	254	1
Massoni - Menai Bay 2013 02 02 POD2149 file01.CP3	2013-02-03 04:15:00	0	1768	1			L'Oasis - Menai Bay 2013 02 02 POD2135 file01.CP3	2013-02-03 04:33:00	0	624	1			Usine - Menai Bay 2013 02 02 POD2140 file01.CP3	2013-02-03 04:24:00	0	248	1
Massoni - Menai Bay 2013 02 02 POD2149 file01.CP3	2013-02-03 04:16:00	0	1821	1			L'Oasis - Menai Bay 2013 02 02 POD2135 file01.CP3	2013-02-03 04:34:00	0	651	1			Usine - Menai Bay 2013 02 02 POD2140 file01.CP3	2013-02-03 04:25:00	0	253	1
Massoni - Menai Bay 2013 02 02 POD2149 file01.CP3	2013-02-03 04:17:00	0	1790	1			L'Oasis - Menai Bay 2013 02 02 POD2135 file01.CP3	2013-02-03 04:35:00	0	661	1			Usine - Menai Bay 2013 02 02 POD2140 file01.CP3	2013-02-03 04:26:00	0	266	1
Massoni - Menai Bay 2013 02 02 POD2149 file01.CP3	2013-02-03 04:18:00	0	1775	1			L'Oasis - Menai Bay 2013 02 02 POD2135 file01.CP3	2013-02-03 04:36:00	0	654	1			Usine - Menai Bay 2013 02 02 POD2140 file01.CP3	2013-02-03 04:27:00	0	275	1
Massoni - Menai Bay 2013 02 02 POD2149 file01.CP3	2013-02-03 04:19:00	0	1749	1			L'Oasis - Menai Bay 2013 02 02 POD2135 file01.CP3	2013-02-03 04:37:00	0	614	1			Usine - Menai Bay 2013 02 02 POD2140 file01.CP3	2013-02-03 04:28:00	0	284	1
Massoni - Menai Bay 2013 02 02 POD2149 file01.CP3	2013-02-03 04:20:00	0	1650	1			L'Oasis - Menai Bay 2013 02 02 POD2135 file01.CP3	2013-02-03 04:38:00	0	655	1			Usine - Menai Bay 2013 02 02 POD2140 file01.CP3	2013-02-03 04:29:00	0	288	1
Massoni - Menai Bay 2013 02 02 POD2149 file01.CP3	2013-02-03 04:21:00	0	1712	1			L'Oasis - Menai Bay 2013 02 02 POD2135 file01.CP3	2013-02-03 04:39:00	0	650	1			Usine - Menai Bay 2013 02 02 POD2140 file01.CP3	2013-02-03 04:30:00	0	291	1
Massoni - Menai Bay 2013 02 02 POD2149 file01.CP3	2013-02-03 04:22:00	0	1776	1			L'Oasis - Menai Bay 2013 02 02 POD2135 file01.CP3	2013-02-03 04:40:00	0	637	1			Usine - Menai Bay 2013 02 02 POD2140 file01.CP3	2013-02-03 04:31:00	0	309	1
Massoni - Menai Bay 2013 02 02 POD2149 file01.CP3	2013-02-03 04:23:00	0	1755	1			L'Oasis - Menai Bay 2013 02 02 POD2135 file01.CP3	2013-02-03 04:41:00	0	618	1			Usine - Menai Bay 2013 02 02 POD2140 file01.CP3	2013-02-03 04:32:00	0	309	1
Massoni - Menai Bay 2013 02 02 POD2149 file01.CP3	2013-02-03 04:24:00	0	1702	1			L'Oasis - Menai Bay 2013 02 02 POD2135 file01.CP3	2013-02-03 04:42:00	0	648	1			Usine - Menai Bay 2013 02 02 POD2140 file01.CP3	2013-02-03 04:33:00	0	286	1
Massoni - Menai Bay 2013 02 02 POD2149 file01.CP3	2013-02-03 04:25:00	0	1746	1			L'Oasis - Menai Bay 2013 02 02 POD2135 file01.CP3	2013-02-03 04:43:00	0	709	1			Usine - Menai Bay 2013 02 02 POD2140 file01.CP3	2013-02-03 04:34:00	0	289	1
Massoni - Menai Bay 2013 02 02 POD2149 file01.CP3	2013-02-03 04:26:00	0	1844	1			L'Oasis - Menai Bay 2013 02 02 POD2135 file01.CP3	2013-02-03 04:44:00	0	678	1			Usine - Menai Bay 2013 02 02 POD2140 file01.CP3	2013-02-03 04:35:00	0	295	1
Massoni - Menai Bay 2013 02 02 POD2149 file01.CP3	2013-02-03 04:27:00	0	1766	1			L'Oasis - Menai Bay 2013 02 02 POD2135 file01.CP3	2013-02-03 04:45:00	0	633	1			Usine - Menai Bay 2013 02 02 POD2140 file01.CP3	2013-02-03 04:36:00	0	314	1
Massoni - Menai Bay 2013 02 02 POD2149 file01.CP3	2013-02-03 04:28:00	0	1794	1			L'Oasis - Menai Bay 2013 02 02 POD2135 file01.CP3	2013-02-03 04:46:00	0	667	1			Usine - Menai Bay 2013 02 02 POD2140 file01.CP3	2013-02-03 04:37:00	0	286	1
Massoni - Menai Bay 2013 02 02 POD2149 file01.CP3	2013-02-03 04:29:00	0	1711	1			L'Oasis - Menai Bay 2013 02 02 POD2135 file01.CP3	2013-02-03 04:47:00	0	660	1			Usine - Menai Bay 2013 02 02 POD2140 file01.CP3	2013-02-03 04:38:00	0	281	1
Massoni - Menai Bay 2013 02 02 POD2149 file01.CP3	2013-02-03 04:30:00	0	1767	1			L'Oasis - Menai Bay 2013 02 02 POD2135 file01.CP3	2013-02-03 04:48:00	0	676	1			Usine - Menai Bay 2013 02 02 POD2140 file01.CP3	2013-02-03 04:39:00	0	300	1
Massoni - Menai Bay 2013 02 02 POD2149 file01.CP3	2013-02-03 04:31:00	0	1634	1			L'Oasis - Menai Bay 2013 02 02 POD2135 file01.CP3	2013-02-03 04:49:00	0	650	1			Usine - Menai Bay 2013 02 02 POD2140 file01.CP3	2013-02-03 04:40:00	0	283	1
Massoni - Menai Bay 2013 02 02 POD2149 file01.CP3	2013-02-03 04:32:00	0	1643	1			L'Oasis - Menai Bay 2013 02 02 POD2135 file01.CP3	2013-02-03 04:50:00	0	647	1			Usine - Menai Bay 2013 02 02 POD2140 file01.CP3	2013-02-03 04:41:00	0	284	1
Massoni - Menai Bay 2013 02 02 POD2149 file01.CP3	2013-02-03 04:33:00	0	1807	1			L'Oasis - Menai Bay 2013 02 02 POD2135 file01.CP3	2013-02-03 04:51:00	0	594	1			Usine - Menai Bay 2013 02 02 POD2140 file01.CP3	2013-02-03 04:42:00	0	274	1
Massoni - Menai Bay 2013 02 02 POD2149 file01.CP3	2013-02-03 04:34:00	0	1799	1			L'Oasis - Menai Bay 2013 02 02 POD2135 file01.CP3	2013-02-03 04:52:00	0	665	1			Usine - Menai Bay 2013 02 02 POD2140 file01.CP3	2013-02-03 04:43:00	0	305	1
Massoni - Menai Bay 2013 02 02 POD2149 file01.CP3	2013-02-03 04:35:00	0	1742	1			L'Oasis - Menai Bay 2013 02 02 POD2135 file01.CP3	2013-02-03 04:53:00	0	622	1			Usine - Menai Bay 2013 02 02 POD2140 file01.CP3	2013-02-03 04:44:00	0	277	1
Massoni - Menai Bay 2013 02 02 POD2149 file01.CP3	2013-02-03 04:36:00	0	1822	1			L'Oasis - Menai Bay 2013 02 02 POD2135 file01.CP3	2013-02-03 04:54:00	0	659	1			Usine - Menai Bay 2013 02 02 POD2140 file01.CP3	2013-02-03 04:45:00	0	269	1
Massoni - Menai Bay 2013 02 02 POD2149 file01.CP3	2013-02-03 04:37:00	0	1660	1			L'Oasis - Menai Bay 2013 02 02 POD2135 file01.CP3	2013-02-03 04:55:00	0	666	1			Usine - Menai Bay 2013 02 02 POD2140 file01.CP3	2013-02-03 04:46:00	0	285	1
Massoni - Menai Bay 2013 02 02 POD2149 file01.CP3	2013-02-03 04:38:00	0	1761	1			L'Oasis - Menai Bay 2013 02 02 POD2135 file01.CP3	2013-02-03 04:56:00	0	667	1			Usine - Menai Bay 2013 02 02 POD2140 file01.CP3	2013-02-03 04:47:00	0	286	1
Massoni - Menai Bay 2013 02 02 POD2149 file01.CP3	2013-02-03 04:39:00	0	1625	1			L'Oasis - Menai Bay 2013 02 02 POD2135 file01.CP3	2013-02-03 04:57:00	0	706	1			Usine - Menai Bay 2013 02 02 POD2140 file01.CP3	2013-02-03 04:48:00	0	309	1
Massoni - Menai Bay 2013 02 02 POD2149 file01.CP3	2013-02-03 04:40:00	0	1797	1			L'Oasis - Menai Bay 2013 02 02 POD2135 file01.CP3	2013-02-03 04:58:00	0	624	1			Usine - Menai Bay 2013 02 02 POD2140 file01.CP3	2013-02-03 04:49:00	0	261	1
Massoni - Menai Bay 2013 02 02 POD2149 file01.CP3	2013-02-03 04:41:00	0	1738	1			L'Oasis - Menai Bay 2013 02 02 POD2135 file01.CP3	2013-02-03 04:59:00	0	539	1			Usine - Menai Bay 2013 02 02 POD2140 file01.CP3	2013-02-03 04:50:00	0	278	1
Massoni - Menai Bay 2013 02 02 POD2149 file01.CP3	2013-02-03 04:42:00	0	1686	1			L'Oasis - Menai Bay 2013 02 02 POD2135 file01.CP3	2013-02-03 05:00:00	0	642	1			Usine - Menai Bay 2013 02 02 POD2140 file01.CP3	2013-02-03 04:51:00	0	287	1
Massoni - Menai Bay 2013 02 02 POD2149 file01.CP3	2013-02-03 04:43:00	0	1682	1			L'Oasis - Menai Bay 2013 02 02 POD2135 file01.CP3	2013-02-03 05:01:00	0	629	1			Usine - Menai Bay 2013 02 02 POD2140 file01.CP3	2013-02-03 04:52:00	0	261	1
Massoni - Menai Bay 2013 02 02 POD2149 file01.CP3	2013-02-03 04:44:00	0	1859	1			L'Oasis - Menai Bay 2013 02 02 POD2135 file01.CP3	2013-02-03 05:02:00	0	621	1			Usine - Menai Bay 2013 02 02 POD2140 file01.CP3	2013-02-03 04:53:00	0	314	1
Massoni - Menai Bay 2013 02 02 POD2149 file01.CP3	2013-02-03 04:45:00	0	1794	1			L'Oasis - Menai Bay 2013 02 02 POD2135 file01.CP3	2013-02-03 05:03:00	0	671	1			Usine - Menai Bay 2013 02 02 POD2140 file01.CP3	2013-02-03 04:54:00	0	315	1
Massoni - Menai Bay 2013 02 02 POD2149 file01.CP3	2013-02-03 04:46:00	0	1826	1			L'Oasis - Menai Bay 2013 02 02 POD2135 file01.CP3	2013-02-03 05:04:00	0	630	1			Usine - Menai Bay 2013 02 02 POD2140 file01.CP3	2013-02-03 04:55:00	0	287	1
Massoni - Menai Bay 2013 02 02 POD2149 file01.CP3	2013-02-03 04:47:00	0	1757	1			L'Oasis - Menai Bay 2013 02 02 POD2135 file01.CP3	2013-02-03 05:05:00	0	663	1			Usine - Menai Bay 2013 02 02 POD2140 file01.CP3	2013-02-03 04:56:00	0	309	1
Massoni - Menai Bay 2013 02 02 POD2149 file01.CP3	2013-02-03 04:48:00	0	1609	1			L'Oasis - Menai Bay 2013 02 02 POD2135 file01.CP3	2013-02-03 05:06:00	0	568	1			Usine - Menai Bay 2013 02 02 POD2140 file01.CP3	2013-02-03 04:57:00	0	338	1
Massoni - Menai Bay 2013 02 02 POD2149 file01.CP3	2013-02-03 04:49:00	0	1798	1			L'Oasis - Menai Bay 2013 02 02 POD2135 file01.CP3	2013-02-03 05:07:00	0	608	1			Usine - Menai Bay 2013 02 02 POD2140 file01.CP3	2013-02-03 04:58:00	0	289	1
Massoni - Menai Bay 2013 02 02 POD2149 file01.CP3	2013-02-03 04:50:00	0	1806	1			L'Oasis - Menai Bay 2013 02 02 POD2135 file01.CP3	2013-02-03 05:08:00	0	628	1			Usine - Menai Bay 2013 02 02 POD2140 file01.CP3	2013-02-03 04:59:00	0	369	1
Massoni - Menai Bay 2013 02 02 POD2149 file01.CP3	2013-02-03 04:51:00	0	1884	1			L'Oasis - Menai Bay 2013 02 02 POD2135 file01.CP3	2013-02-03 05:09:00	0	654	1			Usine - Menai Bay 2013 02 02 POD2140 file01.CP3	2013-02-03 05:00:00	0	315	1
Massoni - Menai Bay 2013 02 02 POD2149 file01.CP3	2013-02-03 04:52:00	0	1759	1			L'Oasis - Menai Bay 2013 02 02 POD2135 file01.CP3	2013-02-03 05:10:00	0	604	1			Usine - Menai Bay 2013 02 02 POD2140 file01.CP3	2013-02-03 05:01:00	0	330	1
Massoni - Menai Bay 2013 02 02 POD2149 file01.CP3	2013-02-03 04:53:00	0	1748	1			L'Oasis - Menai Bay 2013 02 02 POD2135 file01.CP3	2013-02-03 05:11:00	0	540	1			Usine - Menai Bay 2013 02 02 POD2140 file01.CP3	2013-02-03 05:02:00	0	335	1
Massoni - Menai Bay 2013 02 02 POD2149 file01.CP3	2013-02-03 04:54:00	0	1879	1			L'Oasis - Menai Bay 2013 02 02 POD2135 file01.CP3	2013-02-03 05:12:00	0	558	1			Usine - Menai Bay 2013 02 02 POD2140 file01.CP3	2013-02-03 05:03:00	0	259	1
Massoni - Menai Bay 2013 02 02 POD2149 file01.CP3	2013-02-03 04:55:00	0	1751	1			L'Oasis - Menai Bay 2013 02 02 POD2135 file01.CP3	2013-02-03 05:13:00	0	584	1			Usine - Menai Bay 2013 02 02 POD2140 file01.CP3	2013-02-03 05:04:00	0	318	1
Massoni - Menai Bay 2013 02 02 POD2149 file01.CP3	2013-02-03 04:56:00	0	1747	1			L'Oasis - Menai Bay 2013 02 02 POD2135 file01.CP3	2013-02-03 05:14:00	0	625	1			Usine - Menai Bay 2013 02 02 POD2140 file01.CP3	2013-02-03 05:05:00	0	250	1
Massoni - Menai Bay 2013 02 02 POD2149 file01.CP3	2013-02-03 04:57:00	0	1840	1			L'Oasis - Menai Bay 2013 02 02 POD2135 file01.CP3	2013-02-03 05:15:00	0	575	1			Usine - Menai Bay 2013 02 02 POD2140 file01.CP3	2013-02-03 05:06:00	0	274	1
Massoni - Menai Bay 2013 02 02 POD2149 file01.CP3	2013-02-03 04:58:00	0	1997	1			L'Oasis - Menai Bay 2013 02 02 POD2135 file01.CP3	2013-02-03 05:16:00	0	499	1			Usine - Menai Bay 2013 02 02 POD2140 file01.CP3	2013-02-03 05:07:00	0	253	1
Massoni - Menai Bay 2013 02 02 POD2149 file01.CP3	2013-02-03 04:59:00	0	1800	1			L'Oasis - Menai Bay 2013 02 02 POD2135 file01.CP3	2013-02-03 05:17:00	0	497	1			Usine - Menai Bay 2013 02 02 POD2140 file01.CP3	2013-02-03 05:08:00	0	276	1
Massoni - Menai Bay 2013 02 02 POD2149 file01.CP3	2013-02-03 05:00:00	0	1875	1			L'Oasis - Menai Bay 2013 02 02 POD2135 file01.CP3	2013-02-03 05:18:00	0	520	1			Usine - Menai Bay 2013 02 02 POD2140 file01.CP3	2013-02-03 05:09:00	0	256	1
Massoni - Menai Bay 2013 02 02 POD2149 file01.CP3	2013-02-03 05:01:00	0	1828	1			L'Oasis - Menai Bay 2013 02 02 POD2135 file01.CP3	2013-02-03 05:19:00	0	572	1			Usine - Menai Bay 2013 02 02 POD2140 file01.CP3	2013-02-03 05:10:00	0	258	1
Massoni - Menai Bay 2013 02 02 POD2149 file01.CP3	2013-02-03 05:02:00	0	1852	1			L'Oasis - Menai Bay 2013 02 02 POD2135 file01.CP3	2013-02-03 05:20:00	0	556	1			Usine - Menai Bay 2013 02 02 POD2140 file01.CP3	2013-02-03 05:11:00	0	255	1
Massoni - Menai Bay 2013 02 02 POD2149 file01.CP3	2013-02-03 05:03:00	0	1873	1			L'Oasis - Menai Bay 2013 02 02 POD2135 file01.CP3	2013-02-03 05:21:00	0	519	1			Usine - Menai Bay 2013 02 02 POD2140 file01.CP3	2013-02-03 05:12:00	0	236	1
Massoni - Menai Bay 2013 02 02 POD2149 file01.CP3	2013-02-03 05:04:00	0	1802	1			L'Oasis - Menai Bay 2013 02 02 POD2135 file01.CP3	2013-02-03 05:22:00	0	591	1			Usine - Menai Bay 2013 02 02 POD2140 file01.CP3	2013-02-03 05:13:00	0	286	1
Massoni - Menai Bay 2013 02 02 POD2149 file01.CP3	2013-02-03 05:05:00	0	1650	1			L'Oasis - Menai Bay 2013 02 02 POD2135 file01.CP3	2013-02-03 05:23:00	0	638	1			Usine - Menai Bay 2013 02 02 POD2140 file01.CP3	2013-02-03 05:14:00	0	260	1
Massoni - Menai Bay 2013 02 02 POD2149 file01.CP3	2013-02-03 05:06:00	0	1767	1			L'Oasis - Menai Bay 2013 02 02 POD2135 file01.CP3	2013-02-03 05:24:00	0	599	1			Usine - Menai Bay 2013 02 02 POD2140 file01.CP3	2013-02-03 05:15:00	0	302	1
Massoni - Menai Bay 2013 02 02 POD2149 file01.CP3	2013-02-03 05:07:00	0	1783	1			L'Oasis - Menai Bay 2013 02 02 POD2135 file01.CP3	2013-02-03 05:25:00	0	586	1			Usine - Menai Bay 2013 02 02 POD2140 file01.CP3	2013-02-03 05:16:00	0	276	1
Massoni - Menai Bay 2013 02 02 POD2149 file01.CP3	2013-02-03 05:08:00	0	1778	1			L'Oasis - Menai Bay 2013 02 02 POD2135 file01.CP3	2013-02-03 05:26:00	0	533	1			Usine - Menai Bay 2013 02 02 POD2140 file01.CP3	2013-02-03 05:17:00	0	275	1
Massoni - Menai Bay 2013 02 02 POD2149 file01.CP3	2013-02-03 05:09:00	0	1743	1			L'Oasis - Menai Bay 2013 02 02 POD2135 file01.CP3	2013-02-03 05:27:00	0	568	1			Usine - Menai Bay 2013 02 02 POD2140 file01.CP3	2013-02-03 05:18:00	0	236	1
Massoni - Menai Bay 2013 02 02 POD2149 file01.CP3	2013-02-03 05:10:00	0	1860	1			L'Oasis - Menai Bay 2013 02 02 POD2135 file01.CP3	2013-02-03 05:28:00	0	599	1			Usine - Menai Bay 2013 02 02 POD2140 file01.CP3	2013-02-03 05:19:00	0	260	1
Massoni - Menai Bay 2013 02 02 POD2149 file01.CP3	2013-02-03 05:11:00	0	1834	1			L'Oasis - Menai Bay 2013 02 02 POD2135 file01.CP3	2013-02-03 05:29:00	0	557	1			Usine - Menai Bay 2013 02 02 POD2140 file01.CP3	2013-02-03 05:20:00	0	263	1
Massoni - Menai Bay 2013 02 02 POD2149 file01.CP3	2013-02-03 05:12:00	0	1785	1			L'Oasis - Menai Bay 2013 02 02 POD2135 file01.CP3	2013-02-03 05:30:00	0	584	1			Usine - Menai Bay 2013 02 02 POD2140 file01.CP3	2013-02-03 05:21:00	0	272	1
Massoni - Menai Bay 2013 02 02 POD2149 file01.CP3	2013-02-03 05:13:00	0	1946	1			L'Oasis - Menai Bay 2013 02 02 POD2135 file01.CP3	2013-02-03 05:31:00	0	554	1			Usine - Menai Bay 2013 02 02 POD2140 file01.CP3	2013-02-03 05:22:00	0	336	1
Massoni - Menai Bay 2013 02 02 POD2149 file01.CP3	2013-02-03 05:14:00	0	1956	1			L'Oasis - Menai Bay 2013 02 02 POD2135 file01.CP3	2013-02-03 05:32:00	0	576	1			Usine - Menai Bay 2013 02 02 POD2140 file01.CP3	2013-02-03 05:23:00	0	270	1
Massoni - Menai Bay 2013 02 02 POD2149 file01.CP3	2013-02-03 05:15:00	0	1962	1			L'Oasis - Menai Bay 2013 02 02 POD2135 file01.CP3	2013-02-03 05:33:00	0	535	1			Usine - Menai Bay 2013 02 02 POD2140 file01.CP3	2013-02-03 05:24:00	0	263	1
Massoni - Menai Bay 2013 02 02 POD2149 file01.CP3	2013-02-03 05:16:00	0	1881	1			L'Oasis - Menai Bay 2013 02 02 POD2135 file01.CP3	2013-02-03 05:34:00	0	583	1			Usine - Menai Bay 2013 02 02 POD2140 file01.CP3	2013-02-03 05:25:00	0	241	1
Massoni - Menai Bay 2013 02 02 POD2149 file01.CP3	2013-02-03 05:17:00	0	1916	1			L'Oasis - Menai Bay 2013 02 02 POD2135 file01.CP3	2013-02-03 05:35:00	0	560	1			Usine - Menai Bay 2013 02 02 POD2140 file01.CP3	2013-02-03 05:26:00	0	252	1
Massoni - Menai Bay 2013 02 02 POD2149 file01.CP3	2013-02-03 05:18:00	0	1913	1			L'Oasis - Menai Bay 2013 02 02 POD2135 file01.CP3	2013-02-03 05:36:00	0	602	1			Usine - Menai Bay 2013 02 02 POD2140 file01.CP3	2013-02-03 05:27:00	0	239	1
Massoni - Menai Bay 2013 02 02 POD2149 file01.CP3	2013-02-03 05:19:00	0	1753	1			L'Oasis - Menai Bay 2013 02 02 POD2135 file01.CP3	2013-02-03 05:37:00	0	550	1			Usine - Menai Bay 2013 02 02 POD2140 file01.CP3	2013-02-03 05:28:00	0	247	1
Massoni - Menai Bay 2013 02 02 POD2149 file01.CP3	2013-02-03 05:20:00	0	1840	1			L'Oasis - Menai Bay 2013 02 02 POD2135 file01.CP3	2013-02-03 05:38:00	0	487	1			Usine - Menai Bay 2013 02 02 POD2140 file01.CP3	2013-02-03 05:29:00	0	295	1
Massoni - Menai Bay 2013 02 02 POD2149 file01.CP3	2013-02-03 05:21:00	0	1873	1			L'Oasis - Menai Bay 2013 02 02 POD2135 file01.CP3	2013-02-03 05:39:00	0	563	1			Usine - Menai Bay 2013 02 02 POD2140 file01.CP3	2013-02-03 05:30:00	0	305	1
Massoni - Menai Bay 2013 02 02 POD2149 file01.CP3	2013-02-03 05:22:00	0	1879	1			L'Oasis - Menai Bay 2013 02 02 POD2135 file01.CP3	2013-02-03 05:40:00	0	585	1			Usine - Menai Bay 2013 02 02 POD2140 file01.CP3	2013-02-03 05:31:00	0	328	1
Massoni - Menai Bay 2013 02 02 POD2149 file01.CP3	2013-02-03 05:23:00	0	1872	1			L'Oasis - Menai Bay 2013 02 02 POD2135 file01.CP3	2013-02-03 05:41:00	0	558	1			Usine - Menai Bay 2013 02 02 POD2140 file01.CP3	2013-02-03 05:32:00	0	286	1
Massoni - Menai Bay 2013 02 02 POD2149 file01.CP3	2013-02-03 05:24:00	0	1883	1			L'Oasis - Menai Bay 2013 02 02 POD2135 file01.CP3	2013-02-03 05:42:00	0	550	1			Usine - Menai Bay 2013 02 02 POD2140 file01.CP3	2013-02-03 05:33:00	0	254	1
Massoni - Menai Bay 2013 02 02 POD2149 file01.CP3	2013-02-03 05:25:00	0	1719	1			L'Oasis - Menai Bay 2013 02 02 POD2135 file01.CP3	2013-02-03 05:43:00	0	572	1			Usine - Menai Bay 2013 02 02 POD2140 file01.CP3	2013-02-03 05:34:00	0	314	1
Massoni - Menai Bay 2013 02 02 POD2149 file01.CP3	2013-02-03 05:26:00	0	1833	1			L'Oasis - Menai Bay 2013 02 02 POD2135 file01.CP3	2013-02-03 05:44:00	0	593	1			Usine - Menai Bay 2013 02 02 POD2140 file01.CP3	2013-02-03 05:35:00	0	328	1
Massoni - Menai Bay 2013 02 02 POD2149 file01.CP3	2013-02-03 05:27:00	0	1849	1			L'Oasis - Menai Bay 2013 02 02 POD2135 file01.CP3	2013-02-03 05:45:00	0	552	1			Usine - Menai Bay 2013 02 02 POD2140 file01.CP3	2013-02-03 05:36:00	0	386	1
Massoni - Menai Bay 2013 02 02 POD2149 file01.CP3	2013-02-03 05:28:00	0	1780	1			L'Oasis - Menai Bay 2013 02 02 POD2135 file01.CP3	2013-02-03 05:46:00	0	554	1			Usine - Menai Bay 2013 02 02 POD2140 file01.CP3	2013-02-03 05:37:00	0	440	1
Massoni - Menai Bay 2013 02 02 POD2149 file01.CP3	2013-02-03 05:29:00	0	1830	1			L'Oasis - Menai Bay 2013 02 02 POD2135 file01.CP3	2013-02-03 05:47:00	0	525	1			Usine - Menai Bay 2013 02 02 POD2140 file01.CP3	2013-02-03 05:38:00	0	431	1
Massoni - Menai Bay 2013 02 02 POD2149 file01.CP3	2013-02-03 05:30:00	0	1793	1			L'Oasis - Menai Bay 2013 02 02 POD2135 file01.CP3	2013-02-03 05:48:00	0	610	1			Usine - Menai Bay 2013 02 02 POD2140 file01.CP3	2013-02-03 05:39:00	0	436	1
Massoni - Menai Bay 2013 02 02 POD2149 file01.CP3	2013-02-03 05:31:00	0	1873	1			L'Oasis - Menai Bay 2013 02 02 POD2135 file01.CP3	2013-02-03 05:49:00	0	623	1			Usine - Menai Bay 2013 02 02 POD2140 file01.CP3	2013-02-03 05:40:00	0	430	1
Massoni - Menai Bay 2013 02 02 POD2149 file01.CP3	2013-02-03 05:32:00	0	1821	1			L'Oasis - Menai Bay 2013 02 02 POD2135 file01.CP3	2013-02-03 05:50:00	0	624	1			Usine - Menai Bay 2013 02 02 POD2140 file01.CP3	2013-02-03 05:41:00	0	456	1
Massoni - Menai Bay 2013 02 02 POD2149 file01.CP3	2013-02-03 05:33:00	0	1900	1			L'Oasis - Menai Bay 2013 02 02 POD2135 file01.CP3	2013-02-03 05:51:00	0	627	1			Usine - Menai Bay 2013 02 02 POD2140 file01.CP3	2013-02-03 05:42:00	0	487	1
Massoni - Menai Bay 2013 02 02 POD2149 file01.CP3	2013-02-03 05:34:00	0	1744	1			L'Oasis - Menai Bay 2013 02 02 POD2135 file01.CP3	2013-02-03 05:52:00	0	626	1			Usine - Menai Bay 2013 02 02 POD2140 file01.CP3	2013-02-03 05:43:00	0	424	1
Massoni - Menai Bay 2013 02 02 POD2149 file01.CP3	2013-02-03 05:35:00	0	1777	1			L'Oasis - Menai Bay 2013 02 02 POD2135 file01.CP3	2013-02-03 05:53:00	0	640	1			Usine - Menai Bay 2013 02 02 POD2140 file01.CP3	2013-02-03 05:44:00	0	398	1
Massoni - Menai Bay 2013 02 02 POD2149 file01.CP3	2013-02-03 05:36:00	0	1617	1			L'Oasis - Menai Bay 2013 02 02 POD2135 file01.CP3	2013-02-03 05:54:00	0	614	1			Usine - Menai Bay 2013 02 02 POD2140 file01.CP3	2013-02-03 05:45:00	0	511	1
Massoni - Menai Bay 2013 02 02 POD2149 file01.CP3	2013-02-03 05:37:00	0	1769	1			L'Oasis - Menai Bay 2013 02 02 POD2135 file01.CP3	2013-02-03 05:55:00	0	626	1			Usine - Menai Bay 2013 02 02 POD2140 file01.CP3	2013-02-03 05:46:00	0	402	1
Massoni - Menai Bay 2013 02 02 POD2149 file01.CP3	2013-02-03 05:38:00	0	1820	1			L'Oasis - Menai Bay 2013 02 02 POD2135 file01.CP3	2013-02-03 05:56:00	0	658	1			Usine - Menai Bay 2013 02 02 POD2140 file01.CP3	2013-02-03 05:47:00	0	393	1
Massoni - Menai Bay 2013 02 02 POD2149 file01.CP3	2013-02-03 05:39:00	0	1665	1			L'Oasis - Menai Bay 2013 02 02 POD2135 file01.CP3	2013-02-03 05:57:00	0	656	1			Usine - Menai Bay 2013 02 02 POD2140 file01.CP3	2013-02-03 05:48:00	0	473	1
Massoni - Menai Bay 2013 02 02 POD2149 file01.CP3	2013-02-03 05:40:00	0	1690	1			L'Oasis - Menai Bay 2013 02 02 POD2135 file01.CP3	2013-02-03 05:58:00	0	673	1			Usine - Menai Bay 2013 02 02 POD2140 file01.CP3	2013-02-03 05:49:00	0	413	1
Massoni - Menai Bay 2013 02 02 POD2149 file01.CP3	2013-02-03 05:41:00	0	1662	1			L'Oasis - Menai Bay 2013 02 02 POD2135 file01.CP3	2013-02-03 05:59:00	0	710	1			Usine - Menai Bay 2013 02 02 POD2140 file01.CP3	2013-02-03 05:50:00	0	387	1
Massoni - Menai Bay 2013 02 02 POD2149 file01.CP3	2013-02-03 05:42:00	0	1632	1			L'Oasis - Menai Bay 2013 02 02 POD2135 file01.CP3	2013-02-03 06:00:00	0	731	1			Usine - Menai Bay 2013 02 02 POD2140 file01.CP3	2013-02-03 05:51:00	0	409	1
Massoni - Menai Bay 2013 02 02 POD2149 file01.CP3	2013-02-03 05:43:00	0	1636	1			L'Oasis - Menai Bay 2013 02 02 POD2135 file01.CP3	2013-02-03 06:01:00	0	616	1			Usine - Menai Bay 2013 02 02 POD2140 file01.CP3	2013-02-03 05:52:00	0	417	1
Massoni - Menai Bay 2013 02 02 POD2149 file01.CP3	2013-02-03 05:44:00	0	1563	1			L'Oasis - Menai Bay 2013 02 02 POD2135 file01.CP3	2013-02-03 06:02:00	0	680	1			Usine - Menai Bay 2013 02 02 POD2140 file01.CP3	2013-02-03 05:53:00	0	421	1
Massoni - Menai Bay 2013 02 02 POD2149 file01.CP3	2013-02-03 05:45:00	0	1624	1			L'Oasis - Menai Bay 2013 02 02 POD2135 file01.CP3	2013-02-03 06:03:00	0	767	1			Usine - Menai Bay 2013 02 02 POD2140 file01.CP3	2013-02-03 05:54:00	0	407	1
Massoni - Menai Bay 2013 02 02 POD2149 file01.CP3	2013-02-03 05:46:00	0	1537	1			L'Oasis - Menai Bay 2013 02 02 POD2135 file01.CP3	2013-02-03 06:04:00	0	721	1			Usine - Menai Bay 2013 02 02 POD2140 file01.CP3	2013-02-03 05:55:00	0	446	1
Massoni - Menai Bay 2013 02 02 POD2149 file01.CP3	2013-02-03 05:47:00	0	1552	1			L'Oasis - Menai Bay 2013 02 02 POD2135 file01.CP3	2013-02-03 06:05:00	0	697	1			Usine - Menai Bay 2013 02 02 POD2140 file01.CP3	2013-02-03 05:56:00	0	500	1
Massoni - Menai Bay 2013 02 02 POD2149 file01.CP3	2013-02-03 05:48:00	0	1518	1			L'Oasis - Menai Bay 2013 02 02 POD2135 file01.CP3	2013-02-03 06:06:00	0	730	1			Usine - Menai Bay 2013 02 02 POD2140 file01.CP3	2013-02-03 05:57:00	0	463	1
Massoni - Menai Bay 2013 02 02 POD2149 file01.CP3	2013-02-03 05:49:00	0	1591	1			L'Oasis - Menai Bay 2013 02 02 POD2135 file01.CP3	2013-02-03 06:07:00	0	709	1			Usine - Menai Bay 2013 02 02 POD2140 file01.CP3	2013-02-03 05:58:00	0	386	1
Massoni - Menai Bay 2013 02 02 POD2149 file01.CP3	2013-02-03 05:50:00	0	1630	1			L'Oasis - Menai Bay 2013 02 02 POD2135 file01.CP3	2013-02-03 06:08:00	0	709	1			Usine - Menai Bay 2013 02 02 POD2140 file01.CP3	2013-02-03 05:59:00	0	453	1
Massoni - Menai Bay 2013 02 02 POD2149 file01.CP3	2013-02-03 05:51:00	0	1577	1			L'Oasis - Menai Bay 2013 02 02 POD2135 file01.CP3	2013-02-03 06:09:00	0	759	1			Usine - Menai Bay 2013 02 02 POD2140 file01.CP3	2013-02-03 06:00:00	0	364	1
Massoni - Menai Bay 2013 02 02 POD2149 file01.CP3	2013-02-03 05:52:00	0	1526	1			L'Oasis - Menai Bay 2013 02 02 POD2135 file01.CP3	2013-02-03 06:10:00	0	674	1			Usine - Menai Bay 2013 02 02 POD2140 file01.CP3	2013-02-03 06:01:00	0	462	1
Massoni - Menai Bay 2013 02 02 POD2149 file01.CP3	2013-02-03 05:53:00	0	1510	1			L'Oasis - Menai Bay 2013 02 02 POD2135 file01.CP3	2013-02-03 06:11:00	0	671	1			Usine - Menai Bay 2013 02 02 POD2140 file01.CP3	2013-02-03 06:02:00	0	431	1
Massoni - Menai Bay 2013 02 02 POD2149 file01.CP3	2013-02-03 05:54:00	0	1559	1			L'Oasis - Menai Bay 2013 02 02 POD2135 file01.CP3	2013-02-03 06:12:00	0	676	1			Usine - Menai Bay 2013 02 02 POD2140 file01.CP3	2013-02-03 06:03:00	0	442	1
Massoni - Menai Bay 2013 02 02 POD2149 file01.CP3	2013-02-03 05:55:00	0	1610	1			L'Oasis - Menai Bay 2013 02 02 POD2135 file01.CP3	2013-02-03 06:13:00	0	727	1			Usine - Menai Bay 2013 02 02 POD2140 file01.CP3	2013-02-03 06:04:00	0	428	1
Massoni - Menai Bay 2013 02 02 POD2149 file01.CP3	2013-02-03 05:56:00	0	1531	1			L'Oasis - Menai Bay 2013 02 02 POD2135 file01.CP3	2013-02-03 06:14:00	0	690	1			Usine - Menai Bay 2013 02 02 POD2140 file01.CP3	2013-02-03 06:05:00	0	413	1
Massoni - Menai Bay 2013 02 02 POD2149 file01.CP3	2013-02-03 05:57:00	0	1573	1			L'Oasis - Menai Bay 2013 02 02 POD2135 file01.CP3	2013-02-03 06:15:00	0	648	1			Usine - Menai Bay 2013 02 02 POD2140 file01.CP3	2013-02-03 06:06:00	0	433	1
Massoni - Menai Bay 2013 02 02 POD2149 file01.CP3	2013-02-03 05:58:00	0	1528	1			L'Oasis - Menai Bay 2013 02 02 POD2135 file01.CP3	2013-02-03 06:16:00	0	615	1			Usine - Menai Bay 2013 02 02 POD2140 file01.CP3	2013-02-03 06:07:00	0	365	1
Massoni - Menai Bay 2013 02 02 POD2149 file01.CP3	2013-02-03 05:59:00	0	1618	1			L'Oasis - Menai Bay 2013 02 02 POD2135 file01.CP3	2013-02-03 06:17:00	0	621	1			Usine - Menai Bay 2013 02 02 POD2140 file01.CP3	2013-02-03 06:08:00	0	385	1
Massoni - Menai Bay 2013 02 02 POD2149 file01.CP3	2013-02-03 06:00:00	0	1546	1			L'Oasis - Menai Bay 2013 02 02 POD2135 file01.CP3	2013-02-03 06:18:00	0	585	1			Usine - Menai Bay 2013 02 02 POD2140 file01.CP3	2013-02-03 06:09:00	0	364	1
Massoni - Menai Bay 2013 02 02 POD2149 file01.CP3	2013-02-03 06:01:00	0	1558	1			L'Oasis - Menai Bay 2013 02 02 POD2135 file01.CP3	2013-02-03 06:19:00	0	600	1			Usine - Menai Bay 2013 02 02 POD2140 file01.CP3	2013-02-03 06:10:00	0	382	1
Massoni - Menai Bay 2013 02 02 POD2149 file01.CP3	2013-02-03 06:02:00	0	1664	1			L'Oasis - Menai Bay 2013 02 02 POD2135 file01.CP3	2013-02-03 06:20:00	0	586	1			Usine - Menai Bay 2013 02 02 POD2140 file01.CP3	2013-02-03 06:11:00	0	324	1
Massoni - Menai Bay 2013 02 02 POD2149 file01.CP3	2013-02-03 06:03:00	0	1566	1			L'Oasis - Menai Bay 2013 02 02 POD2135 file01.CP3	2013-02-03 06:21:00	0	574	1			Usine - Menai Bay 2013 02 02 POD2140 file01.CP3	2013-02-03 06:12:00	0	369	1
Massoni - Menai Bay 2013 02 02 POD2149 file01.CP3	2013-02-03 06:04:00	0	1597	1			L'Oasis - Menai Bay 2013 02 02 POD2135 file01.CP3	2013-02-03 06:22:00	0	591	1			Usine - Menai Bay 2013 02 02 POD2140 file01.CP3	2013-02-03 06:13:00	0	352	1
Massoni - Menai Bay 2013 02 02 POD2149 file01.CP3	2013-02-03 06:05:00	0	1658	1			L'Oasis - Menai Bay 2013 02 02 POD2135 file01.CP3	2013-02-03 06:23:00	0	541	1			Usine - Menai Bay 2013 02 02 POD2140 file01.CP3	2013-02-03 06:14:00	0	356	1
Massoni - Menai Bay 2013 02 02 POD2149 file01.CP3	2013-02-03 06:06:00	0	1618	1			L'Oasis - Menai Bay 2013 02 02 POD2135 file01.CP3	2013-02-03 06:24:00	0	559	1			Usine - Menai Bay 2013 02 02 POD2140 file01.CP3	2013-02-03 06:15:00	0	351	1
Massoni - Menai Bay 2013 02 02 POD2149 file01.CP3	2013-02-03 06:07:00	0	1585	1			L'Oasis - Menai Bay 2013 02 02 POD2135 file01.CP3	2013-02-03 06:25:00	0	529	1			Usine - Menai Bay 2013 02 02 POD2140 file01.CP3	2013-02-03 06:16:00	0	314	1
Massoni - Menai Bay 2013 02 02 POD2149 file01.CP3	2013-02-03 06:08:00	0	1501	1			L'Oasis - Menai Bay 2013 02 02 POD2135 file01.CP3	2013-02-03 06:26:00	0	573	1			Usine - Menai Bay 2013 02 02 POD2140 file01.CP3	2013-02-03 06:17:00	0	313	1
Massoni - Menai Bay 2013 02 02 POD2149 file01.CP3	2013-02-03 06:09:00	0	1552	1			L'Oasis - Menai Bay 2013 02 02 POD2135 file01.CP3	2013-02-03 06:27:00	0	559	1			Usine - Menai Bay 2013 02 02 POD2140 file01.CP3	2013-02-03 06:18:00	0	301	1
Massoni - Menai Bay 2013 02 02 POD2149 file01.CP3	2013-02-03 06:10:00	0	1576	1			L'Oasis - Menai Bay 2013 02 02 POD2135 file01.CP3	2013-02-03 06:28:00	0	503	1			Usine - Menai Bay 2013 02 02 POD2140 file01.CP3	2013-02-03 06:19:00	0	287	1
Massoni - Menai Bay 2013 02 02 POD2149 file01.CP3	2013-02-03 06:11:00	0	1538	1			L'Oasis - Menai Bay 2013 02 02 POD2135 file01.CP3	2013-02-03 06:29:00	0	528	1			Usine - Menai Bay 2013 02 02 POD2140 file01.CP3	2013-02-03 06:20:00	0	273	1
Massoni - Menai Bay 2013 02 02 POD2149 file01.CP3	2013-02-03 06:12:00	0	1530	1			L'Oasis - Menai Bay 2013 02 02 POD2135 file01.CP3	2013-02-03 06:30:00	0	476	1			Usine - Menai Bay 2013 02 02 POD2140 file01.CP3	2013-02-03 06:21:00	0	264	1
Massoni - Menai Bay 2013 02 02 POD2149 file01.CP3	2013-02-03 06:13:00	0	1421	1			L'Oasis - Menai Bay 2013 02 02 POD2135 file01.CP3	2013-02-03 06:31:00	0	514	1			Usine - Menai Bay 2013 02 02 POD2140 file01.CP3	2013-02-03 06:22:00	0	301	1
Massoni - Menai Bay 2013 02 02 POD2149 file01.CP3	2013-02-03 06:14:00	0	1438	1			L'Oasis - Menai Bay 2013 02 02 POD2135 file01.CP3	2013-02-03 06:32:00	0	479	1			Usine - Menai Bay 2013 02 02 POD2140 file01.CP3	2013-02-03 06:23:00	0	275	1
Massoni - Menai Bay 2013 02 02 POD2149 file01.CP3	2013-02-03 06:15:00	0	1308	1			L'Oasis - Menai Bay 2013 02 02 POD2135 file01.CP3	2013-02-03 06:33:00	0	435	1			Usine - Menai Bay 2013 02 02 POD2140 file01.CP3	2013-02-03 06:24:00	0	261	1
Massoni - Menai Bay 2013 02 02 POD2149 file01.CP3	2013-02-03 06:16:00	0	1314	1			L'Oasis - Menai Bay 2013 02 02 POD2135 file01.CP3	2013-02-03 06:34:00	0	509	1			Usine - Menai Bay 2013 02 02 POD2140 file01.CP3	2013-02-03 06:25:00	0	235	1
Massoni - Menai Bay 2013 02 02 POD2149 file01.CP3	2013-02-03 06:17:00	0	1299	1			L'Oasis - Menai Bay 2013 02 02 POD2135 file01.CP3	2013-02-03 06:35:00	0	454	1			Usine - Menai Bay 2013 02 02 POD2140 file01.CP3	2013-02-03 06:26:00	0	255	1
Massoni - Menai Bay 2013 02 02 POD2149 file01.CP3	2013-02-03 06:18:00	0	1370	1			L'Oasis - Menai Bay 2013 02 02 POD2135 file01.CP3	2013-02-03 06:36:00	0	489	1			Usine - Menai Bay 2013 02 02 POD2140 file01.CP3	2013-02-03 06:27:00	0	213	1
Massoni - Menai Bay 2013 02 02 POD2149 file01.CP3	2013-02-03 06:19:00	0	1341	1			L'Oasis - Menai Bay 2013 02 02 POD2135 file01.CP3	2013-02-03 06:37:00	0	446	1			Usine - Menai Bay 2013 02 02 POD2140 file01.CP3	2013-02-03 06:28:00	0	173	1
Massoni - Menai Bay 2013 02 02 POD2149 file01.CP3	2013-02-03 06:20:00	0	1233	1			L'Oasis - Menai Bay 2013 02 02 POD2135 file01.CP3	2013-02-03 06:38:00	0	414	1			Usine - Menai Bay 2013 02 02 POD2140 file01.CP3	2013-02-03 06:29:00	0	236	1
Massoni - Menai Bay 2013 02 02 POD2149 file01.CP3	2013-02-03 06:21:00	0	1206	1			L'Oasis - Menai Bay 2013 02 02 POD2135 file01.CP3	2013-02-03 06:39:00	0	405	1			Usine - Menai Bay 2013 02 02 POD2140 file01.CP3	2013-02-03 06:30:00	0	242	1
Massoni - Menai Bay 2013 02 02 POD2149 file01.CP3	2013-02-03 06:22:00	0	1183	1			L'Oasis - Menai Bay 2013 02 02 POD2135 file01.CP3	2013-02-03 06:40:00	0	440	1			Usine - Menai Bay 2013 02 02 POD2140 file01.CP3	2013-02-03 06:31:00	0	223	1
Massoni - Menai Bay 2013 02 02 POD2149 file01.CP3	2013-02-03 06:23:00	0	1202	1			L'Oasis - Menai Bay 2013 02 02 POD2135 file01.CP3	2013-02-03 06:41:00	0	472	1			Usine - Menai Bay 2013 02 02 POD2140 file01.CP3	2013-02-03 06:32:00	0	243	1
Massoni - Menai Bay 2013 02 02 POD2149 file01.CP3	2013-02-03 06:24:00	0	1147	1			L'Oasis - Menai Bay 2013 02 02 POD2135 file01.CP3	2013-02-03 06:42:00	0	477	1			Usine - Menai Bay 2013 02 02 POD2140 file01.CP3	2013-02-03 06:33:00	0	223	1
Massoni - Menai Bay 2013 02 02 POD2149 file01.CP3	2013-02-03 06:25:00	0	1198	1			L'Oasis - Menai Bay 2013 02 02 POD2135 file01.CP3	2013-02-03 06:43:00	0	415	1			Usine - Menai Bay 2013 02 02 POD2140 file01.CP3	2013-02-03 06:34:00	0	198	1
Massoni - Menai Bay 2013 02 02 POD2149 file01.CP3	2013-02-03 06:26:00	0	1084	1			L'Oasis - Menai Bay 2013 02 02 POD2135 file01.CP3	2013-02-03 06:44:00	0	492	1			Usine - Menai Bay 2013 02 02 POD2140 file01.CP3	2013-02-03 06:35:00	0	214	1
Massoni - Menai Bay 2013 02 02 POD2149 file01.CP3	2013-02-03 06:27:00	0	1037	1			L'Oasis - Menai Bay 2013 02 02 POD2135 file01.CP3	2013-02-03 06:45:00	0	395	1			Usine - Menai Bay 2013 02 02 POD2140 file01.CP3	2013-02-03 06:36:00	0	203	1
Massoni - Menai Bay 2013 02 02 POD2149 file01.CP3	2013-02-03 06:28:00	0	1002	1			L'Oasis - Menai Bay 2013 02 02 POD2135 file01.CP3	2013-02-03 06:46:00	0	405	1			Usine - Menai Bay 2013 02 02 POD2140 file01.CP3	2013-02-03 06:37:00	0	185	1
Massoni - Menai Bay 2013 02 02 POD2149 file01.CP3	2013-02-03 06:29:00	0	1082	1			L'Oasis - Menai Bay 2013 02 02 POD2135 file01.CP3	2013-02-03 06:47:00	0	361	1			Usine - Menai Bay 2013 02 02 POD2140 file01.CP3	2013-02-03 06:38:00	0	178	1
Massoni - Menai Bay 2013 02 02 POD2149 file01.CP3	2013-02-03 06:30:00	0	967	1			L'Oasis - Menai Bay 2013 02 02 POD2135 file01.CP3	2013-02-03 06:48:00	0	436	1			Usine - Menai Bay 2013 02 02 POD2140 file01.CP3	2013-02-03 06:39:00	0	220	1
Massoni - Menai Bay 2013 02 02 POD2149 file01.CP3	2013-02-03 06:31:00	0	950	1			L'Oasis - Menai Bay 2013 02 02 POD2135 file01.CP3	2013-02-03 06:49:00	0	384	1			Usine - Menai Bay 2013 02 02 POD2140 file01.CP3	2013-02-03 06:40:00	0	204	1
Massoni - Menai Bay 2013 02 02 POD2149 file01.CP3	2013-02-03 06:32:00	0	934	1			L'Oasis - Menai Bay 2013 02 02 POD2135 file01.CP3	2013-02-03 06:50:00	0	392	1			Usine - Menai Bay 2013 02 02 POD2140 file01.CP3	2013-02-03 06:41:00	0	271	1
Massoni - Menai Bay 2013 02 02 POD2149 file01.CP3	2013-02-03 06:33:00	0	876	1			L'Oasis - Menai Bay 2013 02 02 POD2135 file01.CP3	2013-02-03 06:51:00	0	391	1			Usine - Menai Bay 2013 02 02 POD2140 file01.CP3	2013-02-03 06:42:00	0	190	1
Massoni - Menai Bay 2013 02 02 POD2149 file01.CP3	2013-02-03 06:34:00	0	896	1			L'Oasis - Menai Bay 2013 02 02 POD2135 file01.CP3	2013-02-03 06:52:00	0	388	1			Usine - Menai Bay 2013 02 02 POD2140 file01.CP3	2013-02-03 06:43:00	0	170	1
Massoni - Menai Bay 2013 02 02 POD2149 file01.CP3	2013-02-03 06:35:00	0	894	1			L'Oasis - Menai Bay 2013 02 02 POD2135 file01.CP3	2013-02-03 06:53:00	0	362	1			Usine - Menai Bay 2013 02 02 POD2140 file01.CP3	2013-02-03 06:44:00	0	177	1
Massoni - Menai Bay 2013 02 02 POD2149 file01.CP3	2013-02-03 06:36:00	0	886	1			L'Oasis - Menai Bay 2013 02 02 POD2135 file01.CP3	2013-02-03 06:54:00	0	407	1			Usine - Menai Bay 2013 02 02 POD2140 file01.CP3	2013-02-03 06:45:00	0	176	1
Massoni - Menai Bay 2013 02 02 POD2149 file01.CP3	2013-02-03 06:37:00	0	846	1			L'Oasis - Menai Bay 2013 02 02 POD2135 file01.CP3	2013-02-03 06:55:00	0	351	1			Usine - Menai Bay 2013 02 02 POD2140 file01.CP3	2013-02-03 06:46:00	0	174	1
Massoni - Menai Bay 2013 02 02 POD2149 file01.CP3	2013-02-03 06:38:00	0	968	1			L'Oasis - Menai Bay 2013 02 02 POD2135 file01.CP3	2013-02-03 06:56:00	0	348	1			Usine - Menai Bay 2013 02 02 POD2140 file01.CP3	2013-02-03 06:47:00	0	192	1
Massoni - Menai Bay 2013 02 02 POD2149 file01.CP3	2013-02-03 06:39:00	0	932	1			L'Oasis - Menai Bay 2013 02 02 POD2135 file01.CP3	2013-02-03 06:57:00	0	385	1			Usine - Menai Bay 2013 02 02 POD2140 file01.CP3	2013-02-03 06:48:00	0	182	1
Massoni - Menai Bay 2013 02 02 POD2149 file01.CP3	2013-02-03 06:40:00	0	899	1			L'Oasis - Menai Bay 2013 02 02 POD2135 file01.CP3	2013-02-03 06:58:00	0	371	1			Usine - Menai Bay 2013 02 02 POD2140 file01.CP3	2013-02-03 06:49:00	0	145	1
Massoni - Menai Bay 2013 02 02 POD2149 file01.CP3	2013-02-03 06:41:00	0	934	1			L'Oasis - Menai Bay 2013 02 02 POD2135 file01.CP3	2013-02-03 06:59:00	0	362	1			Usine - Menai Bay 2013 02 02 POD2140 file01.CP3	2013-02-03 06:50:00	0	166	1
Massoni - Menai Bay 2013 02 02 POD2149 file01.CP3	2013-02-03 06:42:00	0	945	1			L'Oasis - Menai Bay 2013 02 02 POD2135 file01.CP3	2013-02-03 07:00:00	0	330	1			Usine - Menai Bay 2013 02 02 POD2140 file01.CP3	2013-02-03 06:51:00	0	141	1
Massoni - Menai Bay 2013 02 02 POD2149 file01.CP3	2013-02-03 06:43:00	0	997	1			L'Oasis - Menai Bay 2013 02 02 POD2135 file01.CP3	2013-02-03 07:01:00	0	341	1			Usine - Menai Bay 2013 02 02 POD2140 file01.CP3	2013-02-03 06:52:00	0	196	1
Massoni - Menai Bay 2013 02 02 POD2149 file01.CP3	2013-02-03 06:44:00	0	914	1			L'Oasis - Menai Bay 2013 02 02 POD2135 file01.CP3	2013-02-03 07:02:00	0	328	1			Usine - Menai Bay 2013 02 02 POD2140 file01.CP3	2013-02-03 06:53:00	0	172	1
Massoni - Menai Bay 2013 02 02 POD2149 file01.CP3	2013-02-03 06:45:00	0	898	1			L'Oasis - Menai Bay 2013 02 02 POD2135 file01.CP3	2013-02-03 07:03:00	0	398	1			Usine - Menai Bay 2013 02 02 POD2140 file01.CP3	2013-02-03 06:54:00	0	182	1
Massoni - Menai Bay 2013 02 02 POD2149 file01.CP3	2013-02-03 06:46:00	0	792	1			L'Oasis - Menai Bay 2013 02 02 POD2135 file01.CP3	2013-02-03 07:04:00	0	406	1			Usine - Menai Bay 2013 02 02 POD2140 file01.CP3	2013-02-03 06:55:00	0	167	1
Massoni - Menai Bay 2013 02 02 POD2149 file01.CP3	2013-02-03 06:47:00	0	896	1			L'Oasis - Menai Bay 2013 02 02 POD2135 file01.CP3	2013-02-03 07:05:00	0	430	1			Usine - Menai Bay 2013 02 02 POD2140 file01.CP3	2013-02-03 06:56:00	0	221	1
Massoni - Menai Bay 2013 02 02 POD2149 file01.CP3	2013-02-03 06:48:00	0	936	1			L'Oasis - Menai Bay 2013 02 02 POD2135 file01.CP3	2013-02-03 07:06:00	0	375	1			Usine - Menai Bay 2013 02 02 POD2140 file01.CP3	2013-02-03 06:57:00	0	147	1
Massoni - Menai Bay 2013 02 02 POD2149 file01.CP3	2013-02-03 06:49:00	0	962	1			L'Oasis - Menai Bay 2013 02 02 POD2135 file01.CP3	2013-02-03 07:07:00	0	374	1			Usine - Menai Bay 2013 02 02 POD2140 file01.CP3	2013-02-03 06:58:00	0	148	1
Massoni - Menai Bay 2013 02 02 POD2149 file01.CP3	2013-02-03 06:50:00	0	993	1			L'Oasis - Menai Bay 2013 02 02 POD2135 file01.CP3	2013-02-03 07:08:00	0	428	1			Usine - Menai Bay 2013 02 02 POD2140 file01.CP3	2013-02-03 06:59:00	0	138	1
Massoni - Menai Bay 2013 02 02 POD2149 file01.CP3	2013-02-03 06:51:00	0	951	1			L'Oasis - Menai Bay 2013 02 02 POD2135 file01.CP3	2013-02-03 07:09:00	0	334	1			Usine - Menai Bay 2013 02 02 POD2140 file01.CP3	2013-02-03 07:00:00	0	169	1
Massoni - Menai Bay 2013 02 02 POD2149 file01.CP3	2013-02-03 06:52:00	0	903	1			L'Oasis - Menai Bay 2013 02 02 POD2135 file01.CP3	2013-02-03 07:10:00	0	394	1			Usine - Menai Bay 2013 02 02 POD2140 file01.CP3	2013-02-03 07:01:00	0	170	1
Massoni - Menai Bay 2013 02 02 POD2149 file01.CP3	2013-02-03 06:53:00	0	904	1			L'Oasis - Menai Bay 2013 02 02 POD2135 file01.CP3	2013-02-03 07:11:00	0	363	1			Usine - Menai Bay 2013 02 02 POD2140 file01.CP3	2013-02-03 07:02:00	0	141	1
Massoni - Menai Bay 2013 02 02 POD2149 file01.CP3	2013-02-03 06:54:00	0	943	1			L'Oasis - Menai Bay 2013 02 02 POD2135 file01.CP3	2013-02-03 07:12:00	0	390	1			Usine - Menai Bay 2013 02 02 POD2140 file01.CP3	2013-02-03 07:03:00	0	161	1
Massoni - Menai Bay 2013 02 02 POD2149 file01.CP3	2013-02-03 06:55:00	0	917	1			L'Oasis - Menai Bay 2013 02 02 POD2135 file01.CP3	2013-02-03 07:13:00	0	362	1			Usine - Menai Bay 2013 02 02 POD2140 file01.CP3	2013-02-03 07:04:00	0	163	1
Massoni - Menai Bay 2013 02 02 POD2149 file01.CP3	2013-02-03 06:56:00	0	937	1			L'Oasis - Menai Bay 2013 02 02 POD2135 file01.CP3	2013-02-03 07:14:00	0	359	1			Usine - Menai Bay 2013 02 02 POD2140 file01.CP3	2013-02-03 07:05:00	0	165	1
Massoni - Menai Bay 2013 02 02 POD2149 file01.CP3	2013-02-03 06:57:00	0	901	1			L'Oasis - Menai Bay 2013 02 02 POD2135 file01.CP3	2013-02-03 07:15:00	0	360	1			Usine - Menai Bay 2013 02 02 POD2140 file01.CP3	2013-02-03 07:06:00	0	180	1
Massoni - Menai Bay 2013 02 02 POD2149 file01.CP3	2013-02-03 06:58:00	0	959	1			L'Oasis - Menai Bay 2013 02 02 POD2135 file01.CP3	2013-02-03 07:16:00	0	365	1			Usine - Menai Bay 2013 02 02 POD2140 file01.CP3	2013-02-03 07:07:00	0	192	1
Massoni - Menai Bay 2013 02 02 POD2149 file01.CP3	2013-02-03 06:59:00	0	921	1			L'Oasis - Menai Bay 2013 02 02 POD2135 file01.CP3	2013-02-03 07:17:00	0	360	1			Usine - Menai Bay 2013 02 02 POD2140 file01.CP3	2013-02-03 07:08:00	0	152	1
Massoni - Menai Bay 2013 02 02 POD2149 file01.CP3	2013-02-03 07:00:00	0	987	1			L'Oasis - Menai Bay 2013 02 02 POD2135 file01.CP3	2013-02-03 07:18:00	0	422	1			Usine - Menai Bay 2013 02 02 POD2140 file01.CP3	2013-02-03 07:09:00	0	151	1
Massoni - Menai Bay 2013 02 02 POD2149 file01.CP3	2013-02-03 07:01:00	0	1025	1			L'Oasis - Menai Bay 2013 02 02 POD2135 file01.CP3	2013-02-03 07:19:00	0	328	1			Usine - Menai Bay 2013 02 02 POD2140 file01.CP3	2013-02-03 07:10:00	0	154	1
Massoni - Menai Bay 2013 02 02 POD2149 file01.CP3	2013-02-03 07:02:00	0	975	1			L'Oasis - Menai Bay 2013 02 02 POD2135 file01.CP3	2013-02-03 07:20:00	0	331	1			Usine - Menai Bay 2013 02 02 POD2140 file01.CP3	2013-02-03 07:11:00	0	155	1
Massoni - Menai Bay 2013 02 02 POD2149 file01.CP3	2013-02-03 07:03:00	0	992	1			L'Oasis - Menai Bay 2013 02 02 POD2135 file01.CP3	2013-02-03 07:21:00	0	368	1			Usine - Menai Bay 2013 02 02 POD2140 file01.CP3	2013-02-03 07:12:00	0	148	1
Massoni - Menai Bay 2013 02 02 POD2149 file01.CP3	2013-02-03 07:04:00	0	956	1			L'Oasis - Menai Bay 2013 02 02 POD2135 file01.CP3	2013-02-03 07:22:00	0	366	1			Usine - Menai Bay 2013 02 02 POD2140 file01.CP3	2013-02-03 07:13:00	0	139	1
Massoni - Menai Bay 2013 02 02 POD2149 file01.CP3	2013-02-03 07:05:00	0	930	1			L'Oasis - Menai Bay 2013 02 02 POD2135 file01.CP3	2013-02-03 07:23:00	0	383	1			Usine - Menai Bay 2013 02 02 POD2140 file01.CP3	2013-02-03 07:14:00	0	167	1
Massoni - Menai Bay 2013 02 02 POD2149 file01.CP3	2013-02-03 07:06:00	0	982	1			L'Oasis - Menai Bay 2013 02 02 POD2135 file01.CP3	2013-02-03 07:24:00	0	320	1			Usine - Menai Bay 2013 02 02 POD2140 file01.CP3	2013-02-03 07:15:00	0	150	1
Massoni - Menai Bay 2013 02 02 POD2149 file01.CP3	2013-02-03 07:07:00	0	1018	1			L'Oasis - Menai Bay 2013 02 02 POD2135 file01.CP3	2013-02-03 07:25:00	0	331	1			Usine - Menai Bay 2013 02 02 POD2140 file01.CP3	2013-02-03 07:16:00	0	152	1
Massoni - Menai Bay 2013 02 02 POD2149 file01.CP3	2013-02-03 07:08:00	0	992	1			L'Oasis - Menai Bay 2013 02 02 POD2135 file01.CP3	2013-02-03 07:26:00	0	363	1			Usine - Menai Bay 2013 02 02 POD2140 file01.CP3	2013-02-03 07:17:00	0	199	1
Massoni - Menai Bay 2013 02 02 POD2149 file01.CP3	2013-02-03 07:09:00	0	974	1			L'Oasis - Menai Bay 2013 02 02 POD2135 file01.CP3	2013-02-03 07:27:00	0	362	1			Usine - Menai Bay 2013 02 02 POD2140 file01.CP3	2013-02-03 07:18:00	0	196	1
Massoni - Menai Bay 2013 02 02 POD2149 file01.CP3	2013-02-03 07:10:00	0	928	1			L'Oasis - Menai Bay 2013 02 02 POD2135 file01.CP3	2013-02-03 07:28:00	0	349	1			Usine - Menai Bay 2013 02 02 POD2140 file01.CP3	2013-02-03 07:19:00	0	200	1
Massoni - Menai Bay 2013 02 02 POD2149 file01.CP3	2013-02-03 07:11:00	0	905	1			L'Oasis - Menai Bay 2013 02 02 POD2135 file01.CP3	2013-02-03 07:29:00	0	345	1			Usine - Menai Bay 2013 02 02 POD2140 file01.CP3	2013-02-03 07:20:00	0	153	1
Massoni - Menai Bay 2013 02 02 POD2149 file01.CP3	2013-02-03 07:12:00	0	910	1			L'Oasis - Menai Bay 2013 02 02 POD2135 file01.CP3	2013-02-03 07:30:00	0	361	1			Usine - Menai Bay 2013 02 02 POD2140 file01.CP3	2013-02-03 07:21:00	0	190	1
Massoni - Menai Bay 2013 02 02 POD2149 file01.CP3	2013-02-03 07:13:00	0	918	1			L'Oasis - Menai Bay 2013 02 02 POD2135 file01.CP3	2013-02-03 07:31:00	0	353	1			Usine - Menai Bay 2013 02 02 POD2140 file01.CP3	2013-02-03 07:22:00	0	173	1
Massoni - Menai Bay 2013 02 02 POD2149 file01.CP3	2013-02-03 07:14:00	0	976	1			L'Oasis - Menai Bay 2013 02 02 POD2135 file01.CP3	2013-02-03 07:32:00	0	353	1			Usine - Menai Bay 2013 02 02 POD2140 file01.CP3	2013-02-03 07:23:00	0	162	1
Massoni - Menai Bay 2013 02 02 POD2149 file01.CP3	2013-02-03 07:15:00	0	895	1			L'Oasis - Menai Bay 2013 02 02 POD2135 file01.CP3	2013-02-03 07:33:00	0	349	1			Usine - Menai Bay 2013 02 02 POD2140 file01.CP3	2013-02-03 07:24:00	0	184	1
Massoni - Menai Bay 2013 02 02 POD2149 file01.CP3	2013-02-03 07:16:00	0	894	1			L'Oasis - Menai Bay 2013 02 02 POD2135 file01.CP3	2013-02-03 07:34:00	0	375	1			Usine - Menai Bay 2013 02 02 POD2140 file01.CP3	2013-02-03 07:25:00	0	150	1
Massoni - Menai Bay 2013 02 02 POD2149 file01.CP3	2013-02-03 07:17:00	0	914	1			L'Oasis - Menai Bay 2013 02 02 POD2135 file01.CP3	2013-02-03 07:35:00	0	393	1			Usine - Menai Bay 2013 02 02 POD2140 file01.CP3	2013-02-03 07:26:00	0	160	1
Massoni - Menai Bay 2013 02 02 POD2149 file01.CP3	2013-02-03 07:18:00	0	922	1			L'Oasis - Menai Bay 2013 02 02 POD2135 file01.CP3	2013-02-03 07:36:00	0	365	1			Usine - Menai Bay 2013 02 02 POD2140 file01.CP3	2013-02-03 07:27:00	0	202	1
Massoni - Menai Bay 2013 02 02 POD2149 file01.CP3	2013-02-03 07:19:00	0	905	1			L'Oasis - Menai Bay 2013 02 02 POD2135 file01.CP3	2013-02-03 07:37:00	0	339	1			Usine - Menai Bay 2013 02 02 POD2140 file01.CP3	2013-02-03 07:28:00	0	152	1
Massoni - Menai Bay 2013 02 02 POD2149 file01.CP3	2013-02-03 07:20:00	0	989	1			L'Oasis - Menai Bay 2013 02 02 POD2135 file01.CP3	2013-02-03 07:38:00	0	347	1			Usine - Menai Bay 2013 02 02 POD2140 file01.CP3	2013-02-03 07:29:00	0	183	1
Massoni - Menai Bay 2013 02 02 POD2149 file01.CP3	2013-02-03 07:21:00	0	990	1			L'Oasis - Menai Bay 2013 02 02 POD2135 file01.CP3	2013-02-03 07:39:00	0	313	1			Usine - Menai Bay 2013 02 02 POD2140 file01.CP3	2013-02-03 07:30:00	0	140	1
Massoni - Menai Bay 2013 02 02 POD2149 file01.CP3	2013-02-03 07:22:00	0	969	1			L'Oasis - Menai Bay 2013 02 02 POD2135 file01.CP3	2013-02-03 07:40:00	0	368	1			Usine - Menai Bay 2013 02 02 POD2140 file01.CP3	2013-02-03 07:31:00	0	168	1
Massoni - Menai Bay 2013 02 02 POD2149 file01.CP3	2013-02-03 07:23:00	0	936	1			L'Oasis - Menai Bay 2013 02 02 POD2135 file01.CP3	2013-02-03 07:41:00	0	341	1			Usine - Menai Bay 2013 02 02 POD2140 file01.CP3	2013-02-03 07:32:00	0	177	1
Massoni - Menai Bay 2013 02 02 POD2149 file01.CP3	2013-02-03 07:24:00	0	910	1			L'Oasis - Menai Bay 2013 02 02 POD2135 file01.CP3	2013-02-03 07:42:00	0	349	1			Usine - Menai Bay 2013 02 02 POD2140 file01.CP3	2013-02-03 07:33:00	0	165	1
Massoni - Menai Bay 2013 02 02 POD2149 file01.CP3	2013-02-03 07:25:00	0	1053	1			L'Oasis - Menai Bay 2013 02 02 POD2135 file01.CP3	2013-02-03 07:43:00	0	370	1			Usine - Menai Bay 2013 02 02 POD2140 file01.CP3	2013-02-03 07:34:00	0	172	1
Massoni - Menai Bay 2013 02 02 POD2149 file01.CP3	2013-02-03 07:26:00	0	944	1			L'Oasis - Menai Bay 2013 02 02 POD2135 file01.CP3	2013-02-03 07:44:00	0	436	1			Usine - Menai Bay 2013 02 02 POD2140 file01.CP3	2013-02-03 07:35:00	0	196	1
Massoni - Menai Bay 2013 02 02 POD2149 file01.CP3	2013-02-03 07:27:00	0	913	1			L'Oasis - Menai Bay 2013 02 02 POD2135 file01.CP3	2013-02-03 07:45:00	0	368	1			Usine - Menai Bay 2013 02 02 POD2140 file01.CP3	2013-02-03 07:36:00	0	169	1
Massoni - Menai Bay 2013 02 02 POD2149 file01.CP3	2013-02-03 07:28:00	0	837	1			L'Oasis - Menai Bay 2013 02 02 POD2135 file01.CP3	2013-02-03 07:46:00	0	388	1			Usine - Menai Bay 2013 02 02 POD2140 file01.CP3	2013-02-03 07:37:00	0	189	1
Massoni - Menai Bay 2013 02 02 POD2149 file01.CP3	2013-02-03 07:29:00	0	963	1			L'Oasis - Menai Bay 2013 02 02 POD2135 file01.CP3	2013-02-03 07:47:00	0	423	1			Usine - Menai Bay 2013 02 02 POD2140 file01.CP3	2013-02-03 07:38:00	0	177	1
Massoni - Menai Bay 2013 02 02 POD2149 file01.CP3	2013-02-03 07:30:00	0	1014	1			L'Oasis - Menai Bay 2013 02 02 POD2135 file01.CP3	2013-02-03 07:48:00	0	354	1			Usine - Menai Bay 2013 02 02 POD2140 file01.CP3	2013-02-03 07:39:00	0	201	1
Massoni - Menai Bay 2013 02 02 POD2149 file01.CP3	2013-02-03 07:31:00	0	981	1			L'Oasis - Menai Bay 2013 02 02 POD2135 file01.CP3	2013-02-03 07:49:00	0	418	1			Usine - Menai Bay 2013 02 02 POD2140 file01.CP3	2013-02-03 07:40:00	0	178	1
Massoni - Menai Bay 2013 02 02 POD2149 file01.CP3	2013-02-03 07:32:00	0	931	1			L'Oasis - Menai Bay 2013 02 02 POD2135 file01.CP3	2013-02-03 07:50:00	0	421	1			Usine - Menai Bay 2013 02 02 POD2140 file01.CP3	2013-02-03 07:41:00	0	163	1
Massoni - Menai Bay 2013 02 02 POD2149 file01.CP3	2013-02-03 07:33:00	0	1042	1			L'Oasis - Menai Bay 2013 02 02 POD2135 file01.CP3	2013-02-03 07:51:00	0	401	1			Usine - Menai Bay 2013 02 02 POD2140 file01.CP3	2013-02-03 07:42:00	0	165	1
Massoni - Menai Bay 2013 02 02 POD2149 file01.CP3	2013-02-03 07:34:00	0	1019	1			L'Oasis - Menai Bay 2013 02 02 POD2135 file01.CP3	2013-02-03 07:52:00	0	369	1			Usine - Menai Bay 2013 02 02 POD2140 file01.CP3	2013-02-03 07:43:00	0	160	1
Massoni - Menai Bay 2013 02 02 POD2149 file01.CP3	2013-02-03 07:35:00	0	1047	1			L'Oasis - Menai Bay 2013 02 02 POD2135 file01.CP3	2013-02-03 07:53:00	0	426	1			Usine - Menai Bay 2013 02 02 POD2140 file01.CP3	2013-02-03 07:44:00	0	155	1
Massoni - Menai Bay 2013 02 02 POD2149 file01.CP3	2013-02-03 07:36:00	0	1044	1			L'Oasis - Menai Bay 2013 02 02 POD2135 file01.CP3	2013-02-03 07:54:00	0	379	1			Usine - Menai Bay 2013 02 02 POD2140 file01.CP3	2013-02-03 07:45:00	0	164	1
Massoni - Menai Bay 2013 02 02 POD2149 file01.CP3	2013-02-03 07:37:00	0	1091	1			L'Oasis - Menai Bay 2013 02 02 POD2135 file01.CP3	2013-02-03 07:55:00	0	394	1			Usine - Menai Bay 2013 02 02 POD2140 file01.CP3	2013-02-03 07:46:00	0	147	1
Massoni - Menai Bay 2013 02 02 POD2149 file01.CP3	2013-02-03 07:38:00	0	1079	1			L'Oasis - Menai Bay 2013 02 02 POD2135 file01.CP3	2013-02-03 07:56:00	0	385	1			Usine - Menai Bay 2013 02 02 POD2140 file01.CP3	2013-02-03 07:47:00	0	166	1
Massoni - Menai Bay 2013 02 02 POD2149 file01.CP3	2013-02-03 07:39:00	0	1077	1			L'Oasis - Menai Bay 2013 02 02 POD2135 file01.CP3	2013-02-03 07:57:00	0	371	1			Usine - Menai Bay 2013 02 02 POD2140 file01.CP3	2013-02-03 07:48:00	0	190	1
Massoni - Menai Bay 2013 02 02 POD2149 file01.CP3	2013-02-03 07:40:00	0	1010	1			L'Oasis - Menai Bay 2013 02 02 POD2135 file01.CP3	2013-02-03 07:58:00	0	359	1			Usine - Menai Bay 2013 02 02 POD2140 file01.CP3	2013-02-03 07:49:00	0	205	1
Massoni - Menai Bay 2013 02 02 POD2149 file01.CP3	2013-02-03 07:41:00	0	1111	1			L'Oasis - Menai Bay 2013 02 02 POD2135 file01.CP3	2013-02-03 07:59:00	0	380	1			Usine - Menai Bay 2013 02 02 POD2140 file01.CP3	2013-02-03 07:50:00	0	203	1
Massoni - Menai Bay 2013 02 02 POD2149 file01.CP3	2013-02-03 07:42:00	0	1043	1			L'Oasis - Menai Bay 2013 02 02 POD2135 file01.CP3	2013-02-03 08:00:00	0	353	1			Usine - Menai Bay 2013 02 02 POD2140 file01.CP3	2013-02-03 07:51:00	0	163	1
Massoni - Menai Bay 2013 02 02 POD2149 file01.CP3	2013-02-03 07:43:00	0	1101	1			L'Oasis - Menai Bay 2013 02 02 POD2135 file01.CP3	2013-02-03 08:01:00	0	368	1			Usine - Menai Bay 2013 02 02 POD2140 file01.CP3	2013-02-03 07:52:00	0	185	1
Massoni - Menai Bay 2013 02 02 POD2149 file01.CP3	2013-02-03 07:44:00	0	1012	1			L'Oasis - Menai Bay 2013 02 02 POD2135 file01.CP3	2013-02-03 08:02:00	0	372	1			Usine - Menai Bay 2013 02 02 POD2140 file01.CP3	2013-02-03 07:53:00	0	202	1
Massoni - Menai Bay 2013 02 02 POD2149 file01.CP3	2013-02-03 07:45:00	0	1042	1			L'Oasis - Menai Bay 2013 02 02 POD2135 file01.CP3	2013-02-03 08:03:00	0	386	1			Usine - Menai Bay 2013 02 02 POD2140 file01.CP3	2013-02-03 07:54:00	0	173	1
Massoni - Menai Bay 2013 02 02 POD2149 file01.CP3	2013-02-03 07:46:00	0	1003	1			L'Oasis - Menai Bay 2013 02 02 POD2135 file01.CP3	2013-02-03 08:04:00	0	366	1			Usine - Menai Bay 2013 02 02 POD2140 file01.CP3	2013-02-03 07:55:00	0	143	1
Massoni - Menai Bay 2013 02 02 POD2149 file01.CP3	2013-02-03 07:47:00	0	1095	1			L'Oasis - Menai Bay 2013 02 02 POD2135 file01.CP3	2013-02-03 08:05:00	0	432	1			Usine - Menai Bay 2013 02 02 POD2140 file01.CP3	2013-02-03 07:56:00	0	160	1
Massoni - Menai Bay 2013 02 02 POD2149 file01.CP3	2013-02-03 07:48:00	0	1108	1			L'Oasis - Menai Bay 2013 02 02 POD2135 file01.CP3	2013-02-03 08:06:00	0	405	1			Usine - Menai Bay 2013 02 02 POD2140 file01.CP3	2013-02-03 07:57:00	0	147	1
Massoni - Menai Bay 2013 02 02 POD2149 file01.CP3	2013-02-03 07:49:00	0	1146	1			L'Oasis - Menai Bay 2013 02 02 POD2135 file01.CP3	2013-02-03 08:07:00	0	410	1			Usine - Menai Bay 2013 02 02 POD2140 file01.CP3	2013-02-03 07:58:00	0	157	1
Massoni - Menai Bay 2013 02 02 POD2149 file01.CP3	2013-02-03 07:50:00	0	1170	1			L'Oasis - Menai Bay 2013 02 02 POD2135 file01.CP3	2013-02-03 08:08:00	0	414	1			Usine - Menai Bay 2013 02 02 POD2140 file01.CP3	2013-02-03 07:59:00	0	160	1
Massoni - Menai Bay 2013 02 02 POD2149 file01.CP3	2013-02-03 07:51:00	0	1032	1			L'Oasis - Menai Bay 2013 02 02 POD2135 file01.CP3	2013-02-03 08:09:00	0	432	1			Usine - Menai Bay 2013 02 02 POD2140 file01.CP3	2013-02-03 08:00:00	0	164	1
Massoni - Menai Bay 2013 02 02 POD2149 file01.CP3	2013-02-03 07:52:00	0	1103	1			L'Oasis - Menai Bay 2013 02 02 POD2135 file01.CP3	2013-02-03 08:10:00	0	465	1			Usine - Menai Bay 2013 02 02 POD2140 file01.CP3	2013-02-03 08:01:00	0	145	1
Massoni - Menai Bay 2013 02 02 POD2149 file01.CP3	2013-02-03 07:53:00	0	1053	1			L'Oasis - Menai Bay 2013 02 02 POD2135 file01.CP3	2013-02-03 08:11:00	0	446	1			Usine - Menai Bay 2013 02 02 POD2140 file01.CP3	2013-02-03 08:02:00	0	163	1
Massoni - Menai Bay 2013 02 02 POD2149 file01.CP3	2013-02-03 07:54:00	0	1041	1			L'Oasis - Menai Bay 2013 02 02 POD2135 file01.CP3	2013-02-03 08:12:00	0	477	1			Usine - Menai Bay 2013 02 02 POD2140 file01.CP3	2013-02-03 08:03:00	0	141	1
Massoni - Menai Bay 2013 02 02 POD2149 file01.CP3	2013-02-03 07:55:00	0	1119	1			L'Oasis - Menai Bay 2013 02 02 POD2135 file01.CP3	2013-02-03 08:13:00	0	403	1			Usine - Menai Bay 2013 02 02 POD2140 file01.CP3	2013-02-03 08:04:00	0	149	1
Massoni - Menai Bay 2013 02 02 POD2149 file01.CP3	2013-02-03 07:56:00	0	1134	1			L'Oasis - Menai Bay 2013 02 02 POD2135 file01.CP3	2013-02-03 08:14:00	0	385	1			Usine - Menai Bay 2013 02 02 POD2140 file01.CP3	2013-02-03 08:05:00	0	143	1
Massoni - Menai Bay 2013 02 02 POD2149 file01.CP3	2013-02-03 07:57:00	0	1171	1			L'Oasis - Menai Bay 2013 02 02 POD2135 file01.CP3	2013-02-03 08:15:00	0	387	1			Usine - Menai Bay 2013 02 02 POD2140 file01.CP3	2013-02-03 08:06:00	0	128	1
Massoni - Menai Bay 2013 02 02 POD2149 file01.CP3	2013-02-03 07:58:00	0	1119	1			L'Oasis - Menai Bay 2013 02 02 POD2135 file01.CP3	2013-02-03 08:16:00	0	402	1			Usine - Menai Bay 2013 02 02 POD2140 file01.CP3	2013-02-03 08:07:00	0	146	1
Massoni - Menai Bay 2013 02 02 POD2149 file01.CP3	2013-02-03 07:59:00	0	1084	1			L'Oasis - Menai Bay 2013 02 02 POD2135 file01.CP3	2013-02-03 08:17:00	0	414	1			Usine - Menai Bay 2013 02 02 POD2140 file01.CP3	2013-02-03 08:08:00	0	159	1
Massoni - Menai Bay 2013 02 02 POD2149 file01.CP3	2013-02-03 08:00:00	0	1185	1			L'Oasis - Menai Bay 2013 02 02 POD2135 file01.CP3	2013-02-03 08:18:00	0	417	1			Usine - Menai Bay 2013 02 02 POD2140 file01.CP3	2013-02-03 08:09:00	0	145	1
Massoni - Menai Bay 2013 02 02 POD2149 file01.CP3	2013-02-03 08:01:00	0	1169	1			L'Oasis - Menai Bay 2013 02 02 POD2135 file01.CP3	2013-02-03 08:19:00	0	394	1			Usine - Menai Bay 2013 02 02 POD2140 file01.CP3	2013-02-03 08:10:00	0	168	1
Massoni - Menai Bay 2013 02 02 POD2149 file01.CP3	2013-02-03 08:02:00	0	1177	1			L'Oasis - Menai Bay 2013 02 02 POD2135 file01.CP3	2013-02-03 08:20:00	0	444	1			Usine - Menai Bay 2013 02 02 POD2140 file01.CP3	2013-02-03 08:11:00	0	191	1
Massoni - Menai Bay 2013 02 02 POD2149 file01.CP3	2013-02-03 08:03:00	0	1151	1			L'Oasis - Menai Bay 2013 02 02 POD2135 file01.CP3	2013-02-03 08:21:00	0	447	1			Usine - Menai Bay 2013 02 02 POD2140 file01.CP3	2013-02-03 08:12:00	0	195	1
Massoni - Menai Bay 2013 02 02 POD2149 file01.CP3	2013-02-03 08:04:00	0	1175	1			L'Oasis - Menai Bay 2013 02 02 POD2135 file01.CP3	2013-02-03 08:22:00	0	419	1			Usine - Menai Bay 2013 02 02 POD2140 file01.CP3	2013-02-03 08:13:00	0	161	1
Massoni - Menai Bay 2013 02 02 POD2149 file01.CP3	2013-02-03 08:05:00	0	1227	1			L'Oasis - Menai Bay 2013 02 02 POD2135 file01.CP3	2013-02-03 08:23:00	0	430	1			Usine - Menai Bay 2013 02 02 POD2140 file01.CP3	2013-02-03 08:14:00	0	150	1
Massoni - Menai Bay 2013 02 02 POD2149 file01.CP3	2013-02-03 08:06:00	0	1214	1			L'Oasis - Menai Bay 2013 02 02 POD2135 file01.CP3	2013-02-03 08:24:00	0	433	1			Usine - Menai Bay 2013 02 02 POD2140 file01.CP3	2013-02-03 08:15:00	0	160	1
Massoni - Menai Bay 2013 02 02 POD2149 file01.CP3	2013-02-03 08:07:00	0	1232	1			L'Oasis - Menai Bay 2013 02 02 POD2135 file01.CP3	2013-02-03 08:25:00	0	437	1			Usine - Menai Bay 2013 02 02 POD2140 file01.CP3	2013-02-03 08:16:00	0	133	1
Massoni - Menai Bay 2013 02 02 POD2149 file01.CP3	2013-02-03 08:08:00	0	1189	1			L'Oasis - Menai Bay 2013 02 02 POD2135 file01.CP3	2013-02-03 08:26:00	0	436	1			Usine - Menai Bay 2013 02 02 POD2140 file01.CP3	2013-02-03 08:17:00	0	147	1
Massoni - Menai Bay 2013 02 02 POD2149 file01.CP3	2013-02-03 08:09:00	0	1182	1			L'Oasis - Menai Bay 2013 02 02 POD2135 file01.CP3	2013-02-03 08:27:00	0	402	1			Usine - Menai Bay 2013 02 02 POD2140 file01.CP3	2013-02-03 08:18:00	0	138	1
Massoni - Menai Bay 2013 02 02 POD2149 file01.CP3	2013-02-03 08:10:00	0	1165	1			L'Oasis - Menai Bay 2013 02 02 POD2135 file01.CP3	2013-02-03 08:28:00	0	430	1			Usine - Menai Bay 2013 02 02 POD2140 file01.CP3	2013-02-03 08:19:00	0	158	1
Massoni - Menai Bay 2013 02 02 POD2149 file01.CP3	2013-02-03 08:11:00	0	1179	1			L'Oasis - Menai Bay 2013 02 02 POD2135 file01.CP3	2013-02-03 08:29:00	0	413	1			Usine - Menai Bay 2013 02 02 POD2140 file01.CP3	2013-02-03 08:20:00	0	161	1
Massoni - Menai Bay 2013 02 02 POD2149 file01.CP3	2013-02-03 08:12:00	0	1101	1			L'Oasis - Menai Bay 2013 02 02 POD2135 file01.CP3	2013-02-03 08:30:00	0	493	1			Usine - Menai Bay 2013 02 02 POD2140 file01.CP3	2013-02-03 08:21:00	0	158	1
Massoni - Menai Bay 2013 02 02 POD2149 file01.CP3	2013-02-03 08:13:00	0	1138	1			L'Oasis - Menai Bay 2013 02 02 POD2135 file01.CP3	2013-02-03 08:31:00	0	435	1			Usine - Menai Bay 2013 02 02 POD2140 file01.CP3	2013-02-03 08:22:00	0	152	1
Massoni - Menai Bay 2013 02 02 POD2149 file01.CP3	2013-02-03 08:14:00	0	1163	1			L'Oasis - Menai Bay 2013 02 02 POD2135 file01.CP3	2013-02-03 08:32:00	0	470	1			Usine - Menai Bay 2013 02 02 POD2140 file01.CP3	2013-02-03 08:23:00	0	161	1
Massoni - Menai Bay 2013 02 02 POD2149 file01.CP3	2013-02-03 08:15:00	0	1085	1			L'Oasis - Menai Bay 2013 02 02 POD2135 file01.CP3	2013-02-03 08:33:00	0	390	1			Usine - Menai Bay 2013 02 02 POD2140 file01.CP3	2013-02-03 08:24:00	0	153	1
Massoni - Menai Bay 2013 02 02 POD2149 file01.CP3	2013-02-03 08:16:00	0	1094	1			L'Oasis - Menai Bay 2013 02 02 POD2135 file01.CP3	2013-02-03 08:34:00	0	489	1			Usine - Menai Bay 2013 02 02 POD2140 file01.CP3	2013-02-03 08:25:00	0	154	1
Massoni - Menai Bay 2013 02 02 POD2149 file01.CP3	2013-02-03 08:17:00	0	1074	1			L'Oasis - Menai Bay 2013 02 02 POD2135 file01.CP3	2013-02-03 08:35:00	0	534	1			Usine - Menai Bay 2013 02 02 POD2140 file01.CP3	2013-02-03 08:26:00	0	166	1
Massoni - Menai Bay 2013 02 02 POD2149 file01.CP3	2013-02-03 08:18:00	0	1093	1			L'Oasis - Menai Bay 2013 02 02 POD2135 file01.CP3	2013-02-03 08:36:00	0	391	1			Usine - Menai Bay 2013 02 02 POD2140 file01.CP3	2013-02-03 08:27:00	0	165	1
Massoni - Menai Bay 2013 02 02 POD2149 file01.CP3	2013-02-03 08:19:00	0	1138	1			L'Oasis - Menai Bay 2013 02 02 POD2135 file01.CP3	2013-02-03 08:37:00	0	450	1			Usine - Menai Bay 2013 02 02 POD2140 file01.CP3	2013-02-03 08:28:00	0	162	1
Massoni - Menai Bay 2013 02 02 POD2149 file01.CP3	2013-02-03 08:20:00	0	1176	1			L'Oasis - Menai Bay 2013 02 02 POD2135 file01.CP3	2013-02-03 08:38:00	0	426	1			Usine - Menai Bay 2013 02 02 POD2140 file01.CP3	2013-02-03 08:29:00	0	169	1
Massoni - Menai Bay 2013 02 02 POD2149 file01.CP3	2013-02-03 08:21:00	0	1072	1			L'Oasis - Menai Bay 2013 02 02 POD2135 file01.CP3	2013-02-03 08:39:00	0	425	1			Usine - Menai Bay 2013 02 02 POD2140 file01.CP3	2013-02-03 08:30:00	0	176	1
Massoni - Menai Bay 2013 02 02 POD2149 file01.CP3	2013-02-03 08:22:00	0	1100	1			L'Oasis - Menai Bay 2013 02 02 POD2135 file01.CP3	2013-02-03 08:40:00	0	442	1			Usine - Menai Bay 2013 02 02 POD2140 file01.CP3	2013-02-03 08:31:00	0	194	1
Massoni - Menai Bay 2013 02 02 POD2149 file01.CP3	2013-02-03 08:23:00	0	1110	1			L'Oasis - Menai Bay 2013 02 02 POD2135 file01.CP3	2013-02-03 08:41:00	0	417	1			Usine - Menai Bay 2013 02 02 POD2140 file01.CP3	2013-02-03 08:32:00	0	161	1
Massoni - Menai Bay 2013 02 02 POD2149 file01.CP3	2013-02-03 08:24:00	0	1016	1			L'Oasis - Menai Bay 2013 02 02 POD2135 file01.CP3	2013-02-03 08:42:00	0	447	1			Usine - Menai Bay 2013 02 02 POD2140 file01.CP3	2013-02-03 08:33:00	0	176	1
Massoni - Menai Bay 2013 02 02 POD2149 file01.CP3	2013-02-03 08:25:00	0	1064	1			L'Oasis - Menai Bay 2013 02 02 POD2135 file01.CP3	2013-02-03 08:43:00	0	435	1			Usine - Menai Bay 2013 02 02 POD2140 file01.CP3	2013-02-03 08:34:00	0	126	1
Massoni - Menai Bay 2013 02 02 POD2149 file01.CP3	2013-02-03 08:26:00	0	1054	1			L'Oasis - Menai Bay 2013 02 02 POD2135 file01.CP3	2013-02-03 08:44:00	0	478	1			Usine - Menai Bay 2013 02 02 POD2140 file01.CP3	2013-02-03 08:35:00	0	152	1
Massoni - Menai Bay 2013 02 02 POD2149 file01.CP3	2013-02-03 08:27:00	0	1062	1			L'Oasis - Menai Bay 2013 02 02 POD2135 file01.CP3	2013-02-03 08:45:00	0	430	1			Usine - Menai Bay 2013 02 02 POD2140 file01.CP3	2013-02-03 08:36:00	0	199	1
Massoni - Menai Bay 2013 02 02 POD2149 file01.CP3	2013-02-03 08:28:00	0	1071	1			L'Oasis - Menai Bay 2013 02 02 POD2135 file01.CP3	2013-02-03 08:46:00	0	420	1			Usine - Menai Bay 2013 02 02 POD2140 file01.CP3	2013-02-03 08:37:00	0	156	1
Massoni - Menai Bay 2013 02 02 POD2149 file01.CP3	2013-02-03 08:29:00	0	991	1			L'Oasis - Menai Bay 2013 02 02 POD2135 file01.CP3	2013-02-03 08:47:00	0	436	1			Usine - Menai Bay 2013 02 02 POD2140 file01.CP3	2013-02-03 08:38:00	0	138	1
Massoni - Menai Bay 2013 02 02 POD2149 file01.CP3	2013-02-03 08:30:00	0	972	1			L'Oasis - Menai Bay 2013 02 02 POD2135 file01.CP3	2013-02-03 08:48:00	0	499	1			Usine - Menai Bay 2013 02 02 POD2140 file01.CP3	2013-02-03 08:39:00	0	142	1
Massoni - Menai Bay 2013 02 02 POD2149 file01.CP3	2013-02-03 08:31:00	0	1005	1			L'Oasis - Menai Bay 2013 02 02 POD2135 file01.CP3	2013-02-03 08:49:00	0	481	1			Usine - Menai Bay 2013 02 02 POD2140 file01.CP3	2013-02-03 08:40:00	0	145	1
Massoni - Menai Bay 2013 02 02 POD2149 file01.CP3	2013-02-03 08:32:00	0	1024	1			L'Oasis - Menai Bay 2013 02 02 POD2135 file01.CP3	2013-02-03 08:50:00	0	419	1			Usine - Menai Bay 2013 02 02 POD2140 file01.CP3	2013-02-03 08:41:00	0	148	1
Massoni - Menai Bay 2013 02 02 POD2149 file01.CP3	2013-02-03 08:33:00	0	982	1			L'Oasis - Menai Bay 2013 02 02 POD2135 file01.CP3	2013-02-03 08:51:00	0	445	1			Usine - Menai Bay 2013 02 02 POD2140 file01.CP3	2013-02-03 08:42:00	0	178	1
Massoni - Menai Bay 2013 02 02 POD2149 file01.CP3	2013-02-03 08:34:00	0	1044	1			L'Oasis - Menai Bay 2013 02 02 POD2135 file01.CP3	2013-02-03 08:52:00	0	410	1			Usine - Menai Bay 2013 02 02 POD2140 file01.CP3	2013-02-03 08:43:00	0	182	1
Massoni - Menai Bay 2013 02 02 POD2149 file01.CP3	2013-02-03 08:35:00	0	1077	1			L'Oasis - Menai Bay 2013 02 02 POD2135 file01.CP3	2013-02-03 08:53:00	0	462	1			Usine - Menai Bay 2013 02 02 POD2140 file01.CP3	2013-02-03 08:44:00	0	170	1
Massoni - Menai Bay 2013 02 02 POD2149 file01.CP3	2013-02-03 08:36:00	0	1105	1			L'Oasis - Menai Bay 2013 02 02 POD2135 file01.CP3	2013-02-03 08:54:00	0	441	1			Usine - Menai Bay 2013 02 02 POD2140 file01.CP3	2013-02-03 08:45:00	0	191	1
Massoni - Menai Bay 2013 02 02 POD2149 file01.CP3	2013-02-03 08:37:00	0	1038	1			L'Oasis - Menai Bay 2013 02 02 POD2135 file01.CP3	2013-02-03 08:55:00	0	439	1			Usine - Menai Bay 2013 02 02 POD2140 file01.CP3	2013-02-03 08:46:00	0	149	1
Massoni - Menai Bay 2013 02 02 POD2149 file01.CP3	2013-02-03 08:38:00	0	1073	1			L'Oasis - Menai Bay 2013 02 02 POD2135 file01.CP3	2013-02-03 08:56:00	0	403	1			Usine - Menai Bay 2013 02 02 POD2140 file01.CP3	2013-02-03 08:47:00	0	160	1
Massoni - Menai Bay 2013 02 02 POD2149 file01.CP3	2013-02-03 08:39:00	0	1122	1			L'Oasis - Menai Bay 2013 02 02 POD2135 file01.CP3	2013-02-03 08:57:00	0	404	1			Usine - Menai Bay 2013 02 02 POD2140 file01.CP3	2013-02-03 08:48:00	0	180	1
Massoni - Menai Bay 2013 02 02 POD2149 file01.CP3	2013-02-03 08:40:00	0	998	1			L'Oasis - Menai Bay 2013 02 02 POD2135 file01.CP3	2013-02-03 08:58:00	0	417	1			Usine - Menai Bay 2013 02 02 POD2140 file01.CP3	2013-02-03 08:49:00	0	156	1
Massoni - Menai Bay 2013 02 02 POD2149 file01.CP3	2013-02-03 08:41:00	0	1074	1			L'Oasis - Menai Bay 2013 02 02 POD2135 file01.CP3	2013-02-03 08:59:00	0	408	1			Usine - Menai Bay 2013 02 02 POD2140 file01.CP3	2013-02-03 08:50:00	0	127	1
Massoni - Menai Bay 2013 02 02 POD2149 file01.CP3	2013-02-03 08:42:00	0	1082	1			L'Oasis - Menai Bay 2013 02 02 POD2135 file01.CP3	2013-02-03 09:00:00	0	447	1			Usine - Menai Bay 2013 02 02 POD2140 file01.CP3	2013-02-03 08:51:00	0	104	1
Massoni - Menai Bay 2013 02 02 POD2149 file01.CP3	2013-02-03 08:43:00	0	1077	1			L'Oasis - Menai Bay 2013 02 02 POD2135 file01.CP3	2013-02-03 09:01:00	0	470	1			Usine - Menai Bay 2013 02 02 POD2140 file01.CP3	2013-02-03 08:52:00	0	116	1
Massoni - Menai Bay 2013 02 02 POD2149 file01.CP3	2013-02-03 08:44:00	0	969	1			L'Oasis - Menai Bay 2013 02 02 POD2135 file01.CP3	2013-02-03 09:02:00	0	382	1			Usine - Menai Bay 2013 02 02 POD2140 file01.CP3	2013-02-03 08:53:00	0	150	1
Massoni - Menai Bay 2013 02 02 POD2149 file01.CP3	2013-02-03 08:45:00	0	1028	1			L'Oasis - Menai Bay 2013 02 02 POD2135 file01.CP3	2013-02-03 09:03:00	0	419	1			Usine - Menai Bay 2013 02 02 POD2140 file01.CP3	2013-02-03 08:54:00	0	157	1
Massoni - Menai Bay 2013 02 02 POD2149 file01.CP3	2013-02-03 08:46:00	0	993	1			L'Oasis - Menai Bay 2013 02 02 POD2135 file01.CP3	2013-02-03 09:04:00	0	424	1			Usine - Menai Bay 2013 02 02 POD2140 file01.CP3	2013-02-03 08:55:00	0	125	1
Massoni - Menai Bay 2013 02 02 POD2149 file01.CP3	2013-02-03 08:47:00	0	1003	1			L'Oasis - Menai Bay 2013 02 02 POD2135 file01.CP3	2013-02-03 09:05:00	0	429	1			Usine - Menai Bay 2013 02 02 POD2140 file01.CP3	2013-02-03 08:56:00	0	132	1
Massoni - Menai Bay 2013 02 02 POD2149 file01.CP3	2013-02-03 08:48:00	0	1084	1			L'Oasis - Menai Bay 2013 02 02 POD2135 file01.CP3	2013-02-03 09:06:00	0	392	1			Usine - Menai Bay 2013 02 02 POD2140 file01.CP3	2013-02-03 08:57:00	0	117	1
Massoni - Menai Bay 2013 02 02 POD2149 file01.CP3	2013-02-03 08:49:00	0	994	1			L'Oasis - Menai Bay 2013 02 02 POD2135 file01.CP3	2013-02-03 09:07:00	0	395	1			Usine - Menai Bay 2013 02 02 POD2140 file01.CP3	2013-02-03 08:58:00	0	145	1
Massoni - Menai Bay 2013 02 02 POD2149 file01.CP3	2013-02-03 08:50:00	0	932	1			L'Oasis - Menai Bay 2013 02 02 POD2135 file01.CP3	2013-02-03 09:08:00	0	460	1			Usine - Menai Bay 2013 02 02 POD2140 file01.CP3	2013-02-03 08:59:00	0	151	1
Massoni - Menai Bay 2013 02 02 POD2149 file01.CP3	2013-02-03 08:51:00	0	994	1			L'Oasis - Menai Bay 2013 02 02 POD2135 file01.CP3	2013-02-03 09:09:00	0	413	1			Usine - Menai Bay 2013 02 02 POD2140 file01.CP3	2013-02-03 09:00:00	0	134	1
Massoni - Menai Bay 2013 02 02 POD2149 file01.CP3	2013-02-03 08:52:00	0	1079	1			L'Oasis - Menai Bay 2013 02 02 POD2135 file01.CP3	2013-02-03 09:10:00	0	411	1			Usine - Menai Bay 2013 02 02 POD2140 file01.CP3	2013-02-03 09:01:00	0	132	1
Massoni - Menai Bay 2013 02 02 POD2149 file01.CP3	2013-02-03 08:53:00	0	1024	1			L'Oasis - Menai Bay 2013 02 02 POD2135 file01.CP3	2013-02-03 09:11:00	0	424	1			Usine - Menai Bay 2013 02 02 POD2140 file01.CP3	2013-02-03 09:02:00	0	138	1
Massoni - Menai Bay 2013 02 02 POD2149 file01.CP3	2013-02-03 08:54:00	0	1023	1			L'Oasis - Menai Bay 2013 02 02 POD2135 file01.CP3	2013-02-03 09:12:00	0	404	1			Usine - Menai Bay 2013 02 02 POD2140 file01.CP3	2013-02-03 09:03:00	0	152	1
Massoni - Menai Bay 2013 02 02 POD2149 file01.CP3	2013-02-03 08:55:00	0	1067	1			L'Oasis - Menai Bay 2013 02 02 POD2135 file01.CP3	2013-02-03 09:13:00	0	434	1			Usine - Menai Bay 2013 02 02 POD2140 file01.CP3	2013-02-03 09:04:00	0	142	1
Massoni - Menai Bay 2013 02 02 POD2149 file01.CP3	2013-02-03 08:56:00	0	1121	1			L'Oasis - Menai Bay 2013 02 02 POD2135 file01.CP3	2013-02-03 09:14:00	0	455	1			Usine - Menai Bay 2013 02 02 POD2140 file01.CP3	2013-02-03 09:05:00	0	149	1
Massoni - Menai Bay 2013 02 02 POD2149 file01.CP3	2013-02-03 08:57:00	0	1082	1			L'Oasis - Menai Bay 2013 02 02 POD2135 file01.CP3	2013-02-03 09:15:00	0	482	1			Usine - Menai Bay 2013 02 02 POD2140 file01.CP3	2013-02-03 09:06:00	0	140	1
Massoni - Menai Bay 2013 02 02 POD2149 file01.CP3	2013-02-03 08:58:00	0	986	1			L'Oasis - Menai Bay 2013 02 02 POD2135 file01.CP3	2013-02-03 09:16:00	0	425	1			Usine - Menai Bay 2013 02 02 POD2140 file01.CP3	2013-02-03 09:07:00	0	128	1
Massoni - Menai Bay 2013 02 02 POD2149 file01.CP3	2013-02-03 08:59:00	0	982	1			L'Oasis - Menai Bay 2013 02 02 POD2135 file01.CP3	2013-02-03 09:17:00	0	509	1			Usine - Menai Bay 2013 02 02 POD2140 file01.CP3	2013-02-03 09:08:00	0	120	1
Massoni - Menai Bay 2013 02 02 POD2149 file01.CP3	2013-02-03 09:00:00	0	1025	1			L'Oasis - Menai Bay 2013 02 02 POD2135 file01.CP3	2013-02-03 09:18:00	0	489	1			Usine - Menai Bay 2013 02 02 POD2140 file01.CP3	2013-02-03 09:09:00	0	116	1
Massoni - Menai Bay 2013 02 02 POD2149 file01.CP3	2013-02-03 09:01:00	0	1036	1			L'Oasis - Menai Bay 2013 02 02 POD2135 file01.CP3	2013-02-03 09:19:00	0	466	1			Usine - Menai Bay 2013 02 02 POD2140 file01.CP3	2013-02-03 09:10:00	0	139	1
Massoni - Menai Bay 2013 02 02 POD2149 file01.CP3	2013-02-03 09:02:00	0	1007	1			L'Oasis - Menai Bay 2013 02 02 POD2135 file01.CP3	2013-02-03 09:20:00	0	455	1			Usine - Menai Bay 2013 02 02 POD2140 file01.CP3	2013-02-03 09:11:00	0	131	1
Massoni - Menai Bay 2013 02 02 POD2149 file01.CP3	2013-02-03 09:03:00	0	981	1			L'Oasis - Menai Bay 2013 02 02 POD2135 file01.CP3	2013-02-03 09:21:00	0	488	1			Usine - Menai Bay 2013 02 02 POD2140 file01.CP3	2013-02-03 09:12:00	0	124	1
Massoni - Menai Bay 2013 02 02 POD2149 file01.CP3	2013-02-03 09:04:00	0	974	1			L'Oasis - Menai Bay 2013 02 02 POD2135 file01.CP3	2013-02-03 09:22:00	0	413	1			Usine - Menai Bay 2013 02 02 POD2140 file01.CP3	2013-02-03 09:13:00	0	166	1
Massoni - Menai Bay 2013 02 02 POD2149 file01.CP3	2013-02-03 09:05:00	0	1080	1			L'Oasis - Menai Bay 2013 02 02 POD2135 file01.CP3	2013-02-03 09:23:00	0	470	1			Usine - Menai Bay 2013 02 02 POD2140 file01.CP3	2013-02-03 09:14:00	0	149	1
Massoni - Menai Bay 2013 02 02 POD2149 file01.CP3	2013-02-03 09:06:00	0	1027	1			L'Oasis - Menai Bay 2013 02 02 POD2135 file01.CP3	2013-02-03 09:24:00	0	466	1			Usine - Menai Bay 2013 02 02 POD2140 file01.CP3	2013-02-03 09:15:00	0	178	1
Massoni - Menai Bay 2013 02 02 POD2149 file01.CP3	2013-02-03 09:07:00	0	948	1			L'Oasis - Menai Bay 2013 02 02 POD2135 file01.CP3	2013-02-03 09:25:00	0	409	1			Usine - Menai Bay 2013 02 02 POD2140 file01.CP3	2013-02-03 09:16:00	0	157	1
Massoni - Menai Bay 2013 02 02 POD2149 file01.CP3	2013-02-03 09:08:00	0	970	1			L'Oasis - Menai Bay 2013 02 02 POD2135 file01.CP3	2013-02-03 09:26:00	0	440	1			Usine - Menai Bay 2013 02 02 POD2140 file01.CP3	2013-02-03 09:17:00	0	146	1
Massoni - Menai Bay 2013 02 02 POD2149 file01.CP3	2013-02-03 09:09:00	0	987	1			L'Oasis - Menai Bay 2013 02 02 POD2135 file01.CP3	2013-02-03 09:27:00	0	477	1			Usine - Menai Bay 2013 02 02 POD2140 file01.CP3	2013-02-03 09:18:00	0	114	1
Massoni - Menai Bay 2013 02 02 POD2149 file01.CP3	2013-02-03 09:10:00	0	1050	1			L'Oasis - Menai Bay 2013 02 02 POD2135 file01.CP3	2013-02-03 09:28:00	0	469	1			Usine - Menai Bay 2013 02 02 POD2140 file01.CP3	2013-02-03 09:19:00	0	129	1
Massoni - Menai Bay 2013 02 02 POD2149 file01.CP3	2013-02-03 09:11:00	0	992	1			L'Oasis - Menai Bay 2013 02 02 POD2135 file01.CP3	2013-02-03 09:29:00	0	472	1			Usine - Menai Bay 2013 02 02 POD2140 file01.CP3	2013-02-03 09:20:00	0	124	1
Massoni - Menai Bay 2013 02 02 POD2149 file01.CP3	2013-02-03 09:12:00	0	891	1			L'Oasis - Menai Bay 2013 02 02 POD2135 file01.CP3	2013-02-03 09:30:00	0	477	1			Usine - Menai Bay 2013 02 02 POD2140 file01.CP3	2013-02-03 09:21:00	0	145	1
Massoni - Menai Bay 2013 02 02 POD2149 file01.CP3	2013-02-03 09:13:00	0	993	1			L'Oasis - Menai Bay 2013 02 02 POD2135 file01.CP3	2013-02-03 09:31:00	0	445	1			Usine - Menai Bay 2013 02 02 POD2140 file01.CP3	2013-02-03 09:22:00	0	127	1
Massoni - Menai Bay 2013 02 02 POD2149 file01.CP3	2013-02-03 09:14:00	0	953	1			L'Oasis - Menai Bay 2013 02 02 POD2135 file01.CP3	2013-02-03 09:32:00	0	500	1			Usine - Menai Bay 2013 02 02 POD2140 file01.CP3	2013-02-03 09:23:00	0	135	1
Massoni - Menai Bay 2013 02 02 POD2149 file01.CP3	2013-02-03 09:15:00	0	990	1			L'Oasis - Menai Bay 2013 02 02 POD2135 file01.CP3	2013-02-03 09:33:00	0	431	1			Usine - Menai Bay 2013 02 02 POD2140 file01.CP3	2013-02-03 09:24:00	0	158	1
Massoni - Menai Bay 2013 02 02 POD2149 file01.CP3	2013-02-03 09:16:00	0	977	1			L'Oasis - Menai Bay 2013 02 02 POD2135 file01.CP3	2013-02-03 09:34:00	0	446	1			Usine - Menai Bay 2013 02 02 POD2140 file01.CP3	2013-02-03 09:25:00	0	144	1
Massoni - Menai Bay 2013 02 02 POD2149 file01.CP3	2013-02-03 09:17:00	0	989	1			L'Oasis - Menai Bay 2013 02 02 POD2135 file01.CP3	2013-02-03 09:35:00	0	507	1			Usine - Menai Bay 2013 02 02 POD2140 file01.CP3	2013-02-03 09:26:00	0	129	1
Massoni - Menai Bay 2013 02 02 POD2149 file01.CP3	2013-02-03 09:18:00	0	905	1			L'Oasis - Menai Bay 2013 02 02 POD2135 file01.CP3	2013-02-03 09:36:00	0	513	1			Usine - Menai Bay 2013 02 02 POD2140 file01.CP3	2013-02-03 09:27:00	0	167	1
Massoni - Menai Bay 2013 02 02 POD2149 file01.CP3	2013-02-03 09:19:00	0	948	1			L'Oasis - Menai Bay 2013 02 02 POD2135 file01.CP3	2013-02-03 09:37:00	0	483	1			Usine - Menai Bay 2013 02 02 POD2140 file01.CP3	2013-02-03 09:28:00	0	145	1
Massoni - Menai Bay 2013 02 02 POD2149 file01.CP3	2013-02-03 09:20:00	0	912	1			L'Oasis - Menai Bay 2013 02 02 POD2135 file01.CP3	2013-02-03 09:38:00	0	465	1			Usine - Menai Bay 2013 02 02 POD2140 file01.CP3	2013-02-03 09:29:00	0	143	1
Massoni - Menai Bay 2013 02 02 POD2149 file01.CP3	2013-02-03 09:21:00	0	924	1			L'Oasis - Menai Bay 2013 02 02 POD2135 file01.CP3	2013-02-03 09:39:00	0	514	1			Usine - Menai Bay 2013 02 02 POD2140 file01.CP3	2013-02-03 09:30:00	0	141	1
Massoni - Menai Bay 2013 02 02 POD2149 file01.CP3	2013-02-03 09:22:00	0	919	1			L'Oasis - Menai Bay 2013 02 02 POD2135 file01.CP3	2013-02-03 09:40:00	0	492	1			Usine - Menai Bay 2013 02 02 POD2140 file01.CP3	2013-02-03 09:31:00	0	127	1
Massoni - Menai Bay 2013 02 02 POD2149 file01.CP3	2013-02-03 09:23:00	0	1031	1			L'Oasis - Menai Bay 2013 02 02 POD2135 file01.CP3	2013-02-03 09:41:00	0	466	1			Usine - Menai Bay 2013 02 02 POD2140 file01.CP3	2013-02-03 09:32:00	0	112	1
Massoni - Menai Bay 2013 02 02 POD2149 file01.CP3	2013-02-03 09:24:00	0	1055	1			L'Oasis - Menai Bay 2013 02 02 POD2135 file01.CP3	2013-02-03 09:42:00	0	438	1			Usine - Menai Bay 2013 02 02 POD2140 file01.CP3	2013-02-03 09:33:00	0	148	1
Massoni - Menai Bay 2013 02 02 POD2149 file01.CP3	2013-02-03 09:25:00	0	1011	1			L'Oasis - Menai Bay 2013 02 02 POD2135 file01.CP3	2013-02-03 09:43:00	0	464	1			Usine - Menai Bay 2013 02 02 POD2140 file01.CP3	2013-02-03 09:34:00	0	111	1
Massoni - Menai Bay 2013 02 02 POD2149 file01.CP3	2013-02-03 09:26:00	0	973	1			L'Oasis - Menai Bay 2013 02 02 POD2135 file01.CP3	2013-02-03 09:44:00	0	456	1			Usine - Menai Bay 2013 02 02 POD2140 file01.CP3	2013-02-03 09:35:00	0	111	1
Massoni - Menai Bay 2013 02 02 POD2149 file01.CP3	2013-02-03 09:27:00	0	1027	1			L'Oasis - Menai Bay 2013 02 02 POD2135 file01.CP3	2013-02-03 09:45:00	0	494	1			Usine - Menai Bay 2013 02 02 POD2140 file01.CP3	2013-02-03 09:36:00	0	136	1
Massoni - Menai Bay 2013 02 02 POD2149 file01.CP3	2013-02-03 09:28:00	0	970	1			L'Oasis - Menai Bay 2013 02 02 POD2135 file01.CP3	2013-02-03 09:46:00	0	444	1			Usine - Menai Bay 2013 02 02 POD2140 file01.CP3	2013-02-03 09:37:00	0	141	1
Massoni - Menai Bay 2013 02 02 POD2149 file01.CP3	2013-02-03 09:29:00	0	978	1			L'Oasis - Menai Bay 2013 02 02 POD2135 file01.CP3	2013-02-03 09:47:00	0	448	1			Usine - Menai Bay 2013 02 02 POD2140 file01.CP3	2013-02-03 09:38:00	0	121	1
Massoni - Menai Bay 2013 02 02 POD2149 file01.CP3	2013-02-03 09:30:00	0	966	1			L'Oasis - Menai Bay 2013 02 02 POD2135 file01.CP3	2013-02-03 09:48:00	0	495	1			Usine - Menai Bay 2013 02 02 POD2140 file01.CP3	2013-02-03 09:39:00	0	111	1
Massoni - Menai Bay 2013 02 02 POD2149 file01.CP3	2013-02-03 09:31:00	0	943	1			L'Oasis - Menai Bay 2013 02 02 POD2135 file01.CP3	2013-02-03 09:49:00	0	514	1			Usine - Menai Bay 2013 02 02 POD2140 file01.CP3	2013-02-03 09:40:00	0	150	1
Massoni - Menai Bay 2013 02 02 POD2149 file01.CP3	2013-02-03 09:32:00	0	1012	1			L'Oasis - Menai Bay 2013 02 02 POD2135 file01.CP3	2013-02-03 09:50:00	0	464	1			Usine - Menai Bay 2013 02 02 POD2140 file01.CP3	2013-02-03 09:41:00	0	119	1
Massoni - Menai Bay 2013 02 02 POD2149 file01.CP3	2013-02-03 09:33:00	0	983	1			L'Oasis - Menai Bay 2013 02 02 POD2135 file01.CP3	2013-02-03 09:51:00	0	407	1			Usine - Menai Bay 2013 02 02 POD2140 file01.CP3	2013-02-03 09:42:00	0	100	1
Massoni - Menai Bay 2013 02 02 POD2149 file01.CP3	2013-02-03 09:34:00	0	912	1			L'Oasis - Menai Bay 2013 02 02 POD2135 file01.CP3	2013-02-03 09:52:00	0	489	1			Usine - Menai Bay 2013 02 02 POD2140 file01.CP3	2013-02-03 09:43:00	0	116	1
Massoni - Menai Bay 2013 02 02 POD2149 file01.CP3	2013-02-03 09:35:00	0	955	1			L'Oasis - Menai Bay 2013 02 02 POD2135 file01.CP3	2013-02-03 09:53:00	0	435	1			Usine - Menai Bay 2013 02 02 POD2140 file01.CP3	2013-02-03 09:44:00	0	112	1
Massoni - Menai Bay 2013 02 02 POD2149 file01.CP3	2013-02-03 09:36:00	0	969	1			L'Oasis - Menai Bay 2013 02 02 POD2135 file01.CP3	2013-02-03 09:54:00	0	524	1			Usine - Menai Bay 2013 02 02 POD2140 file01.CP3	2013-02-03 09:45:00	0	115	1
Massoni - Menai Bay 2013 02 02 POD2149 file01.CP3	2013-02-03 09:37:00	0	944	1			L'Oasis - Menai Bay 2013 02 02 POD2135 file01.CP3	2013-02-03 09:55:00	0	440	1			Usine - Menai Bay 2013 02 02 POD2140 file01.CP3	2013-02-03 09:46:00	0	115	1
Massoni - Menai Bay 2013 02 02 POD2149 file01.CP3	2013-02-03 09:38:00	0	987	1			L'Oasis - Menai Bay 2013 02 02 POD2135 file01.CP3	2013-02-03 09:56:00	0	464	1			Usine - Menai Bay 2013 02 02 POD2140 file01.CP3	2013-02-03 09:47:00	0	112	1
Massoni - Menai Bay 2013 02 02 POD2149 file01.CP3	2013-02-03 09:39:00	0	957	1			L'Oasis - Menai Bay 2013 02 02 POD2135 file01.CP3	2013-02-03 09:57:00	0	425	1			Usine - Menai Bay 2013 02 02 POD2140 file01.CP3	2013-02-03 09:48:00	0	89	1
Massoni - Menai Bay 2013 02 02 POD2149 file01.CP3	2013-02-03 09:40:00	0	971	1			L'Oasis - Menai Bay 2013 02 02 POD2135 file01.CP3	2013-02-03 09:58:00	0	446	1			Usine - Menai Bay 2013 02 02 POD2140 file01.CP3	2013-02-03 09:49:00	0	92	1
Massoni - Menai Bay 2013 02 02 POD2149 file01.CP3	2013-02-03 09:41:00	0	930	1			L'Oasis - Menai Bay 2013 02 02 POD2135 file01.CP3	2013-02-03 09:59:00	0	485	1			Usine - Menai Bay 2013 02 02 POD2140 file01.CP3	2013-02-03 09:50:00	0	140	1
Massoni - Menai Bay 2013 02 02 POD2149 file01.CP3	2013-02-03 09:42:00	0	967	1			L'Oasis - Menai Bay 2013 02 02 POD2135 file01.CP3	2013-02-03 10:00:00	0	434	1			Usine - Menai Bay 2013 02 02 POD2140 file01.CP3	2013-02-03 09:51:00	0	122	1
Massoni - Menai Bay 2013 02 02 POD2149 file01.CP3	2013-02-03 09:43:00	0	925	1			L'Oasis - Menai Bay 2013 02 02 POD2135 file01.CP3	2013-02-03 10:01:00	0	438	1			Usine - Menai Bay 2013 02 02 POD2140 file01.CP3	2013-02-03 09:52:00	0	113	1
Massoni - Menai Bay 2013 02 02 POD2149 file01.CP3	2013-02-03 09:44:00	0	891	1			L'Oasis - Menai Bay 2013 02 02 POD2135 file01.CP3	2013-02-03 10:02:00	0	417	1			Usine - Menai Bay 2013 02 02 POD2140 file01.CP3	2013-02-03 09:53:00	0	126	1
Massoni - Menai Bay 2013 02 02 POD2149 file01.CP3	2013-02-03 09:45:00	0	902	1			L'Oasis - Menai Bay 2013 02 02 POD2135 file01.CP3	2013-02-03 10:03:00	0	445	1			Usine - Menai Bay 2013 02 02 POD2140 file01.CP3	2013-02-03 09:54:00	0	120	1
Massoni - Menai Bay 2013 02 02 POD2149 file01.CP3	2013-02-03 09:46:00	0	861	1			L'Oasis - Menai Bay 2013 02 02 POD2135 file01.CP3	2013-02-03 10:04:00	0	504	1			Usine - Menai Bay 2013 02 02 POD2140 file01.CP3	2013-02-03 09:55:00	0	112	1
Massoni - Menai Bay 2013 02 02 POD2149 file01.CP3	2013-02-03 09:47:00	0	885	1			L'Oasis - Menai Bay 2013 02 02 POD2135 file01.CP3	2013-02-03 10:05:00	0	453	1			Usine - Menai Bay 2013 02 02 POD2140 file01.CP3	2013-02-03 09:56:00	0	96	1
Massoni - Menai Bay 2013 02 02 POD2149 file01.CP3	2013-02-03 09:48:00	0	941	1			L'Oasis - Menai Bay 2013 02 02 POD2135 file01.CP3	2013-02-03 10:06:00	0	507	1			Usine - Menai Bay 2013 02 02 POD2140 file01.CP3	2013-02-03 09:57:00	0	159	1
Massoni - Menai Bay 2013 02 02 POD2149 file01.CP3	2013-02-03 09:49:00	0	854	1			L'Oasis - Menai Bay 2013 02 02 POD2135 file01.CP3	2013-02-03 10:07:00	0	471	1			Usine - Menai Bay 2013 02 02 POD2140 file01.CP3	2013-02-03 09:58:00	0	135	1
Massoni - Menai Bay 2013 02 02 POD2149 file01.CP3	2013-02-03 09:50:00	0	928	1			L'Oasis - Menai Bay 2013 02 02 POD2135 file01.CP3	2013-02-03 10:08:00	0	472	1			Usine - Menai Bay 2013 02 02 POD2140 file01.CP3	2013-02-03 09:59:00	0	118	1
Massoni - Menai Bay 2013 02 02 POD2149 file01.CP3	2013-02-03 09:51:00	0	855	1			L'Oasis - Menai Bay 2013 02 02 POD2135 file01.CP3	2013-02-03 10:09:00	0	493	1			Usine - Menai Bay 2013 02 02 POD2140 file01.CP3	2013-02-03 10:00:00	0	155	1
Massoni - Menai Bay 2013 02 02 POD2149 file01.CP3	2013-02-03 09:52:00	0	931	1			L'Oasis - Menai Bay 2013 02 02 POD2135 file01.CP3	2013-02-03 10:10:00	0	458	1			Usine - Menai Bay 2013 02 02 POD2140 file01.CP3	2013-02-03 10:01:00	0	140	1
Massoni - Menai Bay 2013 02 02 POD2149 file01.CP3	2013-02-03 09:53:00	0	888	1			L'Oasis - Menai Bay 2013 02 02 POD2135 file01.CP3	2013-02-03 10:11:00	0	487	1			Usine - Menai Bay 2013 02 02 POD2140 file01.CP3	2013-02-03 10:02:00	0	146	1
Massoni - Menai Bay 2013 02 02 POD2149 file01.CP3	2013-02-03 09:54:00	0	925	1			L'Oasis - Menai Bay 2013 02 02 POD2135 file01.CP3	2013-02-03 10:12:00	0	542	1			Usine - Menai Bay 2013 02 02 POD2140 file01.CP3	2013-02-03 10:03:00	0	114	1
Massoni - Menai Bay 2013 02 02 POD2149 file01.CP3	2013-02-03 09:55:00	0	939	1			L'Oasis - Menai Bay 2013 02 02 POD2135 file01.CP3	2013-02-03 10:13:00	0	442	1			Usine - Menai Bay 2013 02 02 POD2140 file01.CP3	2013-02-03 10:04:00	0	117	1
Massoni - Menai Bay 2013 02 02 POD2149 file01.CP3	2013-02-03 09:56:00	0	873	1			L'Oasis - Menai Bay 2013 02 02 POD2135 file01.CP3	2013-02-03 10:14:00	0	463	1			Usine - Menai Bay 2013 02 02 POD2140 file01.CP3	2013-02-03 10:05:00	0	120	1
Massoni - Menai Bay 2013 02 02 POD2149 file01.CP3	2013-02-03 09:57:00	0	874	1			L'Oasis - Menai Bay 2013 02 02 POD2135 file01.CP3	2013-02-03 10:15:00	0	506	1			Usine - Menai Bay 2013 02 02 POD2140 file01.CP3	2013-02-03 10:06:00	0	132	1
Massoni - Menai Bay 2013 02 02 POD2149 file01.CP3	2013-02-03 09:58:00	0	833	1			L'Oasis - Menai Bay 2013 02 02 POD2135 file01.CP3	2013-02-03 10:16:00	0	456	1			Usine - Menai Bay 2013 02 02 POD2140 file01.CP3	2013-02-03 10:07:00	0	117	1
Massoni - Menai Bay 2013 02 02 POD2149 file01.CP3	2013-02-03 09:59:00	0	876	1			L'Oasis - Menai Bay 2013 02 02 POD2135 file01.CP3	2013-02-03 10:17:00	0	453	1			Usine - Menai Bay 2013 02 02 POD2140 file01.CP3	2013-02-03 10:08:00	0	123	1
Massoni - Menai Bay 2013 02 02 POD2149 file01.CP3	2013-02-03 10:00:00	0	822	1			L'Oasis - Menai Bay 2013 02 02 POD2135 file01.CP3	2013-02-03 10:18:00	0	525	1			Usine - Menai Bay 2013 02 02 POD2140 file01.CP3	2013-02-03 10:09:00	0	128	1
Massoni - Menai Bay 2013 02 02 POD2149 file01.CP3	2013-02-03 10:01:00	0	845	1			L'Oasis - Menai Bay 2013 02 02 POD2135 file01.CP3	2013-02-03 10:19:00	0	454	1			Usine - Menai Bay 2013 02 02 POD2140 file01.CP3	2013-02-03 10:10:00	0	154	1
Massoni - Menai Bay 2013 02 02 POD2149 file01.CP3	2013-02-03 10:02:00	0	815	1			L'Oasis - Menai Bay 2013 02 02 POD2135 file01.CP3	2013-02-03 10:20:00	0	512	1			Usine - Menai Bay 2013 02 02 POD2140 file01.CP3	2013-02-03 10:11:00	0	136	1
Massoni - Menai Bay 2013 02 02 POD2149 file01.CP3	2013-02-03 10:03:00	0	790	1			L'Oasis - Menai Bay 2013 02 02 POD2135 file01.CP3	2013-02-03 10:21:00	0	495	1			Usine - Menai Bay 2013 02 02 POD2140 file01.CP3	2013-02-03 10:12:00	0	156	1
Massoni - Menai Bay 2013 02 02 POD2149 file01.CP3	2013-02-03 10:04:00	0	819	1			L'Oasis - Menai Bay 2013 02 02 POD2135 file01.CP3	2013-02-03 10:22:00	0	499	1			Usine - Menai Bay 2013 02 02 POD2140 file01.CP3	2013-02-03 10:13:00	0	157	1
Massoni - Menai Bay 2013 02 02 POD2149 file01.CP3	2013-02-03 10:05:00	0	840	1			L'Oasis - Menai Bay 2013 02 02 POD2135 file01.CP3	2013-02-03 10:23:00	0	507	1			Usine - Menai Bay 2013 02 02 POD2140 file01.CP3	2013-02-03 10:14:00	0	119	1
Massoni - Menai Bay 2013 02 02 POD2149 file01.CP3	2013-02-03 10:06:00	0	840	1			L'Oasis - Menai Bay 2013 02 02 POD2135 file01.CP3	2013-02-03 10:24:00	0	433	1			Usine - Menai Bay 2013 02 02 POD2140 file01.CP3	2013-02-03 10:15:00	0	114	1
Massoni - Menai Bay 2013 02 02 POD2149 file01.CP3	2013-02-03 10:07:00	0	814	1			L'Oasis - Menai Bay 2013 02 02 POD2135 file01.CP3	2013-02-03 10:25:00	0	514	1			Usine - Menai Bay 2013 02 02 POD2140 file01.CP3	2013-02-03 10:16:00	0	138	1
Massoni - Menai Bay 2013 02 02 POD2149 file01.CP3	2013-02-03 10:08:00	0	879	1			L'Oasis - Menai Bay 2013 02 02 POD2135 file01.CP3	2013-02-03 10:26:00	0	475	1			Usine - Menai Bay 2013 02 02 POD2140 file01.CP3	2013-02-03 10:17:00	0	157	1
Massoni - Menai Bay 2013 02 02 POD2149 file01.CP3	2013-02-03 10:09:00	0	917	1			L'Oasis - Menai Bay 2013 02 02 POD2135 file01.CP3	2013-02-03 10:27:00	0	459	1			Usine - Menai Bay 2013 02 02 POD2140 file01.CP3	2013-02-03 10:18:00	0	155	1
Massoni - Menai Bay 2013 02 02 POD2149 file01.CP3	2013-02-03 10:10:00	0	816	1			L'Oasis - Menai Bay 2013 02 02 POD2135 file01.CP3	2013-02-03 10:28:00	0	486	1			Usine - Menai Bay 2013 02 02 POD2140 file01.CP3	2013-02-03 10:19:00	0	155	1
Massoni - Menai Bay 2013 02 02 POD2149 file01.CP3	2013-02-03 10:11:00	0	866	1			L'Oasis - Menai Bay 2013 02 02 POD2135 file01.CP3	2013-02-03 10:29:00	0	472	1			Usine - Menai Bay 2013 02 02 POD2140 file01.CP3	2013-02-03 10:20:00	0	150	1
Massoni - Menai Bay 2013 02 02 POD2149 file01.CP3	2013-02-03 10:12:00	0	803	1			L'Oasis - Menai Bay 2013 02 02 POD2135 file01.CP3	2013-02-03 10:30:00	0	502	1			Usine - Menai Bay 2013 02 02 POD2140 file01.CP3	2013-02-03 10:21:00	0	155	1
Massoni - Menai Bay 2013 02 02 POD2149 file01.CP3	2013-02-03 10:13:00	0	845	1			L'Oasis - Menai Bay 2013 02 02 POD2135 file01.CP3	2013-02-03 10:31:00	0	476	1			Usine - Menai Bay 2013 02 02 POD2140 file01.CP3	2013-02-03 10:22:00	0	140	1
Massoni - Menai Bay 2013 02 02 POD2149 file01.CP3	2013-02-03 10:14:00	0	850	1			L'Oasis - Menai Bay 2013 02 02 POD2135 file01.CP3	2013-02-03 10:32:00	0	513	1			Usine - Menai Bay 2013 02 02 POD2140 file01.CP3	2013-02-03 10:23:00	0	147	1
Massoni - Menai Bay 2013 02 02 POD2149 file01.CP3	2013-02-03 10:15:00	0	866	1			L'Oasis - Menai Bay 2013 02 02 POD2135 file01.CP3	2013-02-03 10:33:00	0	456	1			Usine - Menai Bay 2013 02 02 POD2140 file01.CP3	2013-02-03 10:24:00	0	138	1
Massoni - Menai Bay 2013 02 02 POD2149 file01.CP3	2013-02-03 10:16:00	0	814	1			L'Oasis - Menai Bay 2013 02 02 POD2135 file01.CP3	2013-02-03 10:34:00	0	475	1			Usine - Menai Bay 2013 02 02 POD2140 file01.CP3	2013-02-03 10:25:00	0	152	1
Massoni - Menai Bay 2013 02 02 POD2149 file01.CP3	2013-02-03 10:17:00	0	885	1			L'Oasis - Menai Bay 2013 02 02 POD2135 file01.CP3	2013-02-03 10:35:00	0	474	1			Usine - Menai Bay 2013 02 02 POD2140 file01.CP3	2013-02-03 10:26:00	0	143	1
Massoni - Menai Bay 2013 02 02 POD2149 file01.CP3	2013-02-03 10:18:00	0	883	1			L'Oasis - Menai Bay 2013 02 02 POD2135 file01.CP3	2013-02-03 10:36:00	0	457	1			Usine - Menai Bay 2013 02 02 POD2140 file01.CP3	2013-02-03 10:27:00	0	141	1
Massoni - Menai Bay 2013 02 02 POD2149 file01.CP3	2013-02-03 10:19:00	0	854	1			L'Oasis - Menai Bay 2013 02 02 POD2135 file01.CP3	2013-02-03 10:37:00	0	517	1			Usine - Menai Bay 2013 02 02 POD2140 file01.CP3	2013-02-03 10:28:00	0	126	1
Massoni - Menai Bay 2013 02 02 POD2149 file01.CP3	2013-02-03 10:20:00	0	895	1			L'Oasis - Menai Bay 2013 02 02 POD2135 file01.CP3	2013-02-03 10:38:00	0	475	1			Usine - Menai Bay 2013 02 02 POD2140 file01.CP3	2013-02-03 10:29:00	0	139	1
Massoni - Menai Bay 2013 02 02 POD2149 file01.CP3	2013-02-03 10:21:00	0	916	1			L'Oasis - Menai Bay 2013 02 02 POD2135 file01.CP3	2013-02-03 10:39:00	0	500	1			Usine - Menai Bay 2013 02 02 POD2140 file01.CP3	2013-02-03 10:30:00	0	141	1
Massoni - Menai Bay 2013 02 02 POD2149 file01.CP3	2013-02-03 10:22:00	0	930	1			L'Oasis - Menai Bay 2013 02 02 POD2135 file01.CP3	2013-02-03 10:40:00	0	479	1			Usine - Menai Bay 2013 02 02 POD2140 file01.CP3	2013-02-03 10:31:00	0	139	1
Massoni - Menai Bay 2013 02 02 POD2149 file01.CP3	2013-02-03 10:23:00	0	880	1			L'Oasis - Menai Bay 2013 02 02 POD2135 file01.CP3	2013-02-03 10:41:00	0	470	1			Usine - Menai Bay 2013 02 02 POD2140 file01.CP3	2013-02-03 10:32:00	0	142	1
Massoni - Menai Bay 2013 02 02 POD2149 file01.CP3	2013-02-03 10:24:00	0	856	1			L'Oasis - Menai Bay 2013 02 02 POD2135 file01.CP3	2013-02-03 10:42:00	0	545	1			Usine - Menai Bay 2013 02 02 POD2140 file01.CP3	2013-02-03 10:33:00	0	124	1
Massoni - Menai Bay 2013 02 02 POD2149 file01.CP3	2013-02-03 10:25:00	0	891	1			L'Oasis - Menai Bay 2013 02 02 POD2135 file01.CP3	2013-02-03 10:43:00	0	629	1			Usine - Menai Bay 2013 02 02 POD2140 file01.CP3	2013-02-03 10:34:00	0	153	1
Massoni - Menai Bay 2013 02 02 POD2149 file01.CP3	2013-02-03 10:26:00	0	843	1			L'Oasis - Menai Bay 2013 02 02 POD2135 file01.CP3	2013-02-03 10:44:00	0	492	1			Usine - Menai Bay 2013 02 02 POD2140 file01.CP3	2013-02-03 10:35:00	0	121	1
Massoni - Menai Bay 2013 02 02 POD2149 file01.CP3	2013-02-03 10:27:00	0	880	1			L'Oasis - Menai Bay 2013 02 02 POD2135 file01.CP3	2013-02-03 10:45:00	0	446	1			Usine - Menai Bay 2013 02 02 POD2140 file01.CP3	2013-02-03 10:36:00	0	144	1
Massoni - Menai Bay 2013 02 02 POD2149 file01.CP3	2013-02-03 10:28:00	0	843	1			L'Oasis - Menai Bay 2013 02 02 POD2135 file01.CP3	2013-02-03 10:46:00	0	470	1			Usine - Menai Bay 2013 02 02 POD2140 file01.CP3	2013-02-03 10:37:00	0	168	1
Massoni - Menai Bay 2013 02 02 POD2149 file01.CP3	2013-02-03 10:29:00	0	935	1			L'Oasis - Menai Bay 2013 02 02 POD2135 file01.CP3	2013-02-03 10:47:00	0	566	1			Usine - Menai Bay 2013 02 02 POD2140 file01.CP3	2013-02-03 10:38:00	0	156	1
Massoni - Menai Bay 2013 02 02 POD2149 file01.CP3	2013-02-03 10:30:00	0	827	1			L'Oasis - Menai Bay 2013 02 02 POD2135 file01.CP3	2013-02-03 10:48:00	0	454	1			Usine - Menai Bay 2013 02 02 POD2140 file01.CP3	2013-02-03 10:39:00	0	126	1
Massoni - Menai Bay 2013 02 02 POD2149 file01.CP3	2013-02-03 10:31:00	0	874	1			L'Oasis - Menai Bay 2013 02 02 POD2135 file01.CP3	2013-02-03 10:49:00	0	481	1			Usine - Menai Bay 2013 02 02 POD2140 file01.CP3	2013-02-03 10:40:00	0	168	1
Massoni - Menai Bay 2013 02 02 POD2149 file01.CP3	2013-02-03 10:32:00	0	924	1			L'Oasis - Menai Bay 2013 02 02 POD2135 file01.CP3	2013-02-03 10:50:00	0	493	1			Usine - Menai Bay 2013 02 02 POD2140 file01.CP3	2013-02-03 10:41:00	0	146	1
Massoni - Menai Bay 2013 02 02 POD2149 file01.CP3	2013-02-03 10:33:00	0	834	1			L'Oasis - Menai Bay 2013 02 02 POD2135 file01.CP3	2013-02-03 10:51:00	0	467	1			Usine - Menai Bay 2013 02 02 POD2140 file01.CP3	2013-02-03 10:42:00	0	134	1
Massoni - Menai Bay 2013 02 02 POD2149 file01.CP3	2013-02-03 10:34:00	0	905	1			L'Oasis - Menai Bay 2013 02 02 POD2135 file01.CP3	2013-02-03 10:52:00	0	449	1			Usine - Menai Bay 2013 02 02 POD2140 file01.CP3	2013-02-03 10:43:00	0	127	1
Massoni - Menai Bay 2013 02 02 POD2149 file01.CP3	2013-02-03 10:35:00	0	809	1			L'Oasis - Menai Bay 2013 02 02 POD2135 file01.CP3	2013-02-03 10:53:00	0	498	1			Usine - Menai Bay 2013 02 02 POD2140 file01.CP3	2013-02-03 10:44:00	0	143	1
Massoni - Menai Bay 2013 02 02 POD2149 file01.CP3	2013-02-03 10:36:00	0	865	1			L'Oasis - Menai Bay 2013 02 02 POD2135 file01.CP3	2013-02-03 10:54:00	0	435	1			Usine - Menai Bay 2013 02 02 POD2140 file01.CP3	2013-02-03 10:45:00	0	176	1
Massoni - Menai Bay 2013 02 02 POD2149 file01.CP3	2013-02-03 10:37:00	0	826	1			L'Oasis - Menai Bay 2013 02 02 POD2135 file01.CP3	2013-02-03 10:55:00	0	477	1			Usine - Menai Bay 2013 02 02 POD2140 file01.CP3	2013-02-03 10:46:00	0	158	1
Massoni - Menai Bay 2013 02 02 POD2149 file01.CP3	2013-02-03 10:38:00	0	814	1			L'Oasis - Menai Bay 2013 02 02 POD2135 file01.CP3	2013-02-03 10:56:00	0	505	1			Usine - Menai Bay 2013 02 02 POD2140 file01.CP3	2013-02-03 10:47:00	0	132	1
Massoni - Menai Bay 2013 02 02 POD2149 file01.CP3	2013-02-03 10:39:00	0	872	1			L'Oasis - Menai Bay 2013 02 02 POD2135 file01.CP3	2013-02-03 10:57:00	0	443	1			Usine - Menai Bay 2013 02 02 POD2140 file01.CP3	2013-02-03 10:48:00	0	179	1
Massoni - Menai Bay 2013 02 02 POD2149 file01.CP3	2013-02-03 10:40:00	0	900	1			L'Oasis - Menai Bay 2013 02 02 POD2135 file01.CP3	2013-02-03 10:58:00	0	445	1			Usine - Menai Bay 2013 02 02 POD2140 file01.CP3	2013-02-03 10:49:00	0	157	1
Massoni - Menai Bay 2013 02 02 POD2149 file01.CP3	2013-02-03 10:41:00	0	880	1			L'Oasis - Menai Bay 2013 02 02 POD2135 file01.CP3	2013-02-03 10:59:00	0	401	1			Usine - Menai Bay 2013 02 02 POD2140 file01.CP3	2013-02-03 10:50:00	0	165	1
Massoni - Menai Bay 2013 02 02 POD2149 file01.CP3	2013-02-03 10:42:00	0	861	1			L'Oasis - Menai Bay 2013 02 02 POD2135 file01.CP3	2013-02-03 11:00:00	0	404	1			Usine - Menai Bay 2013 02 02 POD2140 file01.CP3	2013-02-03 10:51:00	0	162	1
Massoni - Menai Bay 2013 02 02 POD2149 file01.CP3	2013-02-03 10:43:00	0	856	1			L'Oasis - Menai Bay 2013 02 02 POD2135 file01.CP3	2013-02-03 11:01:00	0	411	1			Usine - Menai Bay 2013 02 02 POD2140 file01.CP3	2013-02-03 10:52:00	0	158	1
Massoni - Menai Bay 2013 02 02 POD2149 file01.CP3	2013-02-03 10:44:00	0	952	1			L'Oasis - Menai Bay 2013 02 02 POD2135 file01.CP3	2013-02-03 11:02:00	0	486	1			Usine - Menai Bay 2013 02 02 POD2140 file01.CP3	2013-02-03 10:53:00	0	156	1
Massoni - Menai Bay 2013 02 02 POD2149 file01.CP3	2013-02-03 10:45:00	0	859	1			L'Oasis - Menai Bay 2013 02 02 POD2135 file01.CP3	2013-02-03 11:03:00	0	465	1			Usine - Menai Bay 2013 02 02 POD2140 file01.CP3	2013-02-03 10:54:00	0	144	1
Massoni - Menai Bay 2013 02 02 POD2149 file01.CP3	2013-02-03 10:46:00	0	859	1			L'Oasis - Menai Bay 2013 02 02 POD2135 file01.CP3	2013-02-03 11:04:00	0	510	1			Usine - Menai Bay 2013 02 02 POD2140 file01.CP3	2013-02-03 10:55:00	0	139	1
Massoni - Menai Bay 2013 02 02 POD2149 file01.CP3	2013-02-03 10:47:00	0	839	1			L'Oasis - Menai Bay 2013 02 02 POD2135 file01.CP3	2013-02-03 11:05:00	0	526	1			Usine - Menai Bay 2013 02 02 POD2140 file01.CP3	2013-02-03 10:56:00	0	151	1
Massoni - Menai Bay 2013 02 02 POD2149 file01.CP3	2013-02-03 10:48:00	0	942	1			L'Oasis - Menai Bay 2013 02 02 POD2135 file01.CP3	2013-02-03 11:06:00	0	532	1			Usine - Menai Bay 2013 02 02 POD2140 file01.CP3	2013-02-03 10:57:00	0	152	1
Massoni - Menai Bay 2013 02 02 POD2149 file01.CP3	2013-02-03 10:49:00	0	956	1			L'Oasis - Menai Bay 2013 02 02 POD2135 file01.CP3	2013-02-03 11:07:00	0	523	1			Usine - Menai Bay 2013 02 02 POD2140 file01.CP3	2013-02-03 10:58:00	0	151	1
Massoni - Menai Bay 2013 02 02 POD2149 file01.CP3	2013-02-03 10:50:00	0	912	1			L'Oasis - Menai Bay 2013 02 02 POD2135 file01.CP3	2013-02-03 11:08:00	0	452	1			Usine - Menai Bay 2013 02 02 POD2140 file01.CP3	2013-02-03 10:59:00	0	172	1
Massoni - Menai Bay 2013 02 02 POD2149 file01.CP3	2013-02-03 10:51:00	0	951	1			L'Oasis - Menai Bay 2013 02 02 POD2135 file01.CP3	2013-02-03 11:09:00	0	477	1			Usine - Menai Bay 2013 02 02 POD2140 file01.CP3	2013-02-03 11:00:00	0	147	1
Massoni - Menai Bay 2013 02 02 POD2149 file01.CP3	2013-02-03 10:52:00	0	872	1			L'Oasis - Menai Bay 2013 02 02 POD2135 file01.CP3	2013-02-03 11:10:00	0	458	1			Usine - Menai Bay 2013 02 02 POD2140 file01.CP3	2013-02-03 11:01:00	0	146	1
Massoni - Menai Bay 2013 02 02 POD2149 file01.CP3	2013-02-03 10:53:00	0	854	1			L'Oasis - Menai Bay 2013 02 02 POD2135 file01.CP3	2013-02-03 11:11:00	0	454	1			Usine - Menai Bay 2013 02 02 POD2140 file01.CP3	2013-02-03 11:02:00	0	169	1
Massoni - Menai Bay 2013 02 02 POD2149 file01.CP3	2013-02-03 10:54:00	0	963	1			L'Oasis - Menai Bay 2013 02 02 POD2135 file01.CP3	2013-02-03 11:12:00	0	469	1			Usine - Menai Bay 2013 02 02 POD2140 file01.CP3	2013-02-03 11:03:00	0	138	1
Massoni - Menai Bay 2013 02 02 POD2149 file01.CP3	2013-02-03 10:55:00	0	800	1			L'Oasis - Menai Bay 2013 02 02 POD2135 file01.CP3	2013-02-03 11:13:00	0	463	1			Usine - Menai Bay 2013 02 02 POD2140 file01.CP3	2013-02-03 11:04:00	0	142	1
Massoni - Menai Bay 2013 02 02 POD2149 file01.CP3	2013-02-03 10:56:00	0	925	1			L'Oasis - Menai Bay 2013 02 02 POD2135 file01.CP3	2013-02-03 11:14:00	0	481	1			Usine - Menai Bay 2013 02 02 POD2140 file01.CP3	2013-02-03 11:05:00	0	147	1
Massoni - Menai Bay 2013 02 02 POD2149 file01.CP3	2013-02-03 10:57:00	0	910	1			L'Oasis - Menai Bay 2013 02 02 POD2135 file01.CP3	2013-02-03 11:15:00	0	510	1			Usine - Menai Bay 2013 02 02 POD2140 file01.CP3	2013-02-03 11:06:00	0	152	1
Massoni - Menai Bay 2013 02 02 POD2149 file01.CP3	2013-02-03 10:58:00	0	856	1			L'Oasis - Menai Bay 2013 02 02 POD2135 file01.CP3	2013-02-03 11:16:00	0	500	1			Usine - Menai Bay 2013 02 02 POD2140 file01.CP3	2013-02-03 11:07:00	0	146	1
Massoni - Menai Bay 2013 02 02 POD2149 file01.CP3	2013-02-03 10:59:00	0	860	1			L'Oasis - Menai Bay 2013 02 02 POD2135 file01.CP3	2013-02-03 11:17:00	0	523	1			Usine - Menai Bay 2013 02 02 POD2140 file01.CP3	2013-02-03 11:08:00	0	149	1
Massoni - Menai Bay 2013 02 02 POD2149 file01.CP3	2013-02-03 11:00:00	0	897	1			L'Oasis - Menai Bay 2013 02 02 POD2135 file01.CP3	2013-02-03 11:18:00	0	486	1			Usine - Menai Bay 2013 02 02 POD2140 file01.CP3	2013-02-03 11:09:00	0	125	1
Massoni - Menai Bay 2013 02 02 POD2149 file01.CP3	2013-02-03 11:01:00	0	845	1			L'Oasis - Menai Bay 2013 02 02 POD2135 file01.CP3	2013-02-03 11:19:00	0	473	1			Usine - Menai Bay 2013 02 02 POD2140 file01.CP3	2013-02-03 11:10:00	0	166	1
Massoni - Menai Bay 2013 02 02 POD2149 file01.CP3	2013-02-03 11:02:00	0	936	1			L'Oasis - Menai Bay 2013 02 02 POD2135 file01.CP3	2013-02-03 11:20:00	0	480	1			Usine - Menai Bay 2013 02 02 POD2140 file01.CP3	2013-02-03 11:11:00	0	135	1
Massoni - Menai Bay 2013 02 02 POD2149 file01.CP3	2013-02-03 11:03:00	0	948	1			L'Oasis - Menai Bay 2013 02 02 POD2135 file01.CP3	2013-02-03 11:21:00	0	579	1			Usine - Menai Bay 2013 02 02 POD2140 file01.CP3	2013-02-03 11:12:00	0	144	1
Massoni - Menai Bay 2013 02 02 POD2149 file01.CP3	2013-02-03 11:04:00	0	905	1			L'Oasis - Menai Bay 2013 02 02 POD2135 file01.CP3	2013-02-03 11:22:00	0	468	1			Usine - Menai Bay 2013 02 02 POD2140 file01.CP3	2013-02-03 11:13:00	0	142	1
Massoni - Menai Bay 2013 02 02 POD2149 file01.CP3	2013-02-03 11:05:00	0	885	1			L'Oasis - Menai Bay 2013 02 02 POD2135 file01.CP3	2013-02-03 11:23:00	0	493	1			Usine - Menai Bay 2013 02 02 POD2140 file01.CP3	2013-02-03 11:14:00	0	124	1
Massoni - Menai Bay 2013 02 02 POD2149 file01.CP3	2013-02-03 11:06:00	0	876	1			L'Oasis - Menai Bay 2013 02 02 POD2135 file01.CP3	2013-02-03 11:24:00	0	535	1			Usine - Menai Bay 2013 02 02 POD2140 file01.CP3	2013-02-03 11:15:00	0	160	1
Massoni - Menai Bay 2013 02 02 POD2149 file01.CP3	2013-02-03 11:07:00	0	886	1			L'Oasis - Menai Bay 2013 02 02 POD2135 file01.CP3	2013-02-03 11:25:00	0	530	1			Usine - Menai Bay 2013 02 02 POD2140 file01.CP3	2013-02-03 11:16:00	0	136	1
Massoni - Menai Bay 2013 02 02 POD2149 file01.CP3	2013-02-03 11:08:00	0	906	1			L'Oasis - Menai Bay 2013 02 02 POD2135 file01.CP3	2013-02-03 11:26:00	0	525	1			Usine - Menai Bay 2013 02 02 POD2140 file01.CP3	2013-02-03 11:17:00	0	140	1
Massoni - Menai Bay 2013 02 02 POD2149 file01.CP3	2013-02-03 11:09:00	0	912	1			L'Oasis - Menai Bay 2013 02 02 POD2135 file01.CP3	2013-02-03 11:27:00	0	559	1			Usine - Menai Bay 2013 02 02 POD2140 file01.CP3	2013-02-03 11:18:00	0	128	1
Massoni - Menai Bay 2013 02 02 POD2149 file01.CP3	2013-02-03 11:10:00	0	945	1			L'Oasis - Menai Bay 2013 02 02 POD2135 file01.CP3	2013-02-03 11:28:00	0	587	1			Usine - Menai Bay 2013 02 02 POD2140 file01.CP3	2013-02-03 11:19:00	0	137	1
Massoni - Menai Bay 2013 02 02 POD2149 file01.CP3	2013-02-03 11:11:00	0	883	1			L'Oasis - Menai Bay 2013 02 02 POD2135 file01.CP3	2013-02-03 11:29:00	0	498	1			Usine - Menai Bay 2013 02 02 POD2140 file01.CP3	2013-02-03 11:20:00	0	148	1
Massoni - Menai Bay 2013 02 02 POD2149 file01.CP3	2013-02-03 11:12:00	0	885	1			L'Oasis - Menai Bay 2013 02 02 POD2135 file01.CP3	2013-02-03 11:30:00	0	514	1			Usine - Menai Bay 2013 02 02 POD2140 file01.CP3	2013-02-03 11:21:00	0	132	1
Massoni - Menai Bay 2013 02 02 POD2149 file01.CP3	2013-02-03 11:13:00	0	828	1			L'Oasis - Menai Bay 2013 02 02 POD2135 file01.CP3	2013-02-03 11:31:00	0	428	1			Usine - Menai Bay 2013 02 02 POD2140 file01.CP3	2013-02-03 11:22:00	0	158	1
Massoni - Menai Bay 2013 02 02 POD2149 file01.CP3	2013-02-03 11:14:00	0	894	1			L'Oasis - Menai Bay 2013 02 02 POD2135 file01.CP3	2013-02-03 11:32:00	0	516	1			Usine - Menai Bay 2013 02 02 POD2140 file01.CP3	2013-02-03 11:23:00	0	113	1
Massoni - Menai Bay 2013 02 02 POD2149 file01.CP3	2013-02-03 11:15:00	0	841	1			L'Oasis - Menai Bay 2013 02 02 POD2135 file01.CP3	2013-02-03 11:33:00	0	459	1			Usine - Menai Bay 2013 02 02 POD2140 file01.CP3	2013-02-03 11:24:00	0	140	1
Massoni - Menai Bay 2013 02 02 POD2149 file01.CP3	2013-02-03 11:16:00	0	763	1			L'Oasis - Menai Bay 2013 02 02 POD2135 file01.CP3	2013-02-03 11:34:00	0	529	1			Usine - Menai Bay 2013 02 02 POD2140 file01.CP3	2013-02-03 11:25:00	0	116	1
Massoni - Menai Bay 2013 02 02 POD2149 file01.CP3	2013-02-03 11:17:00	0	870	1			L'Oasis - Menai Bay 2013 02 02 POD2135 file01.CP3	2013-02-03 11:35:00	0	440	1			Usine - Menai Bay 2013 02 02 POD2140 file01.CP3	2013-02-03 11:26:00	0	142	1
Massoni - Menai Bay 2013 02 02 POD2149 file01.CP3	2013-02-03 11:18:00	0	821	1			L'Oasis - Menai Bay 2013 02 02 POD2135 file01.CP3	2013-02-03 11:36:00	0	520	1			Usine - Menai Bay 2013 02 02 POD2140 file01.CP3	2013-02-03 11:27:00	0	122	1
Massoni - Menai Bay 2013 02 02 POD2149 file01.CP3	2013-02-03 11:19:00	0	808	1			L'Oasis - Menai Bay 2013 02 02 POD2135 file01.CP3	2013-02-03 11:37:00	0	504	1			Usine - Menai Bay 2013 02 02 POD2140 file01.CP3	2013-02-03 11:28:00	0	132	1
Massoni - Menai Bay 2013 02 02 POD2149 file01.CP3	2013-02-03 11:20:00	0	883	1			L'Oasis - Menai Bay 2013 02 02 POD2135 file01.CP3	2013-02-03 11:38:00	0	521	1			Usine - Menai Bay 2013 02 02 POD2140 file01.CP3	2013-02-03 11:29:00	0	144	1
Massoni - Menai Bay 2013 02 02 POD2149 file01.CP3	2013-02-03 11:21:00	0	832	1			L'Oasis - Menai Bay 2013 02 02 POD2135 file01.CP3	2013-02-03 11:39:00	0	437	1			Usine - Menai Bay 2013 02 02 POD2140 file01.CP3	2013-02-03 11:30:00	0	103	1
Massoni - Menai Bay 2013 02 02 POD2149 file01.CP3	2013-02-03 11:22:00	0	881	1			L'Oasis - Menai Bay 2013 02 02 POD2135 file01.CP3	2013-02-03 11:40:00	0	470	1			Usine - Menai Bay 2013 02 02 POD2140 file01.CP3	2013-02-03 11:31:00	0	119	1
Massoni - Menai Bay 2013 02 02 POD2149 file01.CP3	2013-02-03 11:23:00	0	827	1			L'Oasis - Menai Bay 2013 02 02 POD2135 file01.CP3	2013-02-03 11:41:00	0	518	1			Usine - Menai Bay 2013 02 02 POD2140 file01.CP3	2013-02-03 11:32:00	0	138	1
Massoni - Menai Bay 2013 02 02 POD2149 file01.CP3	2013-02-03 11:24:00	0	904	1			L'Oasis - Menai Bay 2013 02 02 POD2135 file01.CP3	2013-02-03 11:42:00	0	538	1			Usine - Menai Bay 2013 02 02 POD2140 file01.CP3	2013-02-03 11:33:00	0	143	1
Massoni - Menai Bay 2013 02 02 POD2149 file01.CP3	2013-02-03 11:25:00	0	914	1			L'Oasis - Menai Bay 2013 02 02 POD2135 file01.CP3	2013-02-03 11:43:00	0	513	1			Usine - Menai Bay 2013 02 02 POD2140 file01.CP3	2013-02-03 11:34:00	0	116	1
Massoni - Menai Bay 2013 02 02 POD2149 file01.CP3	2013-02-03 11:26:00	0	818	1			L'Oasis - Menai Bay 2013 02 02 POD2135 file01.CP3	2013-02-03 11:44:00	0	476	1			Usine - Menai Bay 2013 02 02 POD2140 file01.CP3	2013-02-03 11:35:00	0	134	1
Massoni - Menai Bay 2013 02 02 POD2149 file01.CP3	2013-02-03 11:27:00	0	835	1			L'Oasis - Menai Bay 2013 02 02 POD2135 file01.CP3	2013-02-03 11:45:00	0	471	1			Usine - Menai Bay 2013 02 02 POD2140 file01.CP3	2013-02-03 11:36:00	0	133	1
Massoni - Menai Bay 2013 02 02 POD2149 file01.CP3	2013-02-03 11:28:00	0	837	1			L'Oasis - Menai Bay 2013 02 02 POD2135 file01.CP3	2013-02-03 11:46:00	0	521	1			Usine - Menai Bay 2013 02 02 POD2140 file01.CP3	2013-02-03 11:37:00	0	147	1
Massoni - Menai Bay 2013 02 02 POD2149 file01.CP3	2013-02-03 11:29:00	0	773	1			L'Oasis - Menai Bay 2013 02 02 POD2135 file01.CP3	2013-02-03 11:47:00	0	546	1			Usine - Menai Bay 2013 02 02 POD2140 file01.CP3	2013-02-03 11:38:00	0	140	1
Massoni - Menai Bay 2013 02 02 POD2149 file01.CP3	2013-02-03 11:30:00	0	842	1			L'Oasis - Menai Bay 2013 02 02 POD2135 file01.CP3	2013-02-03 11:48:00	0	512	1			Usine - Menai Bay 2013 02 02 POD2140 file01.CP3	2013-02-03 11:39:00	0	129	1
Massoni - Menai Bay 2013 02 02 POD2149 file01.CP3	2013-02-03 11:31:00	0	803	1			L'Oasis - Menai Bay 2013 02 02 POD2135 file01.CP3	2013-02-03 11:49:00	0	527	1			Usine - Menai Bay 2013 02 02 POD2140 file01.CP3	2013-02-03 11:40:00	0	127	1
Massoni - Menai Bay 2013 02 02 POD2149 file01.CP3	2013-02-03 11:32:00	0	770	1			L'Oasis - Menai Bay 2013 02 02 POD2135 file01.CP3	2013-02-03 11:50:00	0	432	1			Usine - Menai Bay 2013 02 02 POD2140 file01.CP3	2013-02-03 11:41:00	0	123	1
Massoni - Menai Bay 2013 02 02 POD2149 file01.CP3	2013-02-03 11:33:00	0	800	1			L'Oasis - Menai Bay 2013 02 02 POD2135 file01.CP3	2013-02-03 11:51:00	0	478	1			Usine - Menai Bay 2013 02 02 POD2140 file01.CP3	2013-02-03 11:42:00	0	128	1
Massoni - Menai Bay 2013 02 02 POD2149 file01.CP3	2013-02-03 11:34:00	0	778	1			L'Oasis - Menai Bay 2013 02 02 POD2135 file01.CP3	2013-02-03 11:52:00	0	527	1			Usine - Menai Bay 2013 02 02 POD2140 file01.CP3	2013-02-03 11:43:00	0	156	1
Massoni - Menai Bay 2013 02 02 POD2149 file01.CP3	2013-02-03 11:35:00	0	772	1			L'Oasis - Menai Bay 2013 02 02 POD2135 file01.CP3	2013-02-03 11:53:00	0	461	1			Usine - Menai Bay 2013 02 02 POD2140 file01.CP3	2013-02-03 11:44:00	0	128	1
Massoni - Menai Bay 2013 02 02 POD2149 file01.CP3	2013-02-03 11:36:00	0	835	1			L'Oasis - Menai Bay 2013 02 02 POD2135 file01.CP3	2013-02-03 11:54:00	0	454	1			Usine - Menai Bay 2013 02 02 POD2140 file01.CP3	2013-02-03 11:45:00	0	124	1
Massoni - Menai Bay 2013 02 02 POD2149 file01.CP3	2013-02-03 11:37:00	0	712	1			L'Oasis - Menai Bay 2013 02 02 POD2135 file01.CP3	2013-02-03 11:55:00	0	462	1			Usine - Menai Bay 2013 02 02 POD2140 file01.CP3	2013-02-03 11:46:00	0	136	1
Massoni - Menai Bay 2013 02 02 POD2149 file01.CP3	2013-02-03 11:38:00	0	784	1			L'Oasis - Menai Bay 2013 02 02 POD2135 file01.CP3	2013-02-03 11:56:00	0	473	1			Usine - Menai Bay 2013 02 02 POD2140 file01.CP3	2013-02-03 11:47:00	0	130	1
Massoni - Menai Bay 2013 02 02 POD2149 file01.CP3	2013-02-03 11:39:00	0	885	1			L'Oasis - Menai Bay 2013 02 02 POD2135 file01.CP3	2013-02-03 11:57:00	0	474	1			Usine - Menai Bay 2013 02 02 POD2140 file01.CP3	2013-02-03 11:48:00	0	112	1
Massoni - Menai Bay 2013 02 02 POD2149 file01.CP3	2013-02-03 11:40:00	0	754	1			L'Oasis - Menai Bay 2013 02 02 POD2135 file01.CP3	2013-02-03 11:58:00	0	496	1			Usine - Menai Bay 2013 02 02 POD2140 file01.CP3	2013-02-03 11:49:00	0	112	1
Massoni - Menai Bay 2013 02 02 POD2149 file01.CP3	2013-02-03 11:41:00	0	857	1			L'Oasis - Menai Bay 2013 02 02 POD2135 file01.CP3	2013-02-03 11:59:00	0	459	1			Usine - Menai Bay 2013 02 02 POD2140 file01.CP3	2013-02-03 11:50:00	0	112	1
Massoni - Menai Bay 2013 02 02 POD2149 file01.CP3	2013-02-03 11:42:00	0	757	1			L'Oasis - Menai Bay 2013 02 02 POD2135 file01.CP3	2013-02-03 12:00:00	0	512	1			Usine - Menai Bay 2013 02 02 POD2140 file01.CP3	2013-02-03 11:51:00	0	122	1
Massoni - Menai Bay 2013 02 02 POD2149 file01.CP3	2013-02-03 11:43:00	0	825	1			L'Oasis - Menai Bay 2013 02 02 POD2135 file01.CP3	2013-02-03 12:01:00	0	428	1			Usine - Menai Bay 2013 02 02 POD2140 file01.CP3	2013-02-03 11:52:00	0	136	1
Massoni - Menai Bay 2013 02 02 POD2149 file01.CP3	2013-02-03 11:44:00	0	728	1			L'Oasis - Menai Bay 2013 02 02 POD2135 file01.CP3	2013-02-03 12:02:00	0	397	1			Usine - Menai Bay 2013 02 02 POD2140 file01.CP3	2013-02-03 11:53:00	0	145	1
Massoni - Menai Bay 2013 02 02 POD2149 file01.CP3	2013-02-03 11:45:00	0	771	1			L'Oasis - Menai Bay 2013 02 02 POD2135 file01.CP3	2013-02-03 12:03:00	0	452	1			Usine - Menai Bay 2013 02 02 POD2140 file01.CP3	2013-02-03 11:54:00	0	122	1
Massoni - Menai Bay 2013 02 02 POD2149 file01.CP3	2013-02-03 11:46:00	0	873	1			L'Oasis - Menai Bay 2013 02 02 POD2135 file01.CP3	2013-02-03 12:04:00	0	482	1			Usine - Menai Bay 2013 02 02 POD2140 file01.CP3	2013-02-03 11:55:00	0	115	1
Massoni - Menai Bay 2013 02 02 POD2149 file01.CP3	2013-02-03 11:47:00	0	742	1			L'Oasis - Menai Bay 2013 02 02 POD2135 file01.CP3	2013-02-03 12:05:00	0	446	1			Usine - Menai Bay 2013 02 02 POD2140 file01.CP3	2013-02-03 11:56:00	0	139	1
Massoni - Menai Bay 2013 02 02 POD2149 file01.CP3	2013-02-03 11:48:00	0	784	1			L'Oasis - Menai Bay 2013 02 02 POD2135 file01.CP3	2013-02-03 12:06:00	0	466	1			Usine - Menai Bay 2013 02 02 POD2140 file01.CP3	2013-02-03 11:57:00	0	128	1
Massoni - Menai Bay 2013 02 02 POD2149 file01.CP3	2013-02-03 11:49:00	0	777	1			L'Oasis - Menai Bay 2013 02 02 POD2135 file01.CP3	2013-02-03 12:07:00	0	462	1			Usine - Menai Bay 2013 02 02 POD2140 file01.CP3	2013-02-03 11:58:00	0	139	1
Massoni - Menai Bay 2013 02 02 POD2149 file01.CP3	2013-02-03 11:50:00	0	701	1			L'Oasis - Menai Bay 2013 02 02 POD2135 file01.CP3	2013-02-03 12:08:00	0	482	1			Usine - Menai Bay 2013 02 02 POD2140 file01.CP3	2013-02-03 11:59:00	0	131	1
Massoni - Menai Bay 2013 02 02 POD2149 file01.CP3	2013-02-03 11:51:00	0	798	1			L'Oasis - Menai Bay 2013 02 02 POD2135 file01.CP3	2013-02-03 12:09:00	0	476	1			Usine - Menai Bay 2013 02 02 POD2140 file01.CP3	2013-02-03 12:00:00	0	121	1
Massoni - Menai Bay 2013 02 02 POD2149 file01.CP3	2013-02-03 11:52:00	0	738	1			L'Oasis - Menai Bay 2013 02 02 POD2135 file01.CP3	2013-02-03 12:10:00	0	445	1			Usine - Menai Bay 2013 02 02 POD2140 file01.CP3	2013-02-03 12:01:00	0	123	1
Massoni - Menai Bay 2013 02 02 POD2149 file01.CP3	2013-02-03 11:53:00	0	808	1			L'Oasis - Menai Bay 2013 02 02 POD2135 file01.CP3	2013-02-03 12:11:00	0	529	1			Usine - Menai Bay 2013 02 02 POD2140 file01.CP3	2013-02-03 12:02:00	0	140	1
Massoni - Menai Bay 2013 02 02 POD2149 file01.CP3	2013-02-03 11:54:00	0	820	1			L'Oasis - Menai Bay 2013 02 02 POD2135 file01.CP3	2013-02-03 12:12:00	0	466	1			Usine - Menai Bay 2013 02 02 POD2140 file01.CP3	2013-02-03 12:03:00	0	145	1
Massoni - Menai Bay 2013 02 02 POD2149 file01.CP3	2013-02-03 11:55:00	0	830	1			L'Oasis - Menai Bay 2013 02 02 POD2135 file01.CP3	2013-02-03 12:13:00	0	488	1			Usine - Menai Bay 2013 02 02 POD2140 file01.CP3	2013-02-03 12:04:00	0	132	1
Massoni - Menai Bay 2013 02 02 POD2149 file01.CP3	2013-02-03 11:56:00	0	725	1			L'Oasis - Menai Bay 2013 02 02 POD2135 file01.CP3	2013-02-03 12:14:00	0	469	1			Usine - Menai Bay 2013 02 02 POD2140 file01.CP3	2013-02-03 12:05:00	0	154	1
Massoni - Menai Bay 2013 02 02 POD2149 file01.CP3	2013-02-03 11:57:00	0	716	1			L'Oasis - Menai Bay 2013 02 02 POD2135 file01.CP3	2013-02-03 12:15:00	0	458	1			Usine - Menai Bay 2013 02 02 POD2140 file01.CP3	2013-02-03 12:06:00	0	153	1
Massoni - Menai Bay 2013 02 02 POD2149 file01.CP3	2013-02-03 11:58:00	0	721	1			L'Oasis - Menai Bay 2013 02 02 POD2135 file01.CP3	2013-02-03 12:16:00	0	386	1			Usine - Menai Bay 2013 02 02 POD2140 file01.CP3	2013-02-03 12:07:00	0	147	1
Massoni - Menai Bay 2013 02 02 POD2149 file01.CP3	2013-02-03 11:59:00	0	728	1			L'Oasis - Menai Bay 2013 02 02 POD2135 file01.CP3	2013-02-03 12:17:00	0	426	1			Usine - Menai Bay 2013 02 02 POD2140 file01.CP3	2013-02-03 12:08:00	0	110	1
Massoni - Menai Bay 2013 02 02 POD2149 file01.CP3	2013-02-03 12:00:00	0	748	1			L'Oasis - Menai Bay 2013 02 02 POD2135 file01.CP3	2013-02-03 12:18:00	0	448	1			Usine - Menai Bay 2013 02 02 POD2140 file01.CP3	2013-02-03 12:09:00	0	155	1
Massoni - Menai Bay 2013 02 02 POD2149 file01.CP3	2013-02-03 12:01:00	0	751	1			L'Oasis - Menai Bay 2013 02 02 POD2135 file01.CP3	2013-02-03 12:19:00	0	440	1			Usine - Menai Bay 2013 02 02 POD2140 file01.CP3	2013-02-03 12:10:00	0	129	1
Massoni - Menai Bay 2013 02 02 POD2149 file01.CP3	2013-02-03 12:02:00	0	765	1			L'Oasis - Menai Bay 2013 02 02 POD2135 file01.CP3	2013-02-03 12:20:00	0	510	1			Usine - Menai Bay 2013 02 02 POD2140 file01.CP3	2013-02-03 12:11:00	0	166	1
Massoni - Menai Bay 2013 02 02 POD2149 file01.CP3	2013-02-03 12:03:00	0	769	1			L'Oasis - Menai Bay 2013 02 02 POD2135 file01.CP3	2013-02-03 12:21:00	0	485	1			Usine - Menai Bay 2013 02 02 POD2140 file01.CP3	2013-02-03 12:12:00	0	175	1
Massoni - Menai Bay 2013 02 02 POD2149 file01.CP3	2013-02-03 12:04:00	0	716	1			L'Oasis - Menai Bay 2013 02 02 POD2135 file01.CP3	2013-02-03 12:22:00	0	443	1			Usine - Menai Bay 2013 02 02 POD2140 file01.CP3	2013-02-03 12:13:00	0	184	1
Massoni - Menai Bay 2013 02 02 POD2149 file01.CP3	2013-02-03 12:05:00	0	709	1			L'Oasis - Menai Bay 2013 02 02 POD2135 file01.CP3	2013-02-03 12:23:00	0	440	1			Usine - Menai Bay 2013 02 02 POD2140 file01.CP3	2013-02-03 12:14:00	0	132	1
Massoni - Menai Bay 2013 02 02 POD2149 file01.CP3	2013-02-03 12:06:00	0	746	1			L'Oasis - Menai Bay 2013 02 02 POD2135 file01.CP3	2013-02-03 12:24:00	0	430	1			Usine - Menai Bay 2013 02 02 POD2140 file01.CP3	2013-02-03 12:15:00	0	133	1
Massoni - Menai Bay 2013 02 02 POD2149 file01.CP3	2013-02-03 12:07:00	0	634	1			L'Oasis - Menai Bay 2013 02 02 POD2135 file01.CP3	2013-02-03 12:25:00	0	477	1			Usine - Menai Bay 2013 02 02 POD2140 file01.CP3	2013-02-03 12:16:00	0	144	1
Massoni - Menai Bay 2013 02 02 POD2149 file01.CP3	2013-02-03 12:08:00	0	730	1			L'Oasis - Menai Bay 2013 02 02 POD2135 file01.CP3	2013-02-03 12:26:00	0	478	1			Usine - Menai Bay 2013 02 02 POD2140 file01.CP3	2013-02-03 12:17:00	0	136	1
Massoni - Menai Bay 2013 02 02 POD2149 file01.CP3	2013-02-03 12:09:00	0	714	1			L'Oasis - Menai Bay 2013 02 02 POD2135 file01.CP3	2013-02-03 12:27:00	0	400	1			Usine - Menai Bay 2013 02 02 POD2140 file01.CP3	2013-02-03 12:18:00	0	136	1
Massoni - Menai Bay 2013 02 02 POD2149 file01.CP3	2013-02-03 12:10:00	0	724	1			L'Oasis - Menai Bay 2013 02 02 POD2135 file01.CP3	2013-02-03 12:28:00	0	439	1			Usine - Menai Bay 2013 02 02 POD2140 file01.CP3	2013-02-03 12:19:00	0	130	1
Massoni - Menai Bay 2013 02 02 POD2149 file01.CP3	2013-02-03 12:11:00	0	796	1			L'Oasis - Menai Bay 2013 02 02 POD2135 file01.CP3	2013-02-03 12:29:00	0	438	1			Usine - Menai Bay 2013 02 02 POD2140 file01.CP3	2013-02-03 12:20:00	0	159	1
Massoni - Menai Bay 2013 02 02 POD2149 file01.CP3	2013-02-03 12:12:00	0	707	1			L'Oasis - Menai Bay 2013 02 02 POD2135 file01.CP3	2013-02-03 12:30:00	0	547	1			Usine - Menai Bay 2013 02 02 POD2140 file01.CP3	2013-02-03 12:21:00	0	118	1
Massoni - Menai Bay 2013 02 02 POD2149 file01.CP3	2013-02-03 12:13:00	0	822	1			L'Oasis - Menai Bay 2013 02 02 POD2135 file01.CP3	2013-02-03 12:31:00	0	488	1			Usine - Menai Bay 2013 02 02 POD2140 file01.CP3	2013-02-03 12:22:00	0	116	1
Massoni - Menai Bay 2013 02 02 POD2149 file01.CP3	2013-02-03 12:14:00	0	713	1			L'Oasis - Menai Bay 2013 02 02 POD2135 file01.CP3	2013-02-03 12:32:00	0	388	1			Usine - Menai Bay 2013 02 02 POD2140 file01.CP3	2013-02-03 12:23:00	0	138	1
Massoni - Menai Bay 2013 02 02 POD2149 file01.CP3	2013-02-03 12:15:00	0	685	1			L'Oasis - Menai Bay 2013 02 02 POD2135 file01.CP3	2013-02-03 12:33:00	0	436	1			Usine - Menai Bay 2013 02 02 POD2140 file01.CP3	2013-02-03 12:24:00	0	104	1
Massoni - Menai Bay 2013 02 02 POD2149 file01.CP3	2013-02-03 12:16:00	0	718	1			L'Oasis - Menai Bay 2013 02 02 POD2135 file01.CP3	2013-02-03 12:34:00	0	456	1			Usine - Menai Bay 2013 02 02 POD2140 file01.CP3	2013-02-03 12:25:00	0	129	1
Massoni - Menai Bay 2013 02 02 POD2149 file01.CP3	2013-02-03 12:17:00	0	742	1			L'Oasis - Menai Bay 2013 02 02 POD2135 file01.CP3	2013-02-03 12:35:00	0	404	1			Usine - Menai Bay 2013 02 02 POD2140 file01.CP3	2013-02-03 12:26:00	0	126	1
Massoni - Menai Bay 2013 02 02 POD2149 file01.CP3	2013-02-03 12:18:00	0	622	1			L'Oasis - Menai Bay 2013 02 02 POD2135 file01.CP3	2013-02-03 12:36:00	0	487	1			Usine - Menai Bay 2013 02 02 POD2140 file01.CP3	2013-02-03 12:27:00	0	124	1
[truncated: 85,221 more rows]
